# Supplementary material for: Histone acetylation orchestrates wound-induced transcriptional activation and cellular reprogramming in Arabidopsis
Source: Commun Biol. 2019 Nov 4;2:404. doi: 10.1038/s42003-019-0646-5 (PMC6828771; doi:10.1038/s42003-019-0646-5)
Supplement: Supplementary file 3 — Supplementary Data 1 [file 42003_2019_646_MOESM3_ESM.xlsx]

## Sheet: ST1a Induced genes
Supplementary Table 1a: List of genes induced by wounding in Arabidopsis roots
Gene ID	logFC 0 h/1 h	adjusted p value 0 h/1 h	logFC 0 h/3 h	adjusted p value 0 h/3 h	logFC 0 h/6 h	adjusted p value 0 h/6 h	logFC 0 h/12 h	adjusted p value 0 h/12 h	Cluster
AT1G01010	1.11064	2.13e-46	0.272627	0.00189588	0.504373	1.17e-08	0.702024	8.09e-17	1
AT1G01140	2.14369	1.77e-45	0.954806	1.28e-08	0.347562	0.134141	-0.168686	0.643377	1
AT1G02000	0.863653	5.98e-20	-0.0455693	0.828788	0.000386669	1	0.00433759	1	1
AT1G02340	0.896534	2.48e-06	0.00781259	1	-0.00682038	1	0.571297	0.00792562	1
AT1G02400	2.3514	3.61e-74	1.27409	1.63e-22	0.385138	0.0147537	-0.137903	0.559374	1
AT1G02640	1.33749	3.1e-11	0.108921	0.754125	-0.333164	0.198881	-0.40623	0.11798	1
AT1G03850	0.817848	4.12e-09	-0.824251	5.05e-09	0.285319	0.0826531	0.657503	7.15e-06	1
AT1G04490	1.08732	6.44e-10	0.194689	0.462902	-0.0891177	0.919644	-0.564375	0.0534436	1
AT1G05100	1.86878	1.64e-11	0.583304	0.0617694	-0.122704	0.925531	0.0641208	1	1
AT1G05200	0.691452	9.21e-12	0.0817021	0.578404	0.332215	0.0045683	0.190984	0.169788	1
AT1G06130	0.610451	7.04e-11	0.0465786	0.815259	0.219424	0.0561776	0.172422	0.173592	1
AT1G06225	6.65704	1.77e-09	2.62148	0.680236	3.36914	0.444034	0	1	1
AT1G08300	0.733962	6.26e-05	0.132349	0.674678	0.149574	0.678354	0.0881301	0.928109	1
AT1G08920	2.21412	7.72e-52	0.923722	3.01e-10	0.622216	7.25e-05	0.0917531	0.7649	1
AT1G09070	2.32354	6.9e-164	0.929098	7.56e-27	0.334512	0.000658342	0.237183	0.0280691	1
AT1G09950	3.0259	3.9e-22	0.287659	0.72412	-0.222372	0.962393	0.59381	0.384886	1
AT1G10090	0.747179	1.63e-12	-0.150254	0.226464	-0.24131	0.0593985	-0.235602	0.0789388	1
AT1G10340	1.37583	1.89e-13	-0.1154	0.781106	-0.644037	0.0125142	-0.244577	0.486507	1
AT1G10480	1.14756	3.18e-15	0.560457	0.000260741	0.86415	2.3e-08	1.00186	4.66e-11	1
AT1G11210	1.16083	1.7e-40	0.348914	0.000264391	0.441808	1.25e-05	0.180508	0.148186	1
AT1G11380	0.615014	3.58e-11	-0.0856498	0.518087	-0.175557	0.165371	0.0260432	0.981226	1
AT1G11580	0.980529	1.96e-17	0.422894	0.000347511	0.794155	1.24e-11	0.717993	2.2e-09	1
AT1G11670	1.34212	7.39e-39	0.297709	0.00664205	0.266929	0.0262383	0.415349	0.000311965	1
AT1G11960	1.58474	9.78e-39	0.00404196	1	0.28233	0.0822645	0.141217	0.527113	1
AT1G12610	5.77273	6e-13	2.13095	0.221466	1.11335	1	0.145405	1	1
AT1G12710	0.798749	7.16e-10	-0.0997875	0.578673	-0.218882	0.225846	-0.0471457	0.931876	1
AT1G12740	0.921714	6.5e-17	-0.337865	0.00410701	-0.14115	0.363702	0.53314	7.6e-06	1
AT1G12950	3.73316	1.75e-104	2.07479	5.78e-36	0.25147	0.277749	-0.0652262	0.920539	1
AT1G13300	0.966305	7.3e-34	-1.09761	5.59e-40	-0.0564198	0.70908	0.220991	0.0226928	1
AT1G13510	0.846058	6.43e-08	0.0595738	0.911935	0.490584	0.00668225	0.0619406	0.95265	1
AT1G13700	0.742149	3.07e-05	-0.572493	0.00492813	0.176623	0.541258	0.290353	0.236955	1
AT1G14480	1.92087	2.43e-41	0.388637	0.0347061	0.120801	0.778894	0.46594	0.0284263	1
AT1G14520	1.32725	2.38e-09	0.315839	0.253566	0.173804	0.694375	0.13521	0.802525	1
AT1G14740	0.675085	8.9e-16	0.169121	0.0663543	0.384617	1.53e-05	0.316922	0.00071481	1
AT1G14780	3.02596	7.78e-106	1.02761	2.81e-13	0.422986	0.0107879	0.278834	0.143192	1
AT1G15010	3.8792	6.76e-42	1.64913	2.86e-06	1.07447	0.0178759	1.6839	9.34e-06	1
AT1G15640	1.01557	1.29e-09	-1.41305	6.63e-10	-0.441302	0.0938564	-0.425225	0.122054	1
AT1G16850	0.682537	0.0029673	-0.0627991	0.977399	-0.906385	0.00063527	-0.813806	0.00241217	1
AT1G17060	0.822442	3.36e-07	0.0401765	0.993463	-0.166195	0.491804	-0.460408	0.01516	1
AT1G17340	1.08851	6.57e-24	0.239381	0.0445737	-0.0997153	0.568961	0.149563	0.350208	1
AT1G17620	1.16616	2.77e-34	-0.820361	1.41e-16	-0.686315	2.9e-11	-0.599081	1.21e-08	1
AT1G17700	5.27685	0.000795843	1.83809	1	4.50629	0.0280465	5.01969	0.00408247	1
AT1G18710	2.0274	0.000527237	0.174866	1	0.398414	1	-0.618006	0.82355	1
AT1G18740	1.15568	5.8e-36	0.324972	0.00143513	0.0732907	0.698553	0.120516	0.43839	1
AT1G19210	3.31984	4.64e-08	1.49171	0.069384	0.951199	0.539592	1.14336	0.412055	1
AT1G19250	1.49198	2.77e-07	-0.264474	0.631809	0.919858	0.00789724	0.820786	0.028544	1
AT1G19380	4.72886	6.67e-257	2.89581	2.87e-76	1.29841	7.38e-10	0.536053	0.0505026	1
AT1G20310	7.49988	4.98e-16	5.64483	2.44e-05	2.04042	1	3.93528	0.179691	1
AT1G20450	1.66995	1.53e-56	-0.0786025	0.606499	-0.712645	6.16e-11	-1.07209	3.57e-23	1
AT1G20510	1.62526	1.12e-71	0.656566	7.72e-12	0.396239	0.00023538	0.0888921	0.624982	1
AT1G21010	1.6524	1.04e-52	0.642431	2.8e-08	-0.0838989	0.719444	-0.194976	0.269169	1
AT1G21910	0.93111	0.000195547	-0.440768	0.148703	-0.617734	0.0706251	0.955735	0.000290025	1
AT1G22510	0.758603	1.65e-06	-0.0397539	1	0.229047	0.304467	0.0805812	0.860089	1
AT1G22570	1.27705	5.4e-11	0.255925	0.342931	0.167421	0.698006	0.363098	0.232579	1
AT1G22810	4.50188	4.19e-28	1.77098	0.00203246	0.912581	0.418284	-0.160367	1	1
AT1G22830	0.949832	6.18e-15	-0.0743801	0.797511	-0.179711	0.443842	0.122699	0.611286	1
AT1G23480	1.41799	5.59e-26	0.136189	0.451294	0.0903756	0.729172	0.187497	0.365569	1
AT1G23760	0.792117	3.13e-11	0.187486	0.170888	0.0671502	0.788654	0.256904	0.0903469	1
AT1G24330	0.672503	0.000124112	-0.114584	0.728526	0.266824	0.267034	0.460751	0.0281004	1
AT1G24530	1.32742	9.22e-41	0.182947	0.152813	0.22839	0.11363	0.188279	0.233755	1
AT1G25560	2.85244	1.37e-241	1.33645	2.2e-49	0.957649	1.46e-22	0.505054	1.78e-06	1
AT1G26560	2.11005	1.82e-09	1.31823	0.000444177	1.51908	9.98e-05	1.71249	1.06e-05	1
AT1G27770	0.682537	4.59e-07	0.0935528	0.631027	-0.124985	0.534222	-0.0567339	0.877743	1
AT1G27910	0.770223	1.42e-08	-0.118076	0.534205	-0.500227	0.00179917	-0.172874	0.409702	1
AT1G29020	1.52623	1.53e-05	-1.38892	0.000770702	-1.09328	0.0199081	-1.02202	0.0315648	1
AT1G29025	0.640194	0.00778678	-1.54629	1.14e-11	-2.11594	1.01e-18	-2.20345	4.59e-20	1
AT1G30260	0.967714	4.88e-09	0.022961	1	0.316514	0.161114	0.267915	0.267756	1
AT1G32510	1.49754	0.000808448	0.372618	0.675404	-0.00483787	1	0.259702	0.96993	1
AT1G32640	2.01363	7.14e-58	0.621196	1.02e-06	0.721099	2.91e-08	0.584441	1.61e-05	1
AT1G32910	8.20466	6.36e-26	5.48633	6.86e-05	3.74957	0.14964	3.2594	0.484063	1
AT1G32980	5.62397	8.27e-05	3.12237	0.377501	2.85113	0.72562	1.94894	1	1
AT1G33055	1.87646	1.63e-10	0.935721	0.0037326	1.46716	3.98e-06	1.29676	8.97e-05	1
AT1G44090	4.17163	3.35e-13	2.81175	5.93e-06	1.71301	0.0447572	0.183078	1	1
AT1G45616	3.77908	8.29e-11	2.42129	0.000178139	0.541004	0.89086	1.57306	0.0561314	1
AT1G48745	0.722973	6.48e-06	-0.510553	0.00591794	-0.246067	0.328337	-0.130594	0.727865	1
AT1G49500	0.787263	4.41e-10	-0.874476	5.14e-12	-0.238655	0.121434	0.111026	0.60632	1
AT1G49520	1.49845	2.63e-20	0.273593	0.177968	0.614931	0.00186177	0.302637	0.220101	1
AT1G49530	1.83711	2.69e-27	0.420369	0.0527857	0.628884	0.00657106	0.540976	0.0269789	1
AT1G50590	0.961831	1.97e-07	-0.515805	0.0269758	-0.0947159	0.85007	-0.311463	0.30883	1
AT1G51090	2.97785	1.13e-12	0.166463	0.958506	0.291872	0.863957	-1.00527	0.252136	1
AT1G52240	1.76832	7.83e-38	0.493867	0.00201898	0.438478	0.019838	-0.111924	0.765563	1
AT1G53885	2.51559	5.51e-41	0.0389388	1	0.76722	0.000153139	0.512706	0.0222729	1
AT1G53903	2.51518	5.47e-41	0.0389389	1	0.76722	0.000152724	0.512706	0.0222509	1
AT1G54890	1.17031	4.04e-18	-0.136882	0.467034	-0.170648	0.444572	-0.187398	0.399992	1
AT1G55580	1.22524	1.42e-16	0.483039	0.00340752	-0.021056	1	0.587302	0.0011896	1
AT1G56660	1.57667	2.26e-30	-0.0873772	0.685557	-0.160853	0.410828	-0.0732528	0.818732	1
AT1G58340	2.05814	1.25e-57	0.716225	1.26e-07	-0.437524	0.00861458	1.25263	1.26e-20	1
AT1G59820	0.85715	1.38e-10	0.200503	0.187458	0.0980039	0.674657	0.0283625	1	1
AT1G59860	1.93452	2.2e-09	0.936304	0.0130293	1.05129	0.0135193	0.549001	0.304499	1
AT1G60010	1.28225	1.36e-26	0.403955	0.00186472	0.455728	0.00100355	0.0351385	0.980036	1
AT1G60130	1.32938	4.01e-07	0.128873	0.863526	0.384431	0.339203	0.0360651	1	1
AT1G60190	1.78444	1.37e-15	-0.272201	0.387938	-0.658077	0.0305306	-0.2837	0.465296	1
AT1G60470	0.643298	0.493406	-2.49511	0.000726781	-2.27214	0.00356484	-2.64717	0.00108582	1
AT1G61065	0.894903	0.000253384	0.138645	0.768229	0.368746	0.279055	0.152139	0.766431	1
AT1G61660	0.826721	3.26e-13	-0.309907	0.0129951	-0.0279873	0.997512	-0.114474	0.557211	1
AT1G61740	0.9798	4.17e-21	0.24619	0.0287341	0.560864	2.78e-07	0.446536	9.76e-05	1
AT1G62320	0.87367	5.61e-16	-0.12023	0.422973	-0.550464	7.24e-05	-0.305139	0.0424608	1
AT1G62760	2.49127	1.69e-12	1.51771	8.08e-05	1.71666	2.52e-05	2.42478	1.88e-11	1
AT1G62975	2.65917	3.86e-75	1.69072	2.34e-32	1.4123	2.51e-22	1.32688	1.56e-19	1
AT1G63030	5.84577	2.52e-05	1.83897	1	2.03927	1	3.26232	0.486279	1
AT1G63040	5.91808	7.01e-06	4.03688	0.0609086	4.69536	0.0153995	5.46017	0.000395145	1
AT1G63830	0.593577	3.12e-13	-0.132561	0.170666	-0.0247613	0.963199	-0.342017	0.000519339	1
AT1G63840	0.940577	6.03e-27	0.197257	0.0440688	0.0158364	1	-0.226833	0.0443304	1
AT1G64380	1.53969	8.73e-23	-0.89354	1.8e-06	-0.74422	0.000398368	0.20628	0.442209	1
AT1G64620	0.902472	8.83e-15	-0.0994922	0.583435	0.20641	0.205978	-0.21103	0.255639	1
AT1G65390	3.85027	4.4e-13	1.25056	0.108984	2.40189	0.000251922	1.60958	0.052624	1
AT1G65510	0.777472	9.23e-11	-0.0711986	0.72681	0.522004	5.31e-05	0.262859	0.0854328	1
AT1G65890	6.5517	7.01e-05	1.84967	1	0	1	1.94072	1	1
AT1G66230	1.16491	4.06e-12	-0.946786	2.9e-06	-0.914345	5.81e-05	0.0725968	0.938368	1
AT1G68580	0.592747	0.000374113	0.133355	0.538765	0.172857	0.459895	0.458782	0.0128387	1
AT1G69040	0.637887	8.99e-09	-0.286955	0.0139508	-0.0430417	0.893809	-0.437556	0.000399015	1
AT1G69370	0.610531	6.86e-08	0.105594	0.514996	0.451211	0.000357035	0.175904	0.289601	1
AT1G70700	4.74205	2.68e-111	3.2198	8.93e-53	2.45646	1.64e-28	2.02723	5.26e-19	1
AT1G70800	1.37024	2.58e-14	-0.105586	0.754128	-0.585954	0.00882173	-0.0211545	1	1
AT1G71110	1.07226	2.15e-38	0.376537	3.24e-05	0.977979	3.65e-29	0.704505	3.84e-15	1
AT1G71460	0.687991	0.000427834	-0.312941	0.209702	-0.250465	0.432028	0.0556969	1	1
AT1G72416	0.684063	0.000635486	-0.109365	0.754166	0.767223	0.000156634	0.101744	0.840985	1
AT1G72790	0.708292	8.9e-10	-0.494003	9.24e-05	0.109513	0.565036	0.130986	0.49214	1
AT1G72820	0.769475	1.84e-18	0.128156	0.232725	0.255816	0.0177999	0.120653	0.385075	1
AT1G73210	0.915644	1.53e-10	-0.865006	5.88e-08	-0.0805254	0.82329	0.858135	9.17e-09	1
AT1G73340	0.679458	4.24e-06	-0.455997	0.00349226	-0.316854	0.0863122	0.472744	0.00396335	1
AT1G73920	0.702372	7.84e-17	0.142641	0.138208	0.278184	0.0033103	0.232978	0.0217752	1
AT1G74430	1.4252	1.39e-09	-1.00885	0.00133643	-0.925005	0.0129714	-0.331362	0.481815	1
AT1G74710	0.698654	2.39e-06	-1.74503	9.65e-24	-1.4028	3.35e-14	-0.834287	1.97e-06	1
AT1G74930	3.54945	4.16e-45	0.345819	0.5613	0.301578	0.72562	-0.0977283	1	1
AT1G74950	2.92005	4.21e-113	0.86921	5.61e-11	1.2335	4.2e-20	0.823204	3.87e-09	1
AT1G76040	1.78493	1.89e-58	0.637256	4.38e-08	0.151491	0.379541	0.0184325	1	1
AT1G76160	0.855348	1.33e-25	-0.46856	4.12e-08	-0.763897	5.36e-18	0.284724	0.0027038	1
AT1G76360	0.78162	4.34e-12	-0.165989	0.238728	-0.0589823	0.839173	-0.00990073	1	1
AT1G76640	6.08058	1.38e-54	1.9237	0.000291145	0.14601	1	-0.770693	0.610388	1
AT1G78070	1.21036	1.89e-27	0.212254	0.0981733	0.131341	0.44406	0.186249	0.240682	1
AT1G78230	2.4395	5.4e-54	0.230773	0.383757	-1.30126	8.44e-06	-0.899149	0.00181351	1
AT1G78240	0.676101	7.52e-15	-0.136812	0.173823	0.116886	0.328824	-0.193152	0.0833437	1
AT1G78280	1.43459	4.08e-46	0.181734	0.129714	0.328263	0.00662398	0.266895	0.0403351	1
AT1G79310	2.86719	5.82e-83	0.920433	8.21e-10	1.19119	5.62e-15	0.885426	2.19e-08	1
AT1G80650	0.660061	0.00015296	0.15569	0.513903	0.239549	0.341455	0.442273	0.0369988	1
AT2G01300	2.2657	7.5e-08	1.22623	0.0121159	0.76907	0.266247	0.381159	0.756075	1
AT2G02250	1.37859	0.000225738	0.270104	0.670442	-0.980177	0.123939	-0.477728	0.578827	1
AT2G06050	2.66817	1.6e-141	1.32816	1.89e-35	0.970406	5.17e-18	0.613779	2.45e-07	1
AT2G14820	0.600135	5.3e-06	-0.326784	0.0199094	-0.13883	0.47697	-0.727475	6.39e-07	1
AT2G16660	1.33046	2.28e-15	-0.477718	0.0113584	-0.546656	0.00960228	-0.295568	0.223616	1
AT2G17040	2.76042	0.000998969	1.3746	0.240319	1.04715	0.68544	1.93707	0.119697	1
AT2G17230	0.628415	3.85e-05	-1.45715	1.78e-17	-0.573542	0.00180779	0.22967	0.272633	1
AT2G17660	2.20708	3.62e-06	-0.234878	1	-0.688045	0.68578	0.310681	1	1
AT2G17840	1.48648	1.24e-50	0.197678	0.0750019	-0.0846157	0.606267	-0.041543	0.893271	1
AT2G19780	1.21167	4.13e-05	-0.500376	0.158126	-0.389729	0.385484	0.366674	0.436158	1
AT2G20625	2.77932	0.000106063	-0.0978473	1	1.48899	0.208366	-0.710026	0.908671	1
AT2G20630	1.06277	1.23e-46	0.260507	0.000887737	-0.0989582	0.341825	-0.275931	0.00135228	1
AT2G20880	2.50452	2.11e-07	1.05049	0.0883246	-0.65837	0.641869	0.0943367	1	1
AT2G21510	1.32824	2.91e-05	-1.04222	0.0151243	-0.637771	0.249639	-0.73801	0.161049	1
AT2G22121	4.89689	1.55e-08	2.58879	0.0258093	0.878934	0.907057	-2.5808	0.75712	1
AT2G22330	0.610332	0.000137491	-0.511509	0.0011308	0.313356	0.0818314	0.343671	0.0647344	1
AT2G22500	1.37329	1.53e-38	-0.0514833	0.823168	-0.594242	2.72e-06	-0.725343	7.16e-09	1
AT2G22740	0.848577	1.95e-11	0.147821	0.357708	0.362713	0.0161005	0.49975	0.000458292	1
AT2G22760	5.00287	7.55e-53	2.6802	2.82e-15	1.17413	0.00689943	1.23576	0.00525323	1
AT2G22850	1.56184	1.43e-29	0.556929	0.000186049	0.158004	0.476553	0.638803	5.9e-05	1
AT2G23120	1.62027	6.17e-26	0.379338	0.0196738	-0.0795522	0.800468	0.0630125	0.890029	1
AT2G25090	0.763947	4.51e-07	-0.15442	0.466431	0.269502	0.177383	0.814359	1.71e-07	1
AT2G25690	1.42848	3.89e-22	0.298862	0.0865543	0.387243	0.040091	0.21053	0.379446	1
AT2G26390	3.15086	8.57e-27	1.8791	1.15e-09	0.404439	0.477355	-0.365349	0.577858	1
AT2G27080	2.20748	4.95e-98	1.02639	1.28e-21	0.714256	9.52e-10	0.58202	1.45e-06	1
AT2G27690	2.09148	7.97e-15	-0.110475	0.957773	0.319438	0.536771	0.257146	0.668739	1
AT2G28305	1.89612	1.48e-19	0.491293	0.0424285	-1.35058	4.82e-06	-1.96586	1.19e-10	1
AT2G28650	1.94918	1e-40	0.693133	2.62e-05	0.177103	0.552188	-0.501477	0.0317202	1
AT2G28690	1.0464	2.42e-05	-0.584674	0.0377094	0.177084	0.70538	1.16435	3.95e-06	1
AT2G30020	1.91685	4.24e-77	0.170126	0.213264	0.0595444	0.843691	0.320225	0.0226578	1
AT2G30040	1.2921	3.38e-32	0.606485	2.23e-07	0.333839	0.019747	0.547522	2.15e-05	1
AT2G30070	0.603269	8.59e-09	0.225138	0.0506272	0.187832	0.16919	0.525472	2.43e-06	1
AT2G30130	1.78414	2.92e-31	0.664431	8.57e-05	0.109729	0.753284	-0.100825	0.825878	1
AT2G30360	0.697499	5.23e-12	0.10693	0.395586	-0.116378	0.419821	-0.100073	0.547718	1
AT2G30830	2.26453	6.18e-05	-2.69603	0.0731079	-0.929105	0.558619	-1.64161	0.269487	1
AT2G31690	6.20895	7.06e-07	4.04259	0.0626763	2.84971	0.72562	3.26157	0.485387	1
AT2G32200	4.4976	5.97e-06	2.3426	0.138987	2.01529	0.418332	2.94059	0.0617978	1
AT2G32510	2.5626	2.99e-40	0.929058	1.84e-06	0.259757	0.328936	0.744376	0.000521673	1
AT2G32930	1.35935	5.66e-25	0.282957	0.0861663	0.294326	0.127629	0.426002	0.0153736	1
AT2G34340	1.04627	5.49e-09	-0.358133	0.10895	-0.0700649	0.958405	0.289473	0.280601	1
AT2G34350	1.73994	1.27e-24	0.818626	3.01e-06	0.118621	0.72562	0.275876	0.266213	1
AT2G34510	0.637056	8.45e-05	-0.857287	4.27e-06	-0.599109	0.00545075	0.701411	3.11e-05	1
AT2G34600	4.80143	7.5e-57	2.73501	1.85e-18	1.971	1.15e-08	1.77504	7.05e-07	1
AT2G34930	4.12012	7.15e-76	2.78247	2.1e-38	1.6263	1.13e-13	-0.0285188	1	1
AT2G35290	2.15649	1.58e-14	-0.793941	0.0640805	-0.506645	0.382595	-0.299012	0.737009	1
AT2G35760	0.905383	0.000406454	-0.8727	0.00437451	-0.759338	0.0364962	-0.0619551	1	1
AT2G35800	0.713213	3.98e-16	0.184026	0.0680516	0.177188	0.132373	0.166409	0.185296	1
AT2G36590	2.0854	5.08e-05	0.0195039	1	-1.3684	0.351895	1.94335	0.000559245	1
AT2G36640	3.77868	2.89e-10	1.00939	0.220703	0.285877	0.942101	-1.14508	0.421733	1
AT2G36650	2.14738	3.18e-60	0.931937	6.86e-12	-0.430539	0.0112138	-1.31049	2.35e-15	1
AT2G37260	0.93961	1.68e-08	0.0684369	0.931094	-0.00996832	1	-0.23975	0.439729	1
AT2G38010	1.04759	1.2e-08	-0.100527	0.748135	-0.0781555	0.861696	-0.518646	0.0173754	1
AT2G38750	1.04124	0.000939065	0.291993	0.432248	-0.489322	0.181028	-0.227779	0.675621	1
AT2G38790	1.66345	1.7e-25	0.644544	0.000129204	-1.19413	1.73e-09	-1.01266	2.72e-07	1
AT2G39200	1.49967	2.93e-45	0.286041	0.016954	0.732872	1.67e-10	0.415148	0.00104061	1
AT2G39420	0.962618	2.38e-32	-0.275611	0.00192665	-0.176485	0.0903544	-0.50406	3.82e-08	1
AT2G39710	0.982851	2.04e-18	0.308993	0.0149682	0.469786	0.000351594	0.821664	5.18e-12	1
AT2G41420	0.80042	4.34e-16	0.107657	0.389375	-0.154376	0.252352	-0.3277	0.00606091	1
AT2G41480	1.80158	6.11e-57	-0.83324	3.7e-11	0.18647	0.238007	-1.18589	5.26e-19	1
AT2G41830	0.677155	7.31e-08	-0.105801	0.537237	-0.303709	0.0436075	0.00223397	1	1
AT2G42140	1.08941	7.76e-05	-0.0419995	1	0.143217	0.876871	-0.341075	0.523226	1
AT2G42760	1.4683	2.71e-34	0.219699	0.118569	0.0354618	0.987466	-0.105321	0.666136	1
AT2G43330	0.978399	1.1e-23	0.28304	0.00996655	0.093061	0.600198	0.21172	0.127594	1
AT2G44230	0.768852	4.47e-15	-0.286028	0.00945272	-0.157101	0.274797	0.528573	6.44e-07	1
AT2G44810	7.23155	1.92e-11	4.2421	0.0375141	3.37211	0.447608	0	1	1
AT2G44840	6.53344	8.51e-125	2.46057	3.31e-08	1.50369	0.0181623	0.528155	0.697639	1
AT2G46150	1.31689	1.6e-24	0.519996	0.0001483	0.0206396	1	0.0213753	1	1
AT2G46370	1.33152	1.91e-44	-0.171034	0.116289	0.25382	0.0224511	0.0975676	0.535777	1
AT2G46400	4.0989	2.08e-55	2.0964	5.55e-11	1.5386	6.46e-05	1.23394	0.00352175	1
AT2G46510	4.74535	1.05e-88	2.41096	1.39e-25	1.23302	1.38e-06	0.910101	0.000968403	1
AT2G46650	0.82635	7.97e-09	0.0846712	0.713722	-0.461854	0.00384563	0.539896	0.000535733	1
AT2G46680	0.606414	4.52e-08	-0.442899	8.8e-05	0.0332439	0.953322	-0.493354	4.69e-05	1
AT2G47680	0.702618	1.52e-06	-0.0584572	0.896207	0.153373	0.520508	0.345213	0.0572139	1
AT3G01513	0.656738	2.42e-07	0.00447852	1	-0.401403	0.00905544	-0.337411	0.0379146	1
AT3G03020	1.50821	8.18e-27	0.383944	0.0305049	-0.379012	0.127303	-0.00252242	1	1
AT3G03170	0.580593	0.000112911	-0.123786	0.567655	0.296087	0.10952	0.069746	0.866326	1
AT3G03280	1.01928	0.000794553	-1.12847	0.000707156	-0.467431	0.289013	-0.212758	0.740769	1
AT3G05220	0.608705	3.03e-12	-0.0420955	0.800594	0.177628	0.0884325	0.00292462	1	1
AT3G05320	1.04708	6.62e-15	-0.420016	0.0106305	-0.67438	0.000217099	-0.102395	0.756075	1
AT3G05500	0.64084	6.04e-09	-0.485764	1.52e-05	-0.577919	8.97e-07	-0.163941	0.289474	1
AT3G05640	0.788209	0.000553092	-0.519113	0.0326819	-0.375841	0.20251	-0.00618435	1	1
AT3G05830	0.60894	3.64e-06	0.0410579	0.94585	0.298743	0.0568921	0.291239	0.0774955	1
AT3G06020	1.71903	3.2e-09	-1.51455	3.65e-05	-1.26502	0.00247767	-2.47428	2.57e-08	1
AT3G07040	1.18773	2.65e-06	0.428603	0.148703	0.520505	0.123539	0.627422	0.0493621	1
AT3G07250	3.57952	5.58e-07	2.17605	0.0206737	2.26005	0.0297161	1.8023	0.180377	1
AT3G09940	3.45791	4.98e-161	1.96614	1.16e-57	0.195773	0.226322	-0.345552	0.0218282	1
AT3G10300	1.80124	3.73e-59	0.0645347	0.814477	0.608118	6.16e-06	0.29804	0.0643973	1
AT3G10720	0.665207	3.31e-05	-0.366719	0.0293564	-0.385381	0.039498	-0.416754	0.0283955	1
AT3G11020	1.83217	1.41e-19	0.811653	0.000660585	0.752797	0.00789406	0.48841	0.148473	1
AT3G11170	3.35869	3.34e-202	1.446	4.97e-40	0.0569816	0.840102	0.309689	0.0300873	1
AT3G11260	2.17498	2.91e-28	0.282474	0.341963	-0.273729	0.528261	-0.207852	0.736176	1
AT3G11370	2.66916	4.72e-19	-0.808765	0.0333062	-1.02937	0.0211681	0.483636	0.290979	1
AT3G11385	0.847431	0.000135381	-0.756022	0.00286419	-0.353664	0.307155	-0.574116	0.0640842	1
AT3G11390	2.34612	8.39e-12	-0.663201	0.160482	-0.577764	0.359209	-0.174241	0.918012	1
AT3G12145	0.842855	4.44e-09	0.016264	1	-0.0463945	0.996261	-0.0103514	1	1
AT3G13437	0.890403	0.000368306	-1.05458	0.0002708	-0.32486	0.441435	0.34531	0.332474	1
AT3G14260	3.32286	4.16e-78	1.57624	6.35e-19	1.63343	2.67e-19	1.46565	1.9e-15	1
AT3G15200	1.46478	1.58e-10	0.347929	0.220552	0.0262089	1	0.0153637	1	1
AT3G15540	0.725291	2.67e-06	-0.442594	0.0121084	-0.484845	0.0208038	-0.623695	0.00200845	1
AT3G15960	3.65017	7.4e-13	1.07117	0.207829	1.46846	0.119636	1.99877	0.00853287	1
AT3G16120	4.68826	8.81e-07	3.3017	0.00489314	2.00989	0.607017	1.45131	0.859722	1
AT3G16500	0.65503	2.1e-07	0.0654563	0.773355	0.138777	0.453318	0.337105	0.0221959	1
AT3G16690	1.903	6.57e-53	0.554147	2.39e-05	0.314816	0.0431912	0.220594	0.216367	1
AT3G16800	1.1587	8.71e-29	0.365476	0.000939553	0.481476	2.35e-05	-0.407022	0.00105465	1
AT3G17120	0.844945	2.14e-16	-0.755281	3.79e-11	-0.879633	1.29e-12	-0.329261	0.0122672	1
AT3G17250	0.937555	7.95e-09	-0.103208	0.699586	0.245049	0.277603	0.17641	0.515686	1
AT3G17690	4.13116	1.75e-87	1.80258	4.93e-15	0.602056	0.0637741	0.69614	0.0291337	1
AT3G18400	0.91352	8.13e-20	0.298348	0.0065024	0.144441	0.334167	0.638475	3.35e-09	1
AT3G18777	2.60794	1.84e-11	1.1014	0.0248606	0.401142	0.697034	0.116669	1	1
AT3G19150	0.650263	4.16e-05	-0.528291	0.00181107	0.482088	0.00585219	0.224453	0.309056	1
AT3G19200	2.23754	2.13e-38	0.697093	0.00041402	0.903762	1.46e-05	0.218063	0.492238	1
AT3G19240	0.923807	4.79e-19	-0.0696744	0.676415	0.19569	0.138272	0.351012	0.0035811	1
AT3G19830	1.18959	8.73e-24	0.45018	0.000458775	0.190235	0.280847	0.0814846	0.779306	1
AT3G20340	2.98578	9.32e-72	1.2887	7.51e-15	-0.0493411	0.961654	-0.148655	0.650759	1
AT3G20500	0.602052	1.73e-08	0.0812655	0.604457	0.550479	8.18e-07	0.390815	0.00102879	1
AT3G20670	0.698843	8.53e-07	0.0436731	0.944556	-0.260131	0.143197	-0.0807529	0.793841	1
AT3G21230	1.88742	1.27e-58	0.0874332	0.634736	0.0341061	0.978498	0.275562	0.0733579	1
AT3G21320	4.17376	1.85e-05	0.705752	1	2.55862	0.262167	3.08072	0.0498544	1
AT3G22275	6.18049	7.99e-28	0.208277	1	0.925637	0.586425	0.178391	1	1
AT3G22830	2.13347	6.63e-27	0.133104	0.681657	-1.02341	1.38e-05	-0.718008	0.00325511	1
AT3G23400	0.647544	2.89e-08	-0.116131	0.439902	0.0455182	0.905047	0.453895	0.000406675	1
AT3G23920	0.712455	2.2e-15	0.0111249	1	-0.094581	0.487728	-0.0344025	0.914508	1
AT3G25597	1.95901	1.91e-40	0.738562	1.48e-06	0.253394	0.209161	0.102574	0.756075	1
AT3G25640	0.440567	2.38e-05	-0.0341291	0.939429	0.610174	5.03e-09	0.296436	0.0132782	1
AT3G25760	5.6106	2.67e-117	4.24871	1.94e-67	0.786517	0.0504012	-0.313989	0.70469	1
AT3G25770	5.27269	4.95e-114	3.37736	2.07e-51	0.770265	0.00600878	-0.23026	0.639955	1
AT3G25780	3.00945	2.43e-189	1.02865	3.52e-23	-0.00237878	1	-0.18166	0.229002	1
AT3G27960	0.617217	2.35e-11	-0.711777	3.49e-14	-0.401149	7.4e-05	-0.0430383	0.858822	1
AT3G28600	8.78061	1.35e-127	6.67453	2.91e-56	4.29097	9.62e-12	3.20405	0.000109887	1
AT3G29370	1.13322	9.46e-06	-0.800136	0.0197008	-0.744073	0.0749623	-0.238276	0.742806	1
AT3G30580	1.45103	0.000804872	-0.34266	0.710169	0.355735	0.69898	-0.463914	0.595013	1
AT3G44190	1.40786	7.91e-41	0.131609	0.306285	-0.47395	3.81e-05	-0.552055	1.73e-06	1
AT3G44260	5.02556	4.03e-272	3.23134	4.02e-88	2.12604	1.71e-26	0.747437	0.00658384	1
AT3G44326	1.06282	3.12e-14	0.0834352	0.717643	0.132745	0.549603	0.875514	1.78e-09	1
AT3G44860	8.95923	7.11e-70	6.72537	2.31e-41	1.56195	0.104961	0.678647	0.628167	1
AT3G44870	6.17746	1.49e-40	3.45237	2.36e-13	1.24689	0.0845319	0.876094	0.305042	1
AT3G45960	3.32373	8.99e-72	0.844359	0.00115774	-0.283489	0.624502	1.35757	9.22e-08	1
AT3G45970	1.27723	4.45e-27	-0.248551	0.0809969	-0.364676	0.0175495	-0.644128	1.18e-05	1
AT3G46190	3.2327	3.41e-05	-0.315883	1	1.70666	0.114438	-0.289267	0.999766	1
AT3G46280	0.863533	1.02e-06	0.132028	0.586376	0.205349	0.387561	-0.212433	0.407632	1
AT3G47960	3.12685	3.43e-64	1.77186	5.36e-23	1.55797	1.44e-17	0.0646628	0.928736	1
AT3G48360	3.31263	9.77e-274	2.16921	1.49e-124	1.51323	4.38e-60	1.46161	4.55e-56	1
AT3G49690	1.33916	8.35e-16	0.645217	0.000223103	0.917582	3.12e-07	0.762336	4.33e-05	1
AT3G50060	0.85482	4.35e-05	-0.794847	0.00176021	-0.379484	0.243966	-0.0865916	0.925792	1
AT3G50290	1.44085	0.000305335	0.156295	0.994152	0.615649	0.309931	0.355065	0.701642	1
AT3G50410	1.14729	1.66e-09	-0.0584766	1	0.174662	0.641236	0.489784	0.0443783	1
AT3G50800	1.34874	1.11e-14	-0.309115	0.22394	0.0400991	1	0.519442	0.029857	1
AT3G50890	1.96241	0.000322292	0.739505	0.339997	0.11904	1	2.19217	4.35e-05	1
AT3G50930	3.22661	1.62e-90	2.01275	2.82e-37	0.893648	1.88e-07	0.617389	0.000837582	1
AT3G51550	0.710301	1.36e-11	0.0818569	0.572625	0.0406498	0.888322	-0.0342288	0.942077	1
AT3G53960	2.96351	7.07e-18	0.607513	0.129847	-0.531946	0.330807	-0.24163	0.7871	1
AT3G54020	1.75873	3.35e-68	0.256711	0.0346436	-0.15189	0.387461	-0.231835	0.135288	1
AT3G54140	1.71565	1.08e-54	0.783824	2.46e-12	0.215676	0.123892	-0.132044	0.458743	1
AT3G55690	0.982743	6.15e-13	-0.0367083	0.993031	-0.331975	0.108623	-0.0268068	1	1
AT3G55720	0.866834	2.14e-05	0.141672	0.634455	0.729574	0.000677001	-0.205443	0.564074	1
AT3G56000	1.20837	1.29e-26	-0.0324376	0.995132	-0.273938	0.0731992	-0.385292	0.010461	1
AT3G56275	0.723247	5.9e-06	-0.45293	0.00828558	-0.11592	0.692488	-0.103956	0.761758	1
AT3G56880	1.03045	1.51e-27	0.169719	0.134028	0.101536	0.526131	-0.126845	0.421843	1
AT3G57460	5.01604	5.9e-15	3.1361	0.000369596	0.348027	1	0.678383	1	1
AT3G58710	0.902909	4.01e-21	0.00105868	1	0.215573	0.0717289	0.256928	0.0299429	1
AT3G58790	0.787273	3.07e-06	-0.839456	4.61e-06	-0.476115	0.0253468	-0.358815	0.115188	1
AT3G59110	0.809223	1.09e-19	-0.0309769	0.928125	0.0782343	0.632559	0.101468	0.509937	1
AT3G59200	1.4523	3.07e-14	-0.106336	0.800412	-0.384207	0.183326	-0.52136	0.0693483	1
AT3G59220	2.8685	4.62e-99	1.58593	6.49e-33	0.781714	2.12e-08	0.212136	0.255979	1
AT3G59350	1.70822	2.72e-91	0.602835	7.41e-12	-0.054919	0.759716	-0.385121	0.000164935	1
AT3G59730	1.32244	3.13e-11	-0.0367738	1	0.399914	0.125325	0.443866	0.0907881	1
AT3G59750	3.12119	6.96e-94	1.33623	1.89e-15	1.50644	4.85e-18	1.51118	2.27e-18	1
AT3G59940	2.17323	1.01e-64	0.91628	3.61e-12	0.498319	0.000804105	0.146429	0.496528	1
AT3G60390	1.03219	1.23e-06	0.370685	0.138673	0.397134	0.183311	0.151331	0.784847	1
AT3G60490	0.996487	4.81e-08	0.347753	0.084458	0.866947	4.91e-06	0.167753	0.610684	1
AT3G60530	0.944897	9.4e-15	0.164733	0.259283	0.524871	6.45e-05	0.216921	0.187205	1
AT3G61400	3.17318	3.4e-11	-0.907313	0.193974	-1.28164	0.116063	0.680572	0.414737	1
AT3G61890	1.90164	6.21e-13	0.622784	0.0252165	0.480374	0.136735	0.690615	0.0255293	1
AT3G62010	1.7075	4.41e-26	0.700187	1.87e-05	0.818694	1.08e-06	0.606748	0.00069069	1
AT3G62570	0.965693	4.16e-11	0.322769	0.0500511	0.377829	0.0372415	0.33171	0.0839038	1
AT3G63350	2.92182	2.81e-11	1.38873	0.0198032	1.83952	0.0024917	2.10743	0.000180342	1
AT4G01250	3.42416	9.63e-93	0.904465	6.41e-05	0.975331	6.16e-05	0.686667	0.012947	1
AT4G01360	3.73356	1.53e-20	2.42868	9.82e-08	1.81035	0.00200824	1.63125	0.00697704	1
AT4G01410	0.598023	0.00016734	-0.468061	0.00530788	-0.510266	0.00654587	-0.886028	1.14e-06	1
AT4G02590	0.723173	1.4e-15	-0.0229658	0.988801	0.139779	0.245921	0.327731	0.00139112	1
AT4G02600	0.807198	7.65e-23	-0.870787	2.22e-22	-0.350935	0.000319925	0.0348203	0.909801	1
AT4G03390	0.702149	5.68e-11	0.310396	0.00536183	0.502695	7.7e-06	0.61939	2.68e-08	1
AT4G03926	1.04399	1.06e-17	0.309341	0.0202879	0.619333	3.15e-06	0.645559	1.19e-06	1
AT4G04700	1.82841	1.12e-17	0.528219	0.0324171	0.359737	0.257502	0.534422	0.0634607	1
AT4G05100	0.783139	9.33e-06	-0.15797	0.517871	-0.386243	0.0953421	0.415902	0.049902	1
AT4G05110	3.50945	1.2e-34	1.71246	2.61e-06	0.788914	0.155001	0.4207	0.596443	1
AT4G05120	3.41132	4.51e-166	1.83101	1.54e-38	0.69869	0.000250501	0.158475	0.679434	1
AT4G08040	2.08779	1.44e-14	0.0404635	1	0.121039	1	-0.458485	0.503109	1
AT4G08170	1.44723	5.9e-19	-0.13147	0.597036	-0.330512	0.135631	-0.417008	0.0594262	1
AT4G08950	0.904542	4.62e-06	-0.842321	2.76e-05	-0.610653	0.00557443	0.0780829	0.896082	1
AT4G09150	0.648335	1.1e-09	0.0384723	0.89656	0.0344251	0.940411	0.200788	0.143287	1
AT4G09770	1.05576	4.28e-05	0.264316	0.414359	0.76037	0.00687316	0.424346	0.225483	1
AT4G10390	0.849824	2.4e-14	-0.215082	0.12003	-0.325514	0.0323421	-0.261253	0.103527	1
AT4G10500	2.03112	4.19e-20	0.943906	9.15e-05	2.14547	1.04e-21	0.755391	0.00725735	1
AT4G12000	1.51661	1.94e-27	0.320404	0.0652493	-0.00489408	1	-0.0567975	0.954758	1
AT4G12080	1.07154	7.46e-45	0.192718	0.024117	0.345052	6.22e-05	0.148541	0.161645	1
AT4G12690	0.670189	1.62e-05	-0.0674087	0.878824	-0.10664	0.73923	0.0656887	0.896893	1
AT4G13340	1.19868	7.1e-32	0.257525	0.02016	0.264628	0.0274517	0.402307	0.000488567	1
AT4G15440	6.53993	1.05e-07	5.20913	0.000776356	5.01302	0.00661141	4.17462	0.11476	1
AT4G15920	0.850137	1.25e-20	-0.298261	0.00296207	-0.121395	0.367634	0.252336	0.0246756	1
AT4G16790	0.978388	1.58e-25	0.248619	0.0186406	0.703526	2.45e-12	0.4786	6.33e-06	1
AT4G17460	0.748865	9.84e-14	-0.35955	0.000916265	-0.334678	0.00548693	-0.793856	3.24e-12	1
AT4G18280	4.05496	4.46e-198	2.75765	9.73e-70	1.40892	3.66e-11	1.11216	5.2e-07	1
AT4G18650	4.3922	2.62e-06	2.51495	0.076161	2.76879	0.105618	2.58653	0.197635	1
AT4G19960	0.898921	4.6e-07	-0.356008	0.0818238	-0.0898816	0.8366	0.253249	0.330453	1
AT4G19980	1.25628	0.000362461	0.415897	0.32915	0.209524	0.794243	0.0925939	1	1
AT4G21200	0.582929	0.0153222	-0.972691	0.000500384	-0.691521	0.035735	-1.26427	7.4e-05	1
AT4G21570	1.12584	6.37e-34	0.363234	0.000185867	0.197616	0.0857262	0.431999	2.63e-05	1
AT4G21870	1.3224	0.000151	-1.83301	0.000118152	1.02706	0.00926967	0.899204	0.0295681	1
AT4G22620	5.2075	1.08e-34	0.787138	0.392833	-0.407048	0.989699	1.07867	0.248816	1
AT4G22780	0.614299	2.56e-05	-0.609366	5.06e-05	-0.812268	4.68e-07	-0.723435	8.31e-06	1
AT4G22980	1.0339	4.39e-15	-0.296875	0.0682114	0.107799	0.704113	-0.0827257	0.811724	1
AT4G24015	1.03007	8.19e-19	-1.1899	1.4e-19	0.39251	0.00351416	0.853256	1.97e-12	1
AT4G24060	0.765185	1.07e-20	0.0233358	0.96273	0.0108048	1	-0.0208558	1	1
AT4G24370	0.819319	6.83e-08	0.0819384	0.793546	0.0870889	0.823385	0.2125	0.365705	1
AT4G24415	1.60833	2.88e-13	-0.117352	0.784379	-0.0452814	1	-0.186781	0.68749	1
AT4G24960	1.55436	4.4e-39	0.4493	0.000395145	0.196532	0.227859	-0.0517517	0.900694	1
AT4G25200	4.6964	4.89e-07	3.29416	0.00436963	4.30399	0.000109948	4.42835	2.92e-05	1
AT4G25350	1.11269	7.84e-07	5.02e-05	1	0.0898162	0.928721	-0.141929	0.822247	1
AT4G25410	2.08161	2.9e-17	1.07008	2.82e-05	0.696594	0.0205024	0.427062	0.234671	1
AT4G25810	1.61678	4.57e-27	0.504844	0.00246269	-0.34742	0.125535	0.850913	5.14e-07	1
AT4G26200	1.78977	1.5e-14	0.627115	0.0267759	0.226971	0.686264	1.03713	0.000197646	1
AT4G26290	2.83105	6.89e-11	1.16448	0.0290942	0.149363	1	0.407218	0.810772	1
AT4G26690	1.00003	5.32e-19	-0.49011	2.24e-05	-0.30836	0.0167221	-0.313937	0.018837	1
AT4G27280	2.24217	9.18e-88	0.67248	8.21e-08	0.157385	0.429879	-0.170099	0.427214	1
AT4G27560	1.17299	4.34e-15	-0.170723	0.356444	0.343325	0.0502786	0.668615	3.41e-05	1
AT4G27570	1.34053	6.47e-12	0.0168144	1	0.440477	0.0677777	0.757911	0.000522791	1
AT4G27650	0.656085	9.97e-15	-0.0833193	0.49289	0.234939	0.0253145	-0.0633098	0.754712	1
AT4G27652	2.01902	4.7e-40	0.751183	1.37e-05	0.710827	0.000242896	0.410163	0.0711878	1
AT4G27654	4.97966	3.59e-52	1.05199	0.0900239	1.31121	0.0696897	1.65692	0.00660191	1
AT4G27720	1.09346	1.18e-35	-1.00906	3.59e-25	-0.787052	1.84e-14	-0.151352	0.245036	1
AT4G28110	1.96354	6.99e-28	1.0392	4.02e-08	0.68497	0.00171342	0.67047	0.00273525	1
AT4G28140	2.88785	3.07e-13	1.31932	0.00754656	-0.0864688	1	0.351035	0.868697	1
AT4G28150	0.90718	3.59e-07	0.174445	0.526386	-0.333111	0.299894	0.230708	0.490804	1
AT4G28240	0.834748	9.05e-13	0.175679	0.192853	0.180741	0.238402	-0.133154	0.477477	1
AT4G28280	2.75232	2.18e-05	0.70189	0.597196	1.59626	0.128669	1.88022	0.0492969	1
AT4G28290	3.18593	7.79e-67	1.81044	1.76e-20	1.91858	3.31e-21	2.41137	1.04e-35	1
AT4G28930	2.98907	1.44e-40	1.38027	4.37e-07	0.939605	0.00760406	0.925459	0.00742008	1
AT4G29140	1.04991	6.15e-17	0.359049	0.00764499	0.0859848	0.731483	0.0899106	0.74401	1
AT4G29285	5.27686	0.000755995	3.12392	0.376659	2.03929	1	1.94826	1	1
AT4G29670	1.61769	6.85e-53	-0.0887355	0.645222	0.0146386	1	-0.0206221	1	1
AT4G29780	3.37311	1.49e-129	1.81087	5.37e-37	0.775189	2.94e-06	0.414745	0.030186	1
AT4G29930	2.48704	6.5e-29	0.159653	0.623417	0.0662575	0.955258	0.546196	0.0386966	1
AT4G30280	1.04547	3.77e-17	-0.0291981	1	-1.85341	1.34e-43	-1.67969	6.38e-38	1
AT4G31000	1.12012	1.48e-17	-0.431543	0.00380409	-0.518034	0.00146518	0.320664	0.0582303	1
AT4G31100	1.45276	5.23e-25	0.415027	0.00590915	0.799873	7.7e-08	0.819494	5.23e-08	1
AT4G31780	2.31113	3.27e-74	0.733018	4.42e-08	0.1544	0.453749	0.179997	0.384177	1
AT4G31800	2.38431	4.41e-102	0.938257	1.35e-12	1.05645	8.91e-14	1.47543	1.45e-30	1
AT4G33467	1.60501	2.66e-06	0.434329	0.380604	0.579835	0.257194	-0.180741	0.890687	1
AT4G33980	1.01124	2.3e-13	0.100151	0.632961	0.0597651	0.873438	-0.0478978	0.947803	1
AT4G33985	1.00311	9.59e-11	0.10117	0.727371	0.281802	0.215378	0.347626	0.104962	1
AT4G34410	3.84856	9.29e-62	0.846455	0.000929869	0.244582	0.571869	-0.108362	0.940852	1
AT4G35985	1.76322	2.81e-38	-0.363197	0.0254757	-0.578129	0.00108036	-0.113675	0.711439	1
AT4G36010	1.84337	5.7e-43	-0.216013	0.227883	0.0829098	0.810165	-0.251036	0.256751	1
AT4G36710	1.64271	8.26e-26	-0.326935	0.085173	-0.320061	0.146953	-0.2012	0.46353	1
AT4G36900	0.991612	2.2e-21	-0.889564	3.05e-14	-0.764075	1.15e-09	-0.54618	1.56e-05	1
AT4G36950	6.11307	7.56e-57	3.12604	8.78e-11	1.77352	0.00774871	1.49901	0.048853	1
AT4G37608	1.23288	2.28e-14	0.296907	0.128723	-0.436237	0.0484432	-0.139441	0.702225	1
AT4G37700	1.22559	4.1e-11	0.40048	0.0429453	0.127854	0.703077	0.42927	0.055478	1
AT4G37840	5.01013	7.25e-10	2.96087	0.0153194	1.11702	1	1.45534	0.857977	1
AT4G38420	4.1663	1e-54	1.21661	0.00131494	0.359876	0.666562	2.3679	1.32e-12	1
AT4G38730	0.598195	4.06e-06	0.0696402	0.799697	-0.319722	0.0731387	-0.130588	0.590917	1
AT4G38900	0.599605	1.5e-08	0.203651	0.079032	0.588872	6.79e-08	0.576118	1.66e-07	1
AT4G39400	0.594178	2.81e-07	0.0505744	0.827042	0.403645	0.000934804	0.309074	0.0198145	1
AT4G39970	1.29491	1.77e-13	0.643866	0.000863267	0.74005	0.000523863	1.06554	3.05e-08	1
AT4G40070	0.620468	3.87e-05	-0.402069	0.0131458	0.516211	0.00123632	0.495905	0.00262185	1
AT5G01040	2.0047	2.59e-63	-0.700425	2.23e-08	-0.167168	0.316433	0.307099	0.0373331	1
AT5G01050	1.42552	2.65e-40	-0.788858	1.14e-10	-0.319667	0.0236741	0.16641	0.312695	1
AT5G01640	0.683849	0.000563365	-0.159858	0.611282	-0.199644	0.610908	-0.129933	0.79861	1
AT5G01760	3.53201	1.63e-54	1.62666	2.83e-08	0.705065	0.127247	-0.0253979	1	1
AT5G02350	0.680241	7.81e-06	-0.73004	3.72e-06	-0.667768	8.69e-05	-0.631058	0.000254102	1
AT5G03204	6.25775	1.08e-07	2.61894	0.679028	2.039	1	0	1	1
AT5G03360	0.963134	1.11e-05	-0.242688	0.426667	0.601815	0.0180638	0.79415	0.000946732	1
AT5G03680	0.751401	0.0959338	-1.82902	0.000421147	-0.613923	0.374851	0.636426	0.270795	1
AT5G04770	1.36336	1.86e-51	0.634165	2.64e-11	0.23308	0.0492326	0.496216	1.79e-06	1
AT5G05580	1.31508	3e-16	0.0434004	1	-0.519876	0.0370093	0.0349288	1	1
AT5G06300	2.15284	8.3e-125	1.13959	5.78e-36	0.735013	1.24e-14	0.222311	0.0571415	1
AT5G06710	0.596319	0.00096909	-0.130438	0.637705	-0.848918	6.39e-05	-0.450976	0.0473958	1
AT5G06750	0.508231	6.22e-09	0.0451778	0.776829	0.59884	1.32e-11	0.280243	0.00535963	1
AT5G07070	1.43161	8.13e-26	0.409419	0.0121476	0.300603	0.152573	0.341165	0.103514	1
AT5G07860	0.979075	3.09e-07	0.0696763	0.898135	-0.0157135	1	-0.00762366	1	1
AT5G08500	0.720557	8.99e-17	-0.215688	0.0284621	0.102726	0.440911	0.0455056	0.845911	1
AT5G09430	1.21339	2.48e-06	-0.489128	0.190073	0.354342	0.468898	-0.303713	0.582467	1
AT5G09978	0.783597	5.86e-12	0.0480688	0.86417	-0.119047	0.51798	-0.311704	0.0325992	1
AT5G09980	1.2129	2.96e-12	-0.15393	0.530882	-0.248694	0.323924	-0.357016	0.134588	1
AT5G10210	3.29549	2.45e-107	1.39329	1.89e-16	2.11885	8.28e-38	3.01152	7.68e-86	1
AT5G10510	1.02047	7.69e-31	0.400037	2.54e-05	0.648865	2.16e-11	0.518015	1.94e-07	1
AT5G11070	1.76493	9.38e-27	-0.999882	6.67e-06	-0.671082	0.00857993	-0.546979	0.0335103	1
AT5G12050	0.67399	1.57e-07	0.038488	0.967196	-0.0755486	0.808165	0.500099	0.00045399	1
AT5G13220	6.28561	2.05e-101	4.9024	9.61e-66	3.05414	1.29e-24	2.41418	1.13e-14	1
AT5G14360	1.56826	8.09e-11	0.484033	0.0949187	1.29415	9e-07	0.691394	0.0316696	1
AT5G15130	0.52316	0.00169417	-0.0473197	0.950565	0.730586	6.88e-06	0.131865	0.638215	1
AT5G15190	1.73454	1.6e-23	0.607773	0.00182542	0.411344	0.0762115	0.332644	0.200116	1
AT5G15240	2.61986	4.23e-20	1.00553	0.00232021	0.496658	0.281524	-0.166044	0.891048	1
AT5G15930	0.611028	3.32e-10	-0.130082	0.289343	-0.238287	0.0605287	-0.269602	0.0359309	1
AT5G16360	1.55708	8.39e-68	0.624625	7.74e-11	0.0751655	0.698635	0.00806098	1	1
AT5G17300	1.06256	3.99e-20	0.402484	0.00183667	0.0206013	1	0.778764	7.35e-10	1
AT5G17850	2.18037	2.14e-42	1.00586	8.77e-09	0.962137	4.32e-07	0.508239	0.0236925	1
AT5G18670	2.57675	4.06e-161	1.5356	1.98e-56	0.278317	0.0279939	0.79063	1.42e-13	1
AT5G19070	0.970281	8.54e-14	0.0759658	0.772293	0.205891	0.312517	0.125114	0.626466	1
AT5G19100	2.89368	2.78e-38	1.17017	6.01e-07	0.819298	0.00208097	0.68812	0.0145007	1
AT5G19110	4.52373	2.23e-85	3.04933	3.66e-44	0.837949	0.000314507	0.937215	6.13e-05	1
AT5G19240	1.52196	1.3e-61	0.536064	2.4e-08	0.440794	1.82e-05	-0.305078	0.00813601	1
AT5G19340	0.659665	7.02e-09	-0.114407	0.447392	-0.00487339	1	-0.227664	0.138937	1
AT5G19875	1.33226	8.96e-27	-0.00166738	1	0.0440821	0.961176	-0.170138	0.451653	1
AT5G20190	0.845305	4.62e-19	-0.144549	0.204195	-0.151484	0.250569	-0.148023	0.29228	1
AT5G21960	6.68736	1.15e-09	4.4331	0.0180647	2.85215	0.72562	3.63655	0.298086	1
AT5G22355	2.00674	1.36e-28	0.778492	4.3e-05	0.408633	0.0795007	0.617916	0.00465497	1
AT5G22550	0.767591	1.29e-09	-0.0166994	1	-0.0688988	0.839846	0.0275189	1	1
AT5G22570	3.59889	1.75e-17	0.277726	0.9648	0.983199	0.214944	0.357131	0.871762	1
AT5G23130	0.791602	6.83e-07	-0.0365744	1	0.0155895	1	0.282455	0.202171	1
AT5G23370	0.802889	1e-06	0.0773626	0.907398	-0.363599	0.16234	-0.310505	0.240198	1
AT5G24420	5.91429	6.48e-06	4.5915	0.00952104	3.74878	0.260588	3.26125	0.484183	1
AT5G24580	0.605143	3.68e-05	-0.334774	0.0297875	-0.220759	0.242936	-0.435051	0.0103001	1
AT5G24810	0.731463	1.23e-14	0.248607	0.0138519	0.166351	0.170633	0.326616	0.00264022	1
AT5G24890	0.995382	5.68e-30	0.332821	0.000368118	0.225275	0.0381291	0.130439	0.323393	1
AT5G25140	0.864831	9.75e-06	0.362076	0.106448	0.343288	0.19669	0.851776	4.41e-05	1
AT5G26290	0.949504	7.61e-19	-0.132142	0.313822	0.625202	2.02e-08	0.897366	2.32e-16	1
AT5G26740	0.953017	4.28e-41	0.137128	0.097485	-0.238918	0.00630556	-0.315741	0.000212195	1
AT5G38280	0.798946	4.98e-16	0.26556	0.0135886	0.303272	0.0103287	0.320708	0.00675404	1
AT5G38410	3.5793	0.000700588	-1.35256	0.408026	1.4193	0.331926	2.10029	0.083061	1
AT5G40390	0.929966	1.12e-13	-0.29557	0.0281082	-0.34992	0.0145706	0.081726	0.756075	1
AT5G41280	4.58347	2.87e-06	2.27568	0.0337907	0.400262	0.961079	0.924427	0.858359	1
AT5G41290	2.1376	0.000337097	0.76967	0.379298	-0.37787	0.904016	0.27648	0.961993	1
AT5G41810	1.76319	2.81e-63	0.209981	0.0948483	0.483878	6.54e-05	0.0829487	0.719622	1
AT5G42570	0.589995	1.57e-14	-0.0693059	0.508774	-0.13029	0.201708	-0.258128	0.00488504	1
AT5G42650	3.76535	6.57e-108	1.92312	7.53e-32	0.984003	1.37e-08	0.511429	0.00861521	1
AT5G42680	1.94597	3.02e-05	0.818784	0.236844	1.5415	0.0060056	1.11629	0.087659	1
AT5G43380	1.57658	7.11e-33	0.454842	0.00281877	-0.163227	0.522184	-0.439715	0.0273862	1
AT5G43420	0.947706	1.25e-20	-0.329377	0.00417428	-0.140996	0.382013	0.392023	0.000976491	1
AT5G43520	1.79307	4.1e-17	0.468307	0.0458935	0.260042	0.400812	0.308626	0.32516	1
AT5G43620	1.05285	1.68e-06	0.0650581	1	-0.220904	0.590874	0.0289059	1	1
AT5G43890	1.92343	8.16e-27	0.405219	0.0730472	-0.333454	0.288734	0.302724	0.333512	1
AT5G44260	1.20832	7.49e-09	0.284172	0.295983	0.177941	0.692643	0.365246	0.259359	1
AT5G44350	2.15115	1.35e-56	-0.302555	0.0626047	-0.204029	0.323618	-0.442276	0.0133177	1
AT5G44582	2.04688	3.1e-14	0.93723	0.00393477	0.72067	0.0779115	-0.148441	1	1
AT5G45110	1.80307	6.89e-59	0.753915	7.43e-11	0.469966	0.000230368	-0.0432511	0.927429	1
AT5G46040	1.49709	6.01e-05	-0.0732379	1	-0.268185	0.79275	0.191323	0.865009	1
AT5G46710	1.83395	1.76e-48	0.455404	0.00294956	0.45741	0.010805	0.145571	0.605954	1
AT5G47240	2.47472	1.34e-85	0.76182	2.33e-08	-0.338461	0.072655	-1.78661	2.66e-23	1
AT5G48450	0.68399	6.41e-07	0.0763816	0.77669	-0.638022	0.00010599	0.145776	0.519476	1
AT5G49520	4.46797	1.06e-179	2.88344	9.69e-71	2.73643	4.27e-59	2.45117	5.35e-47	1
AT5G50450	2.9068	2.44e-96	1.0982	1.72e-11	0.260836	0.332018	-0.166662	0.644601	1
AT5G50570	0.720166	4.82e-05	0.107712	0.723422	-0.177695	0.564684	0.0296197	1	1
AT5G50670	0.71718	4.85e-05	0.11857	0.688336	-0.197361	0.497264	0.0303692	1	1
AT5G51190	2.80111	3.02e-52	1.29678	2.25e-09	0.477503	0.142486	0.279226	0.498222	1
AT5G51200	0.635519	3.07e-06	-0.0084025	1	-0.174009	0.33218	0.234029	0.178872	1
AT5G52060	0.645034	1.49e-20	-0.465901	9.82e-11	-0.581348	1.1e-14	-0.103534	0.308324	1
AT5G52120	1.52919	1.82e-27	0.316984	0.0448251	-0.137586	0.548657	0.272631	0.155389	1
AT5G52410	0.917302	4.03e-10	0.067531	0.859297	0.110147	0.726694	0.448933	0.0106073	1
AT5G52870	2.23771	8.27e-86	1.01312	2.15e-17	0.227254	0.168205	-0.0449597	0.948579	1
AT5G53290	0.610865	1.56e-07	-0.306573	0.0142175	-0.197258	0.20543	-0.358707	0.0104722	1
AT5G53550	0.301452	0.003757	-0.213531	0.0423248	0.606732	5.74e-10	0.3543	0.00091674	1
AT5G53588	1.34864	4.06e-28	0.57997	6.07e-06	0.643703	1.57e-06	0.905365	2.9e-12	1
AT5G53590	1.34864	4.06e-28	0.57997	6.07e-06	0.643703	1.57e-06	0.905365	2.9e-12	1
AT5G54145	0.930974	5.15e-14	-0.309067	0.0225164	0.629778	1.32e-06	0.450233	0.00124464	1
AT5G54300	3.35823	5.53e-110	1.55117	3.75e-22	0.962832	1.53e-07	0.512785	0.0163139	1
AT5G54710	3.84984	1.89e-26	2.18345	2.14e-06	0.146656	1	-0.212222	1	1
AT5G54720	2.19105	0.000290454	0.208463	1	-2.25852	0.168195	-1.13171	0.461833	1
AT5G55050	0.641014	1.81e-05	-0.616677	4.69e-05	-0.610739	0.000158511	-0.160105	0.490081	1
AT5G55090	1.94108	1.45e-28	0.483241	0.0233022	0.512803	0.0343993	0.0988242	0.891204	1
AT5G55180	0.599754	3.26e-10	-0.504755	2.1e-07	0.192713	0.0952324	0.30495	0.00502178	1
AT5G56160	1.0712	4.45e-18	-0.392373	0.0156177	-0.278697	0.190868	-0.257784	0.248928	1
AT5G56544	3.13755	9.28e-82	1.84058	1.68e-22	0.247039	0.528541	0.142333	0.835867	1
AT5G56550	3.6617	1.99e-158	2.21091	8.75e-59	0.770347	1.38e-06	0.63213	0.000140254	1
AT5G56880	2.86163	3.34e-09	1.21608	0.0686913	1.01534	0.321221	0.335313	0.880298	1
AT5G57100	0.71562	1.27e-12	-0.282458	0.0155432	0.15879	0.278576	0.507687	4.13e-06	1
AT5G57340	1.21689	1.52e-22	0.322949	0.0210728	0.950916	4.1e-13	0.812247	1.29e-09	1
AT5G57480	0.913569	3.42e-28	0.0677711	0.587706	-0.149233	0.197112	-1.07105	1.85e-28	1
AT5G57560	3.18411	2.21e-51	0.860152	0.000376356	0.552399	0.0600891	1.03341	4.95e-05	1
AT5G57660	1.6886	8.71e-52	0.66297	1.85e-08	0.770633	3.08e-10	-0.784865	1.02e-08	1
AT5G58660	1.41592	2.88e-14	0.508381	0.0145862	0.492721	0.0405731	0.389115	0.143631	1
AT5G58670	1.21789	2.59e-07	-0.105486	0.821264	-0.626059	0.0199616	-0.819148	0.00225731	1
AT5G58700	1.51682	4.22e-43	0.423667	0.000307559	0.620378	1.97e-07	0.139126	0.432353	1
AT5G59490	1.97978	1.49e-69	0.678904	1.6e-08	-0.397156	0.00854296	-0.202627	0.265623	1
AT5G59580	4.51315	6.39e-32	2.46647	6.2e-09	1.18751	0.0518081	1.28151	0.0384909	1
AT5G59930	0.849364	2.47e-06	0.0465336	1	-0.195263	0.545891	-0.262462	0.365117	1
AT5G60200	1.97806	2.43e-107	0.87683	4.55e-21	0.647616	5.9e-11	0.0984064	0.543164	1
AT5G60300	0.751949	6.17e-11	-0.0237611	1	0.204513	0.160391	0.199623	0.195132	1
AT5G60680	0.940145	1.58e-22	0.243305	0.0203023	0.358326	0.000894975	0.340241	0.00226235	1
AT5G61440	1.72373	1.41e-87	0.779346	4.86e-17	0.224953	0.0593389	-0.0907723	0.61252	1
AT5G61590	1.21182	8.65e-19	0.3762	0.00972708	0.504329	0.000791982	0.121059	0.621016	1
AT5G61600	0.89845	7.35e-22	-0.180392	0.0995402	-0.0529035	0.810415	-0.0483876	0.853996	1
AT5G62350	2.24146	9.78e-68	0.89963	2.24e-12	1.14616	9.31e-19	0.912311	6.47e-12	1
AT5G62360	4.8847	1.24e-106	0.732788	0.0101997	-1.05746	0.0100653	-1.74851	3.42e-05	1
AT5G62430	0.873507	7.37e-05	0.0635202	0.979645	0.0335917	1	-0.334372	0.337563	1
AT5G62520	0.914351	6.26e-16	-0.278599	0.025008	-0.102747	0.581827	-0.120788	0.521591	1
AT5G62560	0.640659	3.69e-11	0.0825813	0.537705	0.0937565	0.541837	-0.151606	0.270047	1
AT5G62570	1.5808	2.83e-64	0.644206	1.16e-10	0.488098	9.88e-06	0.246232	0.0577782	1
AT5G62680	1.06332	1.56e-14	0.111495	0.55582	0.980839	2.17e-12	1.08137	1.6e-14	1
AT5G63160	3.31946	4.78e-92	0.854368	7.84e-08	0.73493	1.05e-05	1.36307	2.9e-17	1
AT5G64870	4.6776	2.3e-51	3.09566	7.38e-15	2.46947	8.68e-07	2.22238	2.49e-05	1
AT5G65207	1.81734	1.44e-41	0.327388	0.0260919	-0.158025	0.436535	-0.883631	4.77e-09	1
AT5G65470	0.884003	1.88e-19	-0.433765	3.63e-05	-0.440855	9.24e-05	-0.0425675	0.890207	1
AT5G65660	0.744657	1.2e-13	-0.165628	0.141244	0.0770285	0.646084	0.205213	0.103714	1
AT5G65830	0.838887	1.5e-13	0.189678	0.1704	0.466263	0.000419553	0.188472	0.267376	1
AT5G66620	1.14445	1.59e-14	0.396739	0.0172149	0.190898	0.438938	0.502683	0.00617554	1
AT5G66630	0.868273	1.47e-09	0.225571	0.183665	0.370319	0.0375703	0.649473	3.95e-05	1
AT1G01470	1.43238	4.99e-41	0.761595	1.43e-12	0.105943	0.517041	-0.649096	2.03e-08	2
AT1G01650	0.692015	8.96e-17	0.552984	2.62e-11	0.443502	1.01e-06	-0.102933	0.457254	2
AT1G01720	0.919485	1.47e-31	0.600439	4.41e-14	0.340267	9.36e-05	0.444211	1.98e-07	2
AT1G02610	1.97516	1.76e-41	1.61759	4.08e-27	0.808845	1.24e-05	-0.0785471	0.912839	2
AT1G02660	1.96875	2.85e-52	1.29487	1.26e-21	0.166908	0.520432	-0.0211231	1	2
AT1G03590	1.14413	1.54e-45	0.928733	3.47e-30	0.372544	7.81e-05	0.19766	0.0720084	2
AT1G03610	1.27985	9.82e-39	0.89627	4.21e-19	0.774519	8.07e-13	0.315762	0.01324	2
AT1G05340	1.79914	4.56e-68	1.76384	6.95e-66	0.383002	0.00191997	-0.152552	0.373707	2
AT1G05470	0.820669	7.31e-15	0.611156	7.53e-09	-0.427435	0.000785958	0.155569	0.320587	2
AT1G05800	9.11963	3.39e-42	8.40187	3.68e-29	6.05549	4.02e-06	4.39207	0.0613156	2
AT1G06135	5.90979	1.56e-05	4.99276	0.00198746	0	1	2.7505	0.756075	2
AT1G06620	1.45569	1.88e-38	0.906453	1.12e-15	0.994409	6.35e-18	0.885106	4.39e-14	2
AT1G07150	1.63377	9.23e-46	1.60871	1.99e-45	0.323009	0.053826	0.327385	0.049902	2
AT1G07400	1.53022	1.28e-05	1.37874	8.8e-05	1.54702	3.41e-05	1.16408	0.00483722	2
AT1G08860	5.71603	0.000154299	5.30759	0.000614565	4.29575	0.0586805	3.63471	0.309547	2
AT1G09080	3.538	4.87e-07	2.86707	0.000162284	3.2448	2.76e-05	1.30907	0.602524	2
AT1G09090	1.25774	7.99e-21	0.646897	2.55e-06	0.319121	0.0488271	-0.0269301	1	2
AT1G09460	1.56675	4.26e-63	1.33435	4.93e-46	1.2544	4.48e-39	1.58456	1.98e-63	2
AT1G09930	3.98852	0.000118011	3.79668	0.00020536	2.95844	0.0659887	1.83092	0.634668	2
AT1G09932	2.68331	1.8e-46	2.17675	2.38e-31	0.66282	0.00288116	0.175211	0.637255	2
AT1G09970	1.37266	1.05e-38	1.24316	2.42e-32	1.05858	2.56e-23	0.57098	3.56e-07	2
AT1G10150	1.53674	7.3e-49	1.43255	5.39e-43	0.502756	4.87e-05	0.314576	0.0227031	2
AT1G10170	0.822262	6.13e-12	0.705431	2.52e-09	0.203034	0.176323	0.0937651	0.679229	2
AT1G10650	1.03078	7.76e-36	0.557968	9.21e-11	-0.00480147	1	-0.0578558	0.768871	2
AT1G11260	2.29962	1.08e-121	2.18816	3.63e-111	0.994754	2.85e-23	0.276671	0.0205859	2
AT1G13260	2.76884	7.38e-213	2.50379	7.9e-175	1.98343	4.73e-106	1.78265	4.26e-85	2
AT1G13340	0.864869	7.03e-20	0.743603	4.34e-15	0.378415	0.000935719	0.0660792	0.769701	2
AT1G13360	0.728728	1.66e-21	0.594512	6.81e-15	0.457661	1.22e-08	0.372947	7.67e-06	2
AT1G13390	0.963716	8.48e-28	0.657709	2.76e-13	0.325253	0.00279023	-0.0898521	0.623988	2
AT1G13530	0.826911	1.23e-08	0.467983	0.00216089	0.500804	0.00315131	0.105199	0.756075	2
AT1G13540	1.0778	0.000113951	0.688749	0.0191129	0.593863	0.087391	0.371643	0.406383	2
AT1G14860	1.75301	2.11e-73	1.45066	1.48e-50	1.22916	7.39e-35	0.767759	1.84e-13	2
AT1G15330	2.43049	2.66e-15	1.86806	1.55e-09	1.35336	6.77e-05	0.588772	0.181492	2
AT1G15670	0.892464	5.84e-15	0.490826	2.5e-05	1.30536	6.45e-31	0.600369	8.45e-07	2
AT1G15800	1.37098	3.87e-33	1.07937	1.2e-20	0.217086	0.217483	0.113889	0.635887	2
AT1G16030	0.347851	0.0682944	0.171211	0.414628	0.634857	0.000281187	0.376813	0.0623147	2
AT1G16160	0.899538	0.000262162	0.448715	0.0848643	0.470268	0.119839	0.0894347	0.961265	2
AT1G17190	1.10283	2.33e-06	0.939289	4.01e-05	-0.343694	0.229867	0.313575	0.320321	2
AT1G17380	5.43261	2.02e-116	4.38287	1.72e-76	2.42021	4.43e-19	2.1508	6.53e-15	2
AT1G17420	10.8045	3.52e-170	9.75582	5.93e-125	7.13033	1.44e-36	4.19268	5.87e-05	2
AT1G17750	2.88834	4.47e-61	1.98928	3.26e-30	0.484527	0.0246662	0.273385	0.302984	2
AT1G18200	0.689727	0.000189783	0.300369	0.131995	0.245412	0.317487	0.0246307	1	2
AT1G18210	0.94778	9.38e-23	0.437771	9.87e-06	0.231713	0.0437289	0.0474389	0.850573	2
AT1G18300	1.5189	4.26e-25	0.967218	2.54e-10	0.662298	0.000180826	0.329674	0.130492	2
AT1G18460	0.75798	8.08e-17	0.19907	0.0492109	-0.24026	0.0368806	-0.106446	0.486216	2
AT1G19180	3.03336	8.6e-114	3.01511	7.27e-113	1.47239	3.96e-29	0.880676	1.1e-10	2
AT1G19310	0.96776	1.04e-19	0.754973	1.69e-12	0.303154	0.0223692	-0.287246	0.0550524	2
AT1G19400	0.720703	5.97e-14	0.413783	2.47e-05	0.299271	0.00699611	-0.041375	0.899668	2
AT1G21000	1.20503	2.22e-46	1.08084	1.07e-37	0.891481	3.02e-24	0.544938	3.92e-09	2
AT1G21080	0.652923	1.79e-19	0.468773	1.13e-10	0.203549	0.0182488	0.122155	0.233557	2
AT1G21140	1.79634	2.87e-53	1.688	1.37e-47	-0.407265	0.0367994	0.127522	0.63727	2
AT1G21680	0.753207	1.19e-12	0.569419	7.05e-08	0.0667966	0.72931	-0.0950873	0.609241	2
AT1G21790	0.936425	3.5e-10	0.685759	5.92e-06	0.022418	1	-0.2567	0.286117	2
AT1G21830	1.88592	2.35e-74	1.6093	1.49e-53	0.832359	6.19e-12	0.899335	3.22e-14	2
AT1G21980	1.27715	2.87e-41	0.709739	1.57e-13	0.521202	2.8e-07	0.205602	0.0969851	2
AT1G23800	1.6257	7.35e-60	1.42193	2.81e-46	1.03681	7.68e-24	0.970371	8.58e-21	2
AT1G23850	2.23501	9.96e-63	2.03368	1.71e-52	1.16419	2.31e-16	0.674509	9.99e-06	2
AT1G23870	1.80138	1.4e-85	1.5634	2.09e-65	0.84802	1.91e-19	0.542043	3.69e-08	2
AT1G23880	1.10339	3.66e-16	0.714735	2.58e-07	-0.00259537	1	0.0726817	0.850711	2
AT1G25230	0.896181	1.86e-18	0.377123	0.000402142	0.389818	0.000598136	0.274738	0.0276491	2
AT1G25400	3.10716	1.89e-115	2.67251	8.47e-87	0.230172	0.256151	-0.0241776	1	2
AT1G25550	1.1629	4.06e-48	0.576776	1.66e-12	0.412097	2.5e-06	0.290032	0.00205261	2
AT1G25988	0.724097	0.000583066	0.251354	0.318544	0.371815	0.163401	0.279577	0.377637	2
AT1G26270	0.870692	3.21e-33	0.435353	4.18e-09	0.230637	0.00568071	0.191836	0.0326498	2
AT1G26730	3.3182	9.69e-54	2.65975	5.4e-35	1.21042	1.07e-06	0.913492	0.000529132	2
AT1G26945	0.748822	2.53e-05	0.547714	0.00240188	0.860834	2.65e-06	0.427579	0.0501917	2
AT1G27100	1.28049	9.56e-46	1.07785	7.43e-33	0.0899765	0.546082	-0.0501819	0.830096	2
AT1G27290	0.835698	1.32e-23	0.423447	7.98e-07	0.156181	0.150496	0.0173556	1	2
AT1G27730	3.58478	3.87e-119	3.42808	3.57e-110	1.91096	3.48e-32	0.767363	3.45e-05	2
AT1G27760	0.981839	5.74e-28	0.715209	1.82e-15	0.224489	0.0360615	0.163336	0.182539	2
AT1G28330	0.646534	6.04e-08	0.285651	0.0209189	0.0882278	0.654989	-0.665737	6.87e-08	2
AT1G28480	3.51445	1.21e-128	2.92016	3.06e-85	1.61551	1.84e-19	0.974595	1.2e-06	2
AT1G29340	1.03332	2.44e-30	0.438988	2.8e-06	0.186276	0.107168	0.196055	0.102067	2
AT1G30320	1.67667	2.67e-90	1.30819	1.94e-53	1.04976	3.61e-30	0.750372	3.19e-15	2
AT1G30640	0.921979	8.64e-21	0.375097	0.000332106	0.28598	0.0164413	0.140241	0.361003	2
AT1G30820	1.81385	8.73e-62	1.72023	4.18e-56	0.762499	1.72e-11	0.167814	0.282489	2
AT1G30825	0.589075	4.24e-08	0.0946238	0.535226	-0.15527	0.361253	-0.103244	0.616595	2
AT1G31290	5.16231	1.76e-18	4.41856	1.14e-11	3.32892	0.000171495	3.34666	0.000445168	2
AT1G32700	0.845066	3.23e-15	0.543001	4.75e-07	0.690026	3.18e-10	0.181142	0.208983	2
AT1G32920	2.31216	2.97e-76	1.76562	1.7e-44	0.532091	0.000430367	0.0993075	0.741148	2
AT1G32928	2.28077	3.97e-71	1.79612	3.16e-41	0.510787	0.0093597	-0.331013	0.188901	2
AT1G32970	7.86122	2.29e-87	6.5628	3.81e-59	2.9416	5.86e-07	1.502	0.0778914	2
AT1G33790	0.883292	2.74e-06	0.698452	0.000166862	0.373561	0.125311	0.700574	0.000759169	2
AT1G35350	1.55425	9.08e-19	1.23829	2.82e-12	0.479026	0.0345704	0.0480417	1	2
AT1G41890	2.46574	0.00018946	2.27861	0.000254357	2.28137	0.00204891	1.99885	0.00938681	2
AT1G44350	3.53462	2.23e-67	2.47412	1.15e-34	1.20186	4.24e-08	1.01398	8.58e-06	2
AT1G45180	0.69882	4.52e-08	0.354293	0.00857737	0.127483	0.542828	0.408888	0.00602668	2
AT1G50040	1.38617	6.11e-08	1.32594	5.7e-08	0.644044	0.0634282	0.362784	0.458054	2
AT1G50460	0.640471	4.62e-13	0.582855	2.22e-11	-0.157825	0.20934	0.120632	0.38887	2
AT1G50570	0.623864	2.26e-15	0.452767	9.46e-09	0.332835	0.00013055	0.244118	0.00913064	2
AT1G50600	0.945976	5.72e-25	0.534217	1.02e-08	0.387959	0.000119968	0.33882	0.00133495	2
AT1G51270	0.734657	3.23e-10	0.570317	1.06e-06	-0.259998	0.105767	0.00217776	1	2
AT1G51700	1.66315	1.81e-21	1.19784	3.32e-11	0.81404	9.96e-05	0.22323	0.530219	2
AT1G51760	1.98226	4.35e-82	1.77527	1.14e-66	1.2847	1.12e-34	0.689645	3.43e-10	2
AT1G51950	1.36561	1.14e-31	1.10838	2.78e-21	0.564735	1.83e-05	0.287099	0.0643239	2
AT1G53110	0.709042	3.25e-09	0.290351	0.0261074	0.0888247	0.737457	-0.0242877	1	2
AT1G53840	2.17389	1.52e-86	1.26901	7.54e-31	0.783929	8.42e-12	0.449358	0.000309963	2
AT1G54740	0.639335	1.71e-05	0.409182	0.00613676	-0.227072	0.226546	0.334183	0.0565299	2
AT1G54870	3.1827	8.39e-11	2.16888	7.98e-05	1.93536	0.00431515	1.15948	0.201363	2
AT1G55110	1.37742	1.71e-32	1.21577	9.96e-26	0.711144	4.37e-08	0.334635	0.0272642	2
AT1G56600	3.51278	2.75e-15	2.50458	1.25e-07	-0.777379	0.611808	-0.773872	0.678995	2
AT1G58200	1.26104	6.11e-45	0.780096	3.37e-17	0.393284	0.000263536	0.305837	0.00742008	2
AT1G58290	0.680635	3.76e-19	0.37341	1.82e-06	0.167427	0.0859605	0.321639	0.000207172	2
AT1G58470	0.704455	3.08e-05	0.55417	0.00101466	0.190014	0.485062	0.098001	0.825995	2
AT1G59620	1.71533	6.96e-08	1.40464	1.19e-05	0.921176	0.0245449	0.59409	0.239854	2
AT1G59910	0.987133	1.27e-24	0.768634	1.84e-15	0.311584	0.005504	0.266003	0.0266992	2
AT1G60140	0.889595	7.24e-25	0.499026	1.16e-08	0.287529	0.00284259	0.429882	4.28e-06	2
AT1G61340	3.38326	2.44e-121	2.70263	4.48e-73	0.940088	3.46e-06	0.513898	0.0330479	2
AT1G61890	1.69725	9.02e-80	1.22075	6.66e-42	0.511048	1.55e-07	0.399669	9.14e-05	2
AT1G63010	0.789516	2.54e-17	0.710864	1.49e-14	0.525272	6.58e-08	-0.00755058	1	2
AT1G63090	2.26918	1.12e-71	2.21582	5.97e-69	0.589586	9.67e-05	-0.370523	0.0431339	2
AT1G63245	1.37846	1.99e-09	0.858282	0.000397047	0.558636	0.065942	-0.196703	0.72687	2
AT1G63500	0.608419	2.22e-12	0.102699	0.333527	-0.0202989	1	-0.0857608	0.55459	2
AT1G64700	1.00786	3.76e-07	0.460359	0.0319896	0.310185	0.264412	-0.000945271	1	2
AT1G65730	1.02997	5.07e-12	0.522604	0.000842988	0.942813	1.42e-09	0.325081	0.109301	2
AT1G66500	1.11656	2.93e-13	0.842211	5.11e-08	-0.0184524	1	-0.0672205	0.934118	2
AT1G66760	2.37778	2.64e-89	1.88032	2.16e-56	0.50508	0.000254655	0.235938	0.160104	2
AT1G66910	3.05031	6.9e-05	2.69336	0.000539975	2.98186	0.000261992	2.70547	0.00375819	2
AT1G67060	0.630211	2.04e-11	0.563668	1.06e-09	-0.124115	0.380202	-0.280692	0.0190637	2
AT1G67560	2.28039	9.86e-44	1.68999	2.92e-25	0.886604	2.09e-07	0.986554	9.83e-09	2
AT1G68020	0.628748	6.62e-09	0.32023	0.00419948	0.200213	0.139027	0.0833546	0.694926	2
AT1G68440	1.30106	1.03e-75	0.658955	4.89e-20	-0.176551	0.0448191	0.155723	0.0953293	2
AT1G68690	1.35102	9.88e-37	1.10067	8.26e-25	0.787095	6.51e-12	0.260366	0.0699604	2
AT1G69260	0.759298	9.06e-08	0.257928	0.101699	-0.102355	0.714953	-0.0596343	0.911844	2
AT1G69760	1.03451	1.12e-30	0.873548	2.55e-22	0.486603	8.59e-07	0.248799	0.0287919	2
AT1G69840	2.16151	2.65e-75	2.09287	2.96e-71	0.391117	0.0187305	-0.0566166	0.953556	2
AT1G70130	12.4668	1.52e-150	11.2877	6.51e-104	8.51883	6.82e-29	7.0209	1.18e-11	2
AT1G70140	1.61768	3e-36	1.12099	8.39e-18	0.909056	6.26e-11	0.242578	0.200127	2
AT1G70290	2.43611	4.82e-107	1.95855	5.34e-71	1.31163	8.62e-32	1.00469	1.25e-18	2
AT1G70750	1.98146	1.17e-43	1.12998	5.91e-15	0.756526	1.12e-06	0.298896	0.120426	2
AT1G71697	1.16684	7.16e-45	0.891611	1.99e-26	0.760028	6.5e-18	0.351733	0.000341864	2
AT1G72010	0.7812	1.35e-18	0.381379	3.16e-05	0.19609	0.0760307	0.150066	0.229617	2
AT1G72210	0.873651	1.83e-07	0.38669	0.0338931	0.253443	0.284972	-0.158099	0.62925	2
AT1G72450	3.53444	4.28e-108	2.95061	8.5e-78	1.88814	1.47e-31	1.30192	7.62e-15	2
AT1G72520	4.97009	1.04e-88	4.26438	7.91e-63	4.13102	3.2e-55	3.53566	8.83e-38	2
AT1G72840	0.845235	3.3e-11	0.583067	4.89e-06	0.3576	0.0155417	0.184257	0.316402	2
AT1G72850	0.8695	3.97e-09	0.772591	9.29e-08	0.529109	0.00178129	0.311283	0.113452	2
AT1G73066	1.67028	1.12e-13	1.5077	1.71e-11	0.330238	0.451705	0.594727	0.0675531	2
AT1G73080	2.53886	1.19e-50	2.05026	1.9e-34	0.426054	0.0279965	0.309812	0.16156	2
AT1G73500	2.39607	1.17e-109	2.0198	1.89e-77	1.26949	5.76e-27	0.286703	0.0698846	2
AT1G73540	0.992336	1.76e-12	0.60768	3.22e-05	0.16822	0.472532	-0.0163375	1	2
AT1G73965	1.47281	9.69e-06	0.868183	0.0176612	0.335876	0.680354	-0.681184	0.314378	2
AT1G74490	0.803767	1.66e-08	0.695667	7.32e-07	0.103427	0.72562	-0.403555	0.0350761	2
AT1G75180	0.917025	9.1e-21	0.465064	5.33e-06	0.373304	0.00126154	0.320847	0.00809873	2
AT1G75220	0.73935	7.06e-17	0.483656	5.85e-08	0.12024	0.323649	-0.045754	0.833299	2
AT1G76180	0.89658	1.09e-29	0.69383	1.82e-18	0.22554	0.0119589	0.132961	0.215262	2
AT1G76380	0.66113	1.21e-14	0.482614	2.24e-08	0.395286	4.74e-05	0.333172	0.000851193	2
AT1G76390	0.828897	4.37e-14	0.527388	2.15e-06	0.422179	0.000545339	0.115281	0.536588	2
AT1G76590	2.1082	1.11e-77	1.61848	7.94e-46	0.976675	2.34e-15	0.845797	1.63e-11	2
AT1G76650	4.68738	2.31e-113	3.74732	1.67e-72	0.793053	0.00940266	0.194639	0.758348	2
AT1G77060	1.48265	5.1e-13	0.891048	4.93e-05	0.678535	0.0120492	0.425614	0.172001	2
AT1G77360	0.782513	8.81e-05	0.598642	0.00287967	-0.150168	0.796348	-0.0154222	1	2
AT1G77450	0.609779	3.61e-08	0.497483	5.49e-06	0.00217605	1	0.0409709	0.915542	2
AT1G78050	0.988072	7.19e-21	0.761187	4.33e-13	0.232193	0.0865822	0.253655	0.063811	2
AT1G78080	0.657594	5.75e-14	0.483992	3.02e-08	0.657618	9.07e-14	0.443343	1.74e-06	2
AT1G78210	1.745	1.47e-36	1.04183	1.9e-13	-0.201728	0.360731	0.44142	0.0105461	2
AT1G79245	1.24881	9.72e-29	1.04151	1.14e-20	0.288559	0.0248076	-0.145296	0.379758	2
AT1G80110	0.920936	1.91e-08	0.618233	0.000264089	0.394144	0.0615355	0.298987	0.200626	2
AT1G80440	3.34723	1.67e-179	3.19902	8.53e-166	1.45472	5.88e-33	0.624736	3.38e-06	2
AT1G80840	6.36741	9.04e-202	5.50094	2.64e-154	2.70407	3.93e-31	0.512876	0.192224	2
AT1G80920	1.3738	3.69e-42	1.10777	3.78e-28	0.243685	0.0410117	-0.0688872	0.750972	2
AT2G01150	1.1482	1.07e-25	0.40375	0.000595815	-0.203732	0.182663	-0.390534	0.00532696	2
AT2G02310	3.12529	4.1e-34	2.31586	4.43e-16	1.56522	1.78e-05	1.27946	0.00116457	2
AT2G02710	1.62311	1.15e-66	1.30773	1.97e-43	0.862024	6.96e-18	0.507858	2.06e-06	2
AT2G03470	0.648677	2.26e-16	0.432432	6.22e-08	0.108336	0.348519	0.0493188	0.774708	2
AT2G03730	0.89765	3.54e-23	0.801078	5.85e-19	0.0615253	0.726588	0.164958	0.189659	2
AT2G05330	1.33019	0.000540841	0.731869	0.0931884	1.08402	0.0133612	0.812429	0.12869	2
AT2G06255	0.812129	0.000254488	0.648284	0.00316449	0.285478	0.409977	0.234672	0.532953	2
AT2G06530	0.670369	1.97e-20	0.250051	0.000971104	0.107275	0.275969	-0.142409	0.143376	2
AT2G13790	1.21507	4.22e-45	0.585288	1e-10	0.389619	0.000120014	0.290548	0.00766247	2
AT2G13800	0.797583	3.17e-17	0.38153	0.000113192	0.397899	0.000213373	0.213675	0.0900179	2
AT2G13810	0.723281	0.000235609	-0.0174346	1	-0.777981	0.00304566	-2.45348	9.96e-17	2
AT2G14290	5.46204	8.75e-38	4.97531	9.31e-30	1.92158	0.0214578	1.45514	0.109344	2
AT2G14750	0.581753	5.87e-11	0.42525	1.62e-06	0.133669	0.245976	0.322146	0.00106239	2
AT2G15890	1.34658	2.64e-28	0.56816	5.22e-06	0.471114	0.000394252	0.014574	1	2
AT2G15960	1.9092	4.07e-35	1.72088	4.5e-29	0.74598	1.35e-05	0.447035	0.0203092	2
AT2G16900	2.30839	1.02e-136	1.68688	8.99e-73	0.822933	4.8e-16	0.272311	0.026092	2
AT2G17220	1.01636	2.71e-38	0.776377	1.51e-22	0.350475	0.000140274	0.196853	0.0646488	2
AT2G17450	1.09835	4.04e-20	0.520377	3.3e-05	0.459838	0.000862132	0.189051	0.299432	2
AT2G17480	1.05622	5.74e-25	0.809458	4.05e-15	0.717815	4.46e-11	0.474467	4.61e-05	2
AT2G17520	0.630349	1.37e-08	0.51467	2.72e-06	0.272679	0.0312276	0.117044	0.499622	2
AT2G17880	2.15725	3.71e-36	1.36148	4.74e-12	0.393155	0.22393	-0.741981	0.0441652	2
AT2G18196	1.01895	6.96e-17	0.800702	5.72e-11	0.570584	1.81e-05	0.649877	8.55e-07	2
AT2G18210	2.76525	1.53e-65	2.59394	1.54e-58	1.18484	1.31e-12	0.512274	0.00739858	2
AT2G18700	2.77443	4.14e-217	2.5459	9.83e-185	1.03775	2.24e-29	1.19693	1.72e-39	2
AT2G19060	0.75103	0.000891125	0.272457	0.284892	0.551864	0.0240437	-0.239096	0.491286	2
AT2G19650	3.03414	2.91e-14	2.88572	2.71e-13	2.21475	4.54e-06	1.11043	0.142141	2
AT2G19800	4.0806	2.98e-64	3.82712	6.77e-58	2.07246	2.07e-18	0.320609	0.366138	2
AT2G19810	1.20561	7.34e-18	0.579976	8.11e-05	-0.693094	0.000123264	-0.378798	0.0554271	2
AT2G20670	2.1885	3.47e-111	1.53868	3.03e-55	0.250624	0.0434271	-0.084003	0.68715	2
AT2G21500	1.16851	4.65e-32	0.662121	1.79e-10	0.309727	0.0180464	0.0240702	1	2
AT2G22430	0.635103	3.74e-14	0.230001	0.00902138	0.386964	1.15e-05	0.173111	0.102693	2
AT2G22800	0.857899	4.78e-09	0.603904	3.78e-05	0.162317	0.457039	0.00656829	1	2
AT2G22890	1.40676	3.48e-08	0.685312	0.0147699	0.315191	0.503739	0.199615	0.756075	2
AT2G23680	0.976878	2.45e-10	0.778614	4.61e-07	0.213707	0.361568	-0.0079476	1	2
AT2G24120	0.459979	0.000891575	0.328632	0.0166869	0.251	0.124988	0.597016	1.83e-05	2
AT2G24130	7.41249	2.27e-36	6.87559	2.73e-29	5.24158	7.74e-11	4.63269	1.15e-06	2
AT2G24240	0.926338	2.54e-15	0.777731	2.98e-11	0.578317	1.47e-05	0.340817	0.0242784	2
AT2G24550	0.784756	5.46e-25	0.34122	1.33e-05	0.304817	0.000270009	0.490994	1.03e-09	2
AT2G24600	4.16524	4.74e-86	3.95797	2.29e-77	1.33527	8.44e-06	0.996831	0.0031942	2
AT2G24850	5.89531	2.34e-19	4.72276	2.97e-14	-0.275013	0.859378	-1.09724	0.187694	2
AT2G25460	3.08997	7.93e-193	2.82415	8.53e-159	0.958273	2.34e-12	0.469931	0.00325153	2
AT2G25900	2.60594	1.39e-106	1.71548	3.27e-47	1.4402	3.41e-32	1.01892	5.81e-16	2
AT2G26380	8.84647	7.58e-120	8.7742	7.14e-119	5.27376	7.86e-33	4.87473	5.45e-26	2
AT2G26540	0.767371	2.85e-06	0.355088	0.050499	0.345162	0.100025	0.192267	0.47441	2
AT2G26700	0.665506	0.000152347	0.376006	0.0410488	-0.0238404	1	0.531529	0.0074843	2
AT2G27500	1.42117	1.05e-54	1.25737	3.66e-43	0.710258	4.26e-13	0.380563	0.000415249	2
AT2G27830	1.25148	7.51e-35	1.11732	2.86e-28	0.112381	0.473529	-0.170921	0.248057	2
AT2G28120	0.772598	1.19e-05	0.440254	0.0154324	0.456892	0.0242444	0.593171	0.00248275	2
AT2G29450	4.12379	4.86e-198	3.58318	6.37e-156	2.10707	2.41e-57	1.49984	3.61e-29	2
AT2G30250	1.1948	6.54e-45	0.868841	7.44e-24	0.312928	0.00230148	0.175311	0.150487	2
AT2G30500	0.839866	1.57e-21	0.605883	7.44e-12	0.723176	1.09e-15	0.633758	5.57e-12	2
AT2G30870	0.77279	5.92e-20	0.688453	2.34e-16	0.525431	1.37e-09	0.0446804	0.818108	2
AT2G30990	1.17146	5.41e-28	0.888301	1.55e-16	0.427943	0.000562176	-0.0202561	1	2
AT2G31081	0.683429	0.0999504	0.506777	0.219116	0.108986	1	-1.78223	0.00072742	2
AT2G31800	0.582968	1.45e-17	0.313211	7.31e-06	0.00210161	1	-0.338022	1.52e-05	2
AT2G32140	3.99682	1.5e-49	3.36187	1.96e-33	1.46417	0.000190379	0.283799	0.803536	2
AT2G32150	2.47037	3.88e-136	2.01646	3.01e-93	0.997304	3.14e-23	0.0797149	0.671096	2
AT2G32190	2.87223	8.85e-62	2.24783	2e-35	1.46482	8.25e-12	0.740849	0.00476061	2
AT2G32210	1.25455	2.03e-09	0.971587	5.28e-06	0.08475	0.929543	-0.129776	0.901883	2
AT2G32800	0.902718	7.38e-14	0.772236	1.2e-10	0.832399	3.69e-11	0.773065	1.22e-09	2
AT2G33580	0.503308	0.000948989	0.3498	0.0205558	0.584579	0.00016443	0.192929	0.381772	2
AT2G34180	1.98411	3.88e-23	1.70371	2.21e-17	0.348005	0.254232	-0.290474	0.444734	2
AT2G35710	1.05631	4.82e-15	0.787736	5.62e-09	-0.383124	0.0307191	-0.420882	0.0169778	2
AT2G36310	0.831207	5.62e-26	0.453835	1.8e-08	0.150646	0.137444	-0.117378	0.323968	2
AT2G37430	2.74211	3.16e-59	2.36465	4.22e-43	1.24833	2.04e-09	-0.343788	0.353629	2
AT2G37640	1.24534	5.65e-07	0.717825	0.00852603	0.309904	0.517832	0.485884	0.200855	2
AT2G38000	0.679265	2.16e-08	0.526273	1.31e-05	0.334396	0.0198638	-0.0372938	0.980657	2
AT2G38210	1.71031	2.49e-22	1.58205	2.96e-19	1.12464	4.59e-08	0.891737	3.42e-05	2
AT2G38400	1.08693	1.13e-21	0.832062	2.84e-13	1.45116	8.36e-38	0.532735	2.29e-05	2
AT2G38760	1.38218	2.9e-11	0.776423	0.000202117	0.110676	0.788208	0.600113	0.0112551	2
AT2G38820	1.36489	8.54e-30	0.72218	1.79e-08	0.297475	0.0801422	0.131636	0.575001	2
AT2G40000	3.9748	1.34e-215	3.3361	1.35e-159	1.10359	1.12e-18	0.607028	6.05e-06	2
AT2G40540	0.405874	2.62e-05	0.152499	0.149706	0.633251	1.92e-11	0.455007	4.33e-06	2
AT2G41010	0.729519	1.61e-05	0.364093	0.0408361	0.0320169	1	0.319139	0.151902	2
AT2G41430	1.49046	1.43e-66	0.949003	4.56e-28	0.674241	3.42e-14	0.15623	0.1787	2
AT2G41870	0.732484	7.09e-07	0.43771	0.00393437	0.356863	0.045201	0.0360391	1	2
AT2G41890	0.908464	1.27e-11	0.580129	2.61e-05	0.0718335	0.859056	-0.0160754	1	2
AT2G42430	0.90704	5.1e-11	0.662944	1.73e-06	0.597455	8.71e-05	-0.279832	0.161117	2
AT2G42620	1.15678	5.52e-40	0.801453	1.75e-19	0.758887	2.53e-16	0.720383	1.1e-14	2
AT2G44280	0.884249	4.78e-11	0.719384	8.13e-08	0.243365	0.200595	-0.129128	0.67694	2
AT2G45050	0.758618	2.48e-10	0.480081	7.58e-05	0.369046	0.00638534	0.0163739	1	2
AT2G46160	1.09138	3.47e-09	0.354826	0.105838	0.127226	0.785712	-0.429161	0.17638	2
AT2G46270	1.05716	4.88e-34	0.49285	4.56e-08	0.231869	0.0301807	-0.0222927	1	2
AT2G46600	0.908651	1.08e-19	0.694224	4.69e-12	0.0148991	1	-0.525799	7.62e-06	2
AT2G46940	2.08045	2.59e-25	1.11124	7.24e-08	0.436727	0.0966149	0.212935	0.542454	2
AT2G47060	1.39249	2.4e-64	0.636582	1.23e-13	0.141564	0.228616	0.00437623	1	2
AT2G47260	2.02683	5.06e-68	1.27983	2.64e-26	1.19894	4.99e-21	1.31025	7.55e-26	2
AT2G47600	0.719998	6.01e-11	0.522375	2.04e-06	0.529757	4.45e-06	0.568714	9.46e-07	2
AT2G48010	1.16582	3.12e-31	1.07154	5.36e-27	0.716065	1.55e-10	0.572407	6.05e-07	2
AT3G01430	0.645007	0.000355283	0.455005	0.0126463	0.00199483	1	0.148219	0.641167	2
AT3G01830	1.53283	1.93e-17	0.898309	4.7e-06	-0.255229	0.497254	-0.838787	0.00589882	2
AT3G02140	1.49626	1.28e-43	0.996896	2e-19	0.401683	0.00249438	0.738277	9.94e-10	2
AT3G02840	6.8394	7.33e-93	6.76498	8.66e-92	3.25456	5.06e-10	1.04963	0.295265	2
AT3G04010	0.734095	4.51e-13	0.276375	0.0107134	0.199224	0.12536	-0.242585	0.0681445	2
AT3G04070	2.77943	5.18e-115	2.16322	1.11e-70	1.71376	2.29e-42	1.23266	1.13e-21	2
AT3G04640	2.17917	9.78e-49	1.45542	2.38e-21	0.381289	0.0714384	0.152702	0.635887	2
AT3G05155	0.873275	9.96e-07	0.337563	0.0843215	0.272087	0.27801	-0.234785	0.441811	2
AT3G05580	0.63724	3.13e-15	0.20865	0.0175553	-0.195917	0.0704113	-0.441487	5.33e-06	2
AT3G06500	0.819174	1.65e-27	0.724183	5.22e-22	0.0540422	0.719293	-0.19905	0.0427042	2
AT3G06760	0.884597	1.24e-14	0.470511	7.67e-05	0.101619	0.625449	-0.048405	0.91336	2
AT3G06780	1.11916	7.56e-26	0.903123	3.2e-17	0.145391	0.37738	-0.175557	0.316904	2
AT3G07350	2.21192	5.45e-55	2.09788	5.31e-50	1.05489	5.13e-12	0.754548	2.56e-06	2
AT3G07565	0.796686	1.41e-16	0.70676	1.12e-13	0.476187	1.22e-05	0.224257	0.0832673	2
AT3G09830	1.56716	6.91e-53	1.24399	1.55e-33	0.498734	2.57e-05	0.118777	0.509772	2
AT3G09950	1.21666	1.63e-06	0.764264	0.00480649	1.01043	0.000399063	-0.0932319	0.996162	2
AT3G10020	1.15697	4.39e-19	0.865076	2.23e-11	0.784818	4.28e-09	-0.0711168	0.812758	2
AT3G10820	0.695721	1.43e-07	0.418951	0.0019984	0.257403	0.125696	0.334273	0.0400801	2
AT3G10960	1.82898	1.36e-32	1.34693	1.94e-18	0.724049	1.41e-05	0.129504	0.664435	2
AT3G11340	1.33013	3.76e-31	1.22101	8.74e-27	0.912066	6.23e-15	0.320053	0.0190837	2
AT3G11420	1.29423	1.82e-74	0.762646	4.33e-26	0.114463	0.254472	0.0784344	0.51724	2
AT3G11580	1.49952	1.02e-23	1.24367	2.69e-16	0.721199	0.000246615	0.779906	3.03e-05	2
AT3G12510	1.51804	2.23e-20	0.832831	4.31e-06	0.120332	0.794897	0.160938	0.713327	2
AT3G12700	1.57569	1.91e-15	0.842751	2.57e-05	0.695121	0.00119852	0.176309	0.610216	2
AT3G14440	2.16234	1.46e-33	1.61464	2.17e-19	1.11584	5.04e-09	0.470742	0.0389301	2
AT3G14590	0.727123	5.82e-15	0.266486	0.00716956	0.149774	0.239102	0.113346	0.44965	2
AT3G15070	0.648362	1.02e-15	0.564144	1.77e-12	0.257475	0.00663414	0.258047	0.00775054	2
AT3G15210	1.74514	2.09e-65	1.29238	4.82e-36	0.664327	3.2e-09	0.406352	0.000868655	2
AT3G15450	3.38372	6.44e-177	3.33346	9.2e-173	1.70195	4.67e-50	0.295098	0.0315645	2
AT3G15510	1.54842	3.87e-27	1.22712	3.2e-17	1.19337	1.54e-14	1.06961	1.17e-11	2
AT3G15630	1.83024	6.82e-67	1.2948	1.84e-34	0.36206	0.00251674	-0.242625	0.0791993	2
AT3G16350	0.840606	1.75e-19	0.659488	1.48e-12	0.445102	1.24e-05	0.825437	4.33e-18	2
AT3G17110	3.52027	9.37e-204	3.3624	2.21e-187	1.51585	2.18e-33	1.42938	6.16e-30	2
AT3G17860	1.38935	3.28e-43	1.05993	2.01e-25	0.81189	3.96e-14	0.675618	8.64e-10	2
AT3G19290	0.43134	2.29e-07	0.327882	7.25e-05	0.207725	0.0296691	0.584766	2.1e-12	2
AT3G19390	1.85274	1.34e-52	1.69683	7.94e-45	0.471153	0.000333889	-0.0287084	1	2
AT3G19580	2.15286	1.43e-86	1.60114	8.38e-48	0.494924	0.000159533	0.369686	0.00853345	2
AT3G19970	1.33572	6.95e-27	0.938573	2.06e-13	-0.034529	1	-0.0349401	1	2
AT3G22250	3.58506	4.5e-25	3.57622	2.91e-25	1.43778	0.000173865	0.34574	0.619129	2
AT3G22740	1.64426	2.12e-09	1.15336	2.97e-05	0.363703	0.38707	1.51155	1.36e-07	2
AT3G22910	3.6374	9.06e-37	3.586	2.62e-36	2.66266	1.43e-17	2.28425	1.53e-12	2
AT3G23030	0.833144	2.21e-28	0.791158	4.15e-26	0.0607275	0.653113	-0.163	0.107193	2
AT3G23250	7.02816	0	6.46279	6.73e-297	4.47228	7.1e-118	2.53671	8.29e-27	2
AT3G23590	0.91473	1.99e-17	0.448746	5.2e-05	0.738256	3.02e-11	0.404669	0.000949401	2
AT3G23880	1.42754	1.1e-14	0.833078	2.33e-05	0.897909	2.4e-05	1.02669	5.76e-07	2
AT3G24670	0.582939	1.18e-06	0.121146	0.410341	0.0723169	0.735903	-0.223528	0.144486	2
AT3G25600	0.693633	2.51e-06	0.188344	0.283661	-0.207101	0.330343	-0.311726	0.117916	2
AT3G25655	0.829017	7.42e-06	0.691616	0.000137094	0.0405363	1	0.1938	0.568795	2
AT3G25730	2.29916	5.63e-84	1.6197	2.88e-42	1.59043	4.51e-39	1.10734	1.11e-18	2
AT3G25740	0.878502	1.77e-06	0.4854	0.0112625	0.241241	0.372942	-0.201395	0.573104	2
AT3G26240	1.43583	2.99e-14	0.781907	7.46e-05	0.800709	0.000167044	0.530504	0.0274887	2
AT3G26740	1.21234	1.12e-12	0.714495	5.06e-05	0.731599	0.000118262	-0.698767	0.00210762	2
AT3G26980	1.17038	2.08e-29	0.472639	1.85e-05	-0.140686	0.393924	-0.0870784	0.712155	2
AT3G27415	2.79187	1.01e-05	2.0767	0.00276496	1.34226	0.253084	0.823664	0.820218	2
AT3G27416	2.66715	3.95e-05	1.74695	0.0236684	1.19541	0.345861	0.823872	0.819529	2
AT3G27690	4.87284	1.92e-18	4.68042	1.67e-17	0.751422	0.929103	-0.337811	1	2
AT3G28210	2.51465	5.95e-51	2.46348	2.25e-49	0.943441	1.61e-06	-0.115316	0.808016	2
AT3G28340	1.27782	1.57e-19	1.24497	3.12e-19	0.183559	0.449844	-0.123053	0.691245	2
AT3G28740	1.18518	3.2e-17	1.08569	5.99e-15	0.429544	0.0054893	0.291607	0.0977441	2
AT3G29575	0.661685	2.39e-08	0.524744	7.97e-06	0.225051	0.12009	0.24623	0.0958332	2
AT3G32090	4.11388	4.31e-10	3.20648	1.08e-05	0.368294	1	-3.08517	0.485387	2
AT3G45040	0.928283	5.31e-21	0.733861	1.25e-13	0.231505	0.0684164	0.0479549	0.873916	2
AT3G46090	5.76739	5.84e-05	5.48185	0.000261414	4.51187	0.031944	4.56858	0.0414131	2
AT3G46110	4.62264	3.4e-112	4.18002	1.65e-85	3.64814	3.87e-52	3.04895	3.4e-32	2
AT3G46600	0.850656	6.62e-26	0.730203	1.3e-19	0.250997	0.00804862	0.151771	0.174269	2
AT3G47340	7.9653	2.29e-60	7.15021	1.22e-51	5.45573	2.23e-32	3.24559	2.42e-12	2
AT3G47510	0.688914	1.14e-06	0.49088	0.000540887	0.410513	0.0106325	-0.66314	8.74e-05	2
AT3G47570	0.710228	1.62e-06	0.401875	0.00849857	-0.111705	0.695572	0.635709	5.31e-05	2
AT3G48390	4	6e-102	2.82328	5.75e-45	1.28798	1.26e-06	1.01171	0.000262385	2
AT3G48440	0.846261	6.31e-07	0.411545	0.0292903	0.251705	0.355191	0.716619	0.000121337	2
AT3G48460	2.08052	2.6e-14	1.94656	5.5e-13	-0.934873	0.0399706	-1.70146	0.000236418	2
AT3G49790	1.26367	2.12e-60	1.13217	1.54e-48	0.0615983	0.720923	0.243839	0.0186152	2
AT3G49810	0.804659	1.23e-19	0.254935	0.00846411	0.168549	0.154102	0.0550479	0.788955	2
AT3G50260	0.984767	2.61e-11	0.597244	6.41e-05	-0.124506	0.619889	-0.415084	0.0206448	2
AT3G50480	1.75148	0.000350861	0.945417	0.0638258	0.556184	0.404856	-0.0148256	1	2
AT3G50950	1.37431	3.13e-26	0.810582	8.84e-10	0.628073	1e-05	0.354321	0.0286887	2
AT3G50970	1.85788	8.05e-109	1.58666	8.89e-81	0.321932	0.000443309	-0.317591	0.000893419	2
AT3G51090	1.13324	2.56e-18	0.685405	3.23e-07	0.21027	0.273946	0.0473285	0.956175	2
AT3G51450	3.44682	5.78e-97	2.85025	2.41e-67	1.39181	7.86e-15	0.776582	8.64e-05	2
AT3G51540	0.840788	5.85e-09	0.557363	0.000139337	0.0887456	0.784665	0.130186	0.627245	2
AT3G52290	1.10129	4.65e-25	0.8005	1.71e-13	0.560612	4.73e-06	0.171802	0.304449	2
AT3G52470	0.647535	5.23e-14	0.151467	0.115271	0.265918	0.00555626	-0.0613958	0.727374	2
AT3G52800	0.677593	7.09e-15	0.571372	3.83e-11	0.217113	0.0315836	-0.151769	0.197321	2
AT3G53600	4.19828	8.41e-42	4.05944	4.84e-39	1.2982	0.0174864	0.00225221	1	2
AT3G54030	0.644116	5.3e-15	0.255509	0.00342738	0.00648616	1	-0.301331	0.00272369	2
AT3G54200	1.33791	9.79e-39	0.598452	2.58e-08	0.637195	1.52e-08	0.133262	0.432609	2
AT3G54850	0.585257	3.34e-10	0.428572	4.28e-06	0.330452	0.00173182	0.18423	0.137962	2
AT3G54880	1.3782	6.26e-46	1.2003	2.46e-35	0.530222	4.24e-07	0.0564187	0.802422	2
AT3G55430	1.12903	3.18e-40	0.969308	3.66e-30	0.0443855	0.819413	0.0989038	0.478446	2
AT3G55740	1.18131	3.49e-15	1.03578	2.6e-12	0.751353	2.14e-06	0.0791193	0.831285	2
AT3G55950	1.81373	2.7e-28	1.5761	5.3e-22	0.457424	0.0178471	0.137994	0.669408	2
AT3G55980	2.16589	9.92e-71	1.51785	2.03e-35	0.382562	0.00978624	-0.0157179	1	2
AT3G56400	1.21335	0.000255685	0.649733	0.0574041	-0.162604	0.828801	-0.86298	0.0283171	2
AT3G57450	1.9341	5.18e-78	1.58073	2.99e-52	0.315235	0.0143193	0.486003	5.98e-05	2
AT3G57480	0.62219	9.36e-09	0.440803	5.3e-05	0.189979	0.203872	-0.105253	0.606721	2
AT3G57880	1.12923	2.09e-26	0.730007	1.47e-11	0.350318	0.00528593	0.39528	0.00163083	2
AT3G59210	0.858443	2.29e-22	0.402574	1.06e-05	0.173636	0.127988	0.191056	0.0999216	2
AT3G59740	3.47567	8.89e-44	2.41988	9.59e-21	1.78825	5.09e-10	1.80887	3.66e-10	2
AT3G60220	0.795718	2.71e-08	0.242413	0.166311	-0.0668347	0.915771	0.110844	0.738249	2
AT3G61060	1.80853	3.56e-58	0.989774	2.56e-18	0.055494	0.835186	-0.509362	9.13e-05	2
AT3G61390	0.979356	0.000367402	0.357238	0.253952	-0.156921	0.787337	-0.578701	0.106297	2
AT3G61980	0.590155	0.0002446	0.0813541	0.784379	-0.221964	0.33556	-0.405847	0.0501704	2
AT3G62260	1.19158	9.83e-29	0.643952	7.85e-09	0.0787722	0.732223	-0.0400291	0.953295	2
AT3G62420	0.818385	1.81e-23	0.565029	6.85e-12	-0.284272	0.00224637	-0.222682	0.0263454	2
AT3G62422	0.818385	1.81e-23	0.565029	6.85e-12	-0.284272	0.00224637	-0.222682	0.0263454	2
AT3G62720	0.996765	4.66e-20	0.424701	0.000229169	-0.0813969	0.729421	0.106165	0.61946	2
AT3G62950	6.72878	1.71e-10	6.62639	2.8e-10	5.83039	1.9e-05	4.88773	0.0110606	2
AT3G63010	1.4503	7.52e-51	1.40093	6.58e-48	0.671716	9.39e-11	0.618798	4.9e-09	2
AT3G63440	1.13897	1.56e-09	0.649835	0.000804338	-0.411265	0.112268	-0.264549	0.392563	2
AT4G00300	0.76476	8.63e-20	0.309709	0.000522877	0.0191202	1	-0.020199	1	2
AT4G01026	1.57995	1.86e-36	0.811682	5.96e-09	0.599739	0.000369206	0.538627	0.00147381	2
AT4G01030	1.05454	1.86e-11	0.51598	0.00318374	0.2224	0.418816	0.237952	0.362481	2
AT4G01330	0.821292	1.18e-19	0.361208	0.000149673	0.359026	0.000535615	0.172087	0.174123	2
AT4G01850	0.653148	6.17e-12	0.504544	9.15e-08	0.13437	0.273512	-0.211502	0.0681823	2
AT4G03420	0.856591	4.89e-12	0.503038	6.47e-05	0.214317	0.189726	0.6278	2.21e-06	2
AT4G03510	1.80508	5.67e-44	1.35054	4.31e-25	0.58473	8.04e-05	0.0395525	0.97964	2
AT4G05010	0.902602	1.7e-10	0.654452	4.67e-06	-0.0285067	1	-0.224848	0.325976	2
AT4G08360	2.37416	7.08e-10	2.26406	3.23e-09	1.36098	0.00653085	2.22931	7.25e-08	2
AT4G08850	1.80062	8.19e-40	1.55777	1.39e-30	1.34406	1.42e-22	0.817088	1.21e-08	2
AT4G09030	0.736576	1.42e-10	0.491578	2.1e-05	-0.00517694	1	0.456581	0.000292475	2
AT4G09460	0.96511	6.83e-25	0.41275	5.48e-05	0.146795	0.312892	0.0567739	0.834185	2
AT4G12070	0.759062	9.3e-15	0.529579	8.68e-08	0.457697	4.33e-05	0.0120449	1	2
AT4G12720	2.05305	1.41e-117	1.29591	1.86e-46	0.0771985	0.66542	-0.156308	0.259483	2
AT4G12790	0.746824	4.05e-21	0.568354	8.88e-13	0.171783	0.090941	0.0159057	1	2
AT4G13110	1.41645	5.1e-29	1.00204	1.06e-14	0.72918	4.45e-07	0.202735	0.31783	2
AT4G13395	4.19598	1.38e-17	3.91816	2.07e-15	2.24579	0.00537625	0.826483	0.694716	2
AT4G13870	0.769367	2.65e-05	0.294614	0.15601	0.00651906	1	0.0989234	0.820596	2
AT4G13950	1.1769	2.88e-14	0.906821	5.09e-09	0.4395	0.0232625	0.288602	0.195716	2
AT4G14365	2.13104	1.88e-09	1.52504	6.08e-05	1.2347	0.00915491	1.14933	0.0167751	2
AT4G14368	2.63624	3.19e-11	2.48569	2.34e-10	-0.0682763	1	0.0872865	1	2
AT4G14990	0.701865	3.49e-09	0.291411	0.0189633	0.322501	0.0150163	0.268185	0.0630714	2
AT4G15140	1.1463	9.36e-13	0.767005	2.67e-06	-0.302713	0.211111	-0.188674	0.529168	2
AT4G15150	4.34253	5.33e-158	3.68233	2.93e-110	0.917924	0.000170586	0.831074	0.00100624	2
AT4G15330	2.47445	9.46e-67	1.65305	5.89e-31	1.42236	5.13e-22	0.722809	4.77e-06	2
AT4G15340	1.68081	3.5e-41	1.25587	9.07e-24	0.838839	1.26e-10	0.892526	1.07e-11	2
AT4G15800	0.818159	8.2e-16	0.444886	2.25e-05	0.274146	0.0266916	0.362054	0.00241107	2
AT4G17090	5.74574	4.44e-59	5.5093	1.74e-53	2.57939	1.13e-05	2.57394	1.53e-05	2
AT4G17230	1.5754	5.55e-75	1.32772	2.17e-53	0.625262	3.2e-11	0.282357	0.00891921	2
AT4G18160	1.2298	5.86e-23	0.937313	1.77e-13	1.06745	1.45e-15	0.615345	3.26e-05	2
AT4G19160	1.61186	2.08e-35	1.13582	1.62e-18	1.12351	1.43e-17	0.403368	0.00736027	2
AT4G19200	1.05702	1.16e-34	0.925216	4.3e-27	0.556066	7.34e-10	0.219722	0.039042	2
AT4G19230	1.37699	1.5e-16	0.947516	1.25e-08	1.18516	3.23e-12	-0.115519	0.751609	2
AT4G19700	0.721904	1.01e-10	0.549929	7.89e-07	0.578909	6.84e-07	0.509392	2.23e-05	2
AT4G20320	0.788822	1.22e-13	0.348659	0.00154915	0.445649	9.27e-05	0.416929	0.000399101	2
AT4G20380	0.756664	7.52e-10	0.193484	0.170178	0.0457686	0.917112	-0.0897005	0.734025	2
AT4G21510	1.00564	6.99e-09	0.929042	4.09e-08	0.481278	0.0326801	0.365482	0.142691	2
AT4G21790	0.69419	1.1e-26	0.312787	3.01e-06	0.15087	0.0583043	-0.00492484	1	2
AT4G21830	3.05095	1.1e-93	2.2121	1.36e-52	0.14768	0.49306	-0.943916	1.22e-09	2
AT4G21840	3.47886	5.26e-106	2.50816	8.74e-59	0.412048	0.0253059	-0.849724	2.06e-06	2
AT4G21850	1.43405	4.53e-52	1.29162	7.19e-43	-0.781805	1.42e-15	-0.86715	1.1e-18	2
AT4G22590	1.5715	1.28e-74	1.44368	2.82e-63	0.399666	6.37e-05	-0.334202	0.00231424	2
AT4G22592	1.5715	1.28e-74	1.44368	2.82e-63	0.399666	6.37e-05	-0.334202	0.00231424	2
AT4G22610	2.80394	1.1e-48	1.92784	8.28e-25	2.08475	5.13e-28	1.87966	8.53e-23	2
AT4G22820	0.765176	4.69e-17	0.496375	6.95e-08	0.276815	0.00802608	0.301975	0.00430501	2
AT4G23060	2.3479	6.88e-49	1.56583	3.9e-21	0.968013	4.17e-07	0.891337	4.44e-06	2
AT4G23220	4.86955	6.49e-07	4.10364	8.68e-05	4.15293	0.000548742	4.37036	0.000121511	2
AT4G23550	2.69198	6.92e-48	1.64734	6.08e-19	1.59926	5.7e-17	0.270387	0.344699	2
AT4G23570	0.583241	8.77e-08	0.141279	0.273181	0.202979	0.141001	0.00480122	1	2
AT4G24180	1.58983	3.61e-14	1.30044	6.29e-10	0.948831	9.17e-05	0.934605	0.000113364	2
AT4G24230	2.36717	4.66e-147	2.01918	5.64e-107	0.684662	9.86e-11	0.151255	0.323508	2
AT4G24380	3.87002	1.39e-209	3.19469	4.23e-145	0.583273	0.000195669	0.038679	1	2
AT4G24390	1.20829	7.97e-38	0.611895	6.67e-10	0.134499	0.383047	0.207671	0.127285	2
AT4G24570	2.62347	2.58e-69	2.17008	3.79e-46	0.396753	0.0882161	0.596222	0.0043819	2
AT4G25170	0.91699	2.87e-15	0.638219	4.33e-08	0.307266	0.0226805	0.266455	0.0660118	2
AT4G25400	0.699519	1.28e-07	0.213524	0.149706	0.0929315	0.703061	0.026869	1	2
AT4G25433	4.22141	8.83e-09	3.31922	7.18e-05	1.24647	0.687733	0.677368	1	2
AT4G26260	4.42634	5.01e-11	4.11607	5.82e-10	1.33126	0.340045	-0.19721	1	2
AT4G27070	1.20795	6.24e-39	0.787503	1.02e-16	1.02207	5.35e-26	0.553683	1.15e-07	2
AT4G27410	1.99033	1.63e-67	1.68751	6.49e-49	0.66972	2.43e-07	0.619009	2.81e-06	2
AT4G27460	1.61099	1.01e-25	1.41383	5.84e-20	0.725823	0.00010888	1.14615	1.53e-11	2
AT4G27870	1.29265	2.58e-43	0.950792	3.53e-24	0.733091	3.29e-14	0.173124	0.170619	2
AT4G28300	1.49231	2.36e-92	1.19707	1.08e-59	1.0503	3.11e-44	0.935457	4e-35	2
AT4G28703	1.35823	7.98e-13	0.845996	2.21e-05	-0.120695	0.855564	-0.203689	0.635082	2
AT4G28840	1.04505	2.13e-08	0.374891	0.0631318	0.0954439	0.834844	-0.564518	0.0131757	2
AT4G29690	1.07148	8.87e-14	0.29765	0.0547903	-0.130413	0.556422	-0.627888	6.29e-05	2
AT4G29700	0.998536	1.55e-10	0.516846	0.00111386	0.816308	2.98e-07	0.729333	9.32e-06	2
AT4G29950	1.28907	1.82e-45	1.19954	7.42e-40	0.256729	0.0162537	0.286179	0.00852593	2
AT4G30090	1.41957	5.87e-10	0.703338	0.00557485	0.266261	0.567794	0.479258	0.169024	2
AT4G30270	0.9869	1.68e-24	0.901719	6.17e-21	-0.529719	2.6e-07	-0.365417	0.000871088	2
AT4G30460	0.987055	9.47e-19	0.59823	1.09e-07	0.386179	0.00172685	-0.00345351	1	2
AT4G30600	0.771304	7.33e-26	0.264128	0.000567973	-0.0325539	0.861872	-0.0845804	0.469138	2
AT4G31110	1.75427	6.81e-44	1.32843	1.08e-25	1.47441	4.36e-30	1.32734	2.34e-24	2
AT4G31510	0.990534	8.04e-15	0.706326	5.35e-08	0.406194	0.00880696	0.365219	0.0232207	2
AT4G32480	2.59834	7.01e-135	2.08024	5.73e-87	1.65878	1.88e-51	1.90364	4.91e-71	2
AT4G32800	3.49253	1.14e-45	2.77662	2.22e-27	0.928966	0.0138215	0.156274	0.922917	2
AT4G33120	0.714621	0.000255897	0.282375	0.179448	0.266145	0.268149	0.16976	0.583724	2
AT4G33920	1.10511	9.5e-38	0.833022	7.57e-22	0.204582	0.0611271	0.00963231	1	2
AT4G33940	0.89562	1.12e-19	0.614626	8.1e-10	0.125239	0.423494	-0.119931	0.495997	2
AT4G34150	0.828529	3.63e-17	0.609518	6.51e-10	0.14724	0.274565	-0.0539082	0.826459	2
AT4G34280	1.02109	1.07e-13	0.477361	0.000937817	0.371808	0.0268641	0.0900942	0.77798	2
AT4G34990	1.11635	1.09e-17	0.691645	3.35e-07	0.468908	0.00340862	0.574827	0.000181515	2
AT4G35480	2.92704	5.07e-146	2.49484	4.62e-104	1.68305	1.07e-39	2.39828	1.97e-91	2
AT4G35550	0.638077	2.07e-10	0.371184	0.000320882	0.406924	0.000403913	0.464126	2.98e-05	2
AT4G36040	1.9114	8.47e-43	1.55712	2.23e-29	1.02064	6.55e-13	0.438164	0.00636098	2
AT4G36730	0.767692	1.71e-15	0.411163	3e-05	0.202166	0.0882161	0.14251	0.300673	2
AT4G36780	0.952908	4.84e-32	0.804359	2.55e-23	0.346643	0.000139237	0.0753836	0.612243	2
AT4G37610	2.77749	2.46e-209	1.8629	1.98e-95	0.400689	0.000128556	0.573055	1.42e-08	2
AT4G37790	1.42232	1.31e-63	1.25747	4.94e-50	0.52155	2.2e-08	0.74401	1.56e-16	2
AT4G37850	2.65513	2.69e-31	1.99338	9.97e-19	1.75571	3.45e-14	0.604169	0.0294084	2
AT4G38810	1.20314	7.76e-36	0.976307	6.48e-24	0.692925	2.3e-11	0.629246	2.38e-09	2
AT4G39030	0.85192	3.39e-10	0.403963	0.00394486	0.0326596	1	0.174375	0.384285	2
AT4G39700	1.07167	1.85e-06	0.785624	0.000640044	0.915075	0.00015754	0.312274	0.404738	2
AT4G39780	2.627	7.14e-127	1.98917	3.3e-72	1.82254	5.46e-57	0.717705	2.49e-08	2
AT5G01100	2.38913	1.01e-57	2.03989	5e-42	0.58469	0.0019309	0.153977	0.625845	2
AT5G01380	6.12793	9.01e-270	4.86162	8.09e-163	3.17225	1.58e-53	2.53327	5.36e-31	2
AT5G01490	1.18517	6.01e-15	0.603835	0.000143347	0.137089	0.621213	0.0691404	0.920558	2
AT5G01750	0.694983	5.42e-22	0.242969	0.00141149	0.16958	0.0549389	-0.209987	0.0191529	2
AT5G02170	1.17567	2.29e-06	0.885523	0.000318848	0.681062	0.0119381	0.776645	0.00456788	2
AT5G02230	2.74039	5.68e-101	2.00194	3.53e-56	0.0117615	1	-0.326424	0.0448075	2
AT5G02940	1.17012	3.22e-08	0.670952	0.00293668	0.293816	0.436871	0.503365	0.0896234	2
AT5G03180	0.47634	0.00626317	0.2792	0.120191	0.70403	4.09e-05	0.560102	0.00198812	2
AT5G03210	3.07669	1.27e-29	2.21229	6.07e-13	1.34577	0.00107106	0.735281	0.192224	2
AT5G04250	1.44836	1.1e-27	0.771505	3.05e-08	0.287722	0.124442	0.188533	0.403052	2
AT5G05140	0.96243	6.71e-46	0.804668	1.67e-32	0.56191	5.09e-15	0.433318	5.06e-09	2
AT5G05190	1.12778	6.79e-15	0.692784	2.8e-06	0.391075	0.0281834	0.177224	0.470519	2
AT5G05410	1.09033	5.59e-31	0.476831	1.42e-06	-0.0143477	1	0.062212	0.774598	2
AT5G05630	0.887984	0.000284959	0.534335	0.0397978	0.841018	0.00170512	0.679833	0.0144515	2
AT5G06320	1.46736	1.83e-45	1.18195	4.3e-30	0.101996	0.539597	-0.225197	0.104599	2
AT5G06870	5.4994	3.84e-69	5.23001	1.08e-59	3.04761	7.9e-10	2.05002	0.000851193	2
AT5G07080	1.11179	3.19e-14	0.65386	1.17e-05	0.0742856	0.827244	0.404059	0.023015	2
AT5G07330	1.3224	0.000892732	1.0798	0.00743646	0.250053	0.837152	-0.789974	0.266402	2
AT5G10300	1.84596	1.19e-54	1.39132	2.34e-31	0.557929	4.44e-05	0.412165	0.00519902	2
AT5G10380	4.29854	3.99e-47	3.39354	9.49e-24	1.81108	0.00033856	2.16181	4.07e-06	2
AT5G10410	0.752303	1.25e-09	0.25907	0.0596015	-0.448611	0.00339114	-0.398777	0.0111524	2
AT5G10695	1.92352	6.75e-58	1.21871	5.53e-22	0.671766	7.84e-06	0.2423	0.222571	2
AT5G10820	1.00117	1.06e-32	0.415608	2.59e-06	0.323312	0.000958613	-0.00355227	1	2
AT5G11650	1.05055	3.34e-26	0.525966	2.74e-07	0.0587271	0.789658	0.191564	0.160401	2
AT5G11920	1.17886	8.2e-09	0.506749	0.0195283	0.0372612	1	-0.259396	0.441846	2
AT5G12010	2.41903	7.01e-174	1.49889	6.07e-66	0.657442	8.13e-12	0.341167	0.00143095	2
AT5G13160	0.61139	1.36e-16	0.270274	0.000514995	0.440733	3.37e-08	0.0728016	0.593985	2
AT5G13190	1.75242	1.39e-61	1.04665	4.23e-22	0.172794	0.267487	-0.119427	0.53605	2
AT5G13200	1.95989	2.75e-44	1.33161	7.59e-21	0.307714	0.100648	0.100074	0.757222	2
AT5G13460	0.63177	7.14e-13	0.12731	0.225888	0.106082	0.437134	-0.117967	0.410379	2
AT5G14470	2.06965	5.73e-36	1.53349	2.4e-18	-0.214319	0.664295	0.351326	0.261178	2
AT5G14730	1.45053	5.94e-29	1.27252	7.95e-23	0.331884	0.0316885	-0.334017	0.0437828	2
AT5G14930	1.34612	5.62e-06	0.601119	0.0690668	0.268815	0.662339	0.0423882	1	2
AT5G16010	3.02163	9.22e-92	2.53949	7.96e-67	0.740953	2.84e-06	0.863714	4.46e-08	2
AT5G16110	0.70317	7.57e-10	0.241065	0.0473298	-0.0322298	0.959636	-0.103063	0.588886	2
AT5G16120	0.927472	5.59e-28	0.856637	2.29e-24	0.289502	0.00370113	0.156132	0.19071	2
AT5G16370	2.16012	8.75e-139	2.10893	5.75e-133	1.29912	1.15e-48	0.914398	7.97e-24	2
AT5G16650	0.991419	2.23e-20	0.797787	1.18e-13	0.32694	0.0128896	0.134936	0.461951	2
AT5G16830	0.974518	3e-36	0.932364	9.53e-34	0.192798	0.0476053	0.218221	0.0259808	2
AT5G16910	0.905614	2.36e-11	0.407705	0.00345288	0.195775	0.263176	-0.0150568	1	2
AT5G17260	0.837669	0.000292438	0.70222	0.00173907	0.366281	0.268703	0.0990031	0.941493	2
AT5G17350	3.01652	8e-23	1.94933	3.69e-09	1.00808	0.0188747	0.75953	0.130915	2
AT5G17460	0.617748	1.4e-07	0.0979331	0.529746	-0.602532	9.89e-07	-1.05618	2.48e-18	2
AT5G17490	1.52779	8.85e-27	1.01393	4.63e-12	1.2145	1.36e-15	0.563789	0.00128335	2
AT5G17650	1.12644	1.81e-28	0.851236	1.82e-16	0.429947	0.000656121	0.285113	0.0394773	2
AT5G18130	0.816067	2.04e-20	0.649419	1.7e-13	0.625885	9.84e-12	0.566203	1.39e-09	2
AT5G18860	1.19088	2.69e-33	0.590652	3.81e-09	0.456232	1.58e-05	0.514226	1.39e-06	2
AT5G19120	2.26852	1.35e-171	1.40217	1.07e-66	0.692463	8.33e-16	0.224028	0.0291968	2
AT5G19450	0.656316	2.39e-19	0.273804	0.000321642	0.297694	0.000235675	0.184323	0.043512	2
AT5G19520	0.957223	3.09e-14	0.676966	7.59e-08	0.671645	2.49e-07	0.332309	0.0260574	2
AT5G20250	3.26036	1.3e-115	3.14788	4.09e-109	1.43076	2.86e-25	0.347791	0.034317	2
AT5G21280	0.496843	8.46e-07	0.288695	0.00503611	0.310217	0.0062958	0.612611	1.96e-09	2
AT5G21940	1.97826	3.03e-74	1.5856	7.98e-49	0.598007	1.94e-07	0.836821	1.39e-13	2
AT5G22545	3.68915	0.000788027	3.07925	0.00833798	1.11585	1	1.4534	0.8572	2
AT5G22920	2.88568	1.23e-144	1.79936	7.09e-58	0.674637	4.21e-08	0.0963673	0.673028	2
AT5G23360	1.26443	1.68e-13	1.0193	3.11e-09	0.251606	0.359518	0.0832324	0.914978	2
AT5G23850	1.17555	2.54e-17	0.871659	5.95e-10	0.160805	0.491861	0.522208	0.00195827	2
AT5G24080	3.35161	2.19e-11	3.26415	6.44e-11	1.7155	0.0385911	0.816399	0.484671	2
AT5G24290	0.898872	1.01e-18	0.422728	5.26e-05	0.378645	0.000734453	0.574688	1.08e-07	2
AT5G24310	0.951934	8.12e-18	0.715487	1.33e-10	0.833049	6.89e-13	0.565743	4.11e-06	2
AT5G24490	1.53799	7.77e-36	0.972769	7e-15	0.806052	8.42e-10	0.31675	0.044055	2
AT5G24530	0.709128	7.69e-15	0.338045	0.000342152	0.119922	0.354125	0.202134	0.0834229	2
AT5G25450	1.3936	2.39e-19	1.26943	1.72e-16	0.420394	0.0508758	0.0620058	0.978876	2
AT5G26770	0.802089	1.33e-14	0.354477	0.00168795	0.333637	0.0106328	0.143193	0.420717	2
AT5G27350	0.621497	3.44e-12	0.504172	1.3e-08	0.0448531	0.817433	-0.0210166	1	2
AT5G27520	1.17653	1.1e-48	0.991144	1.09e-34	0.614601	3.39e-12	0.21559	0.0449561	2
AT5G28770	0.877189	1.66e-10	0.470804	0.000800394	0.415113	0.00668757	0.0607499	0.875624	2
AT5G35940	1.32396	1.4e-07	1.26188	2.89e-07	0.833058	0.00161652	0.714605	0.0111272	2
AT5G36925	3.82163	1.1e-42	3.31496	8.06e-28	2.68621	2.19e-13	1.22021	0.0316836	2
AT5G38710	2.36995	1.82e-63	2.1991	2.78e-55	1.25589	1.9e-17	0.87115	1.82e-08	2
AT5G39720	2.16536	6.38e-06	1.63757	0.00141182	-1.48895	0.256204	-1.31512	0.292221	2
AT5G40540	1.17983	3.54e-30	0.851983	6.77e-16	0.174203	0.28974	0.0792442	0.756075	2
AT5G40890	0.64853	4.97e-08	0.541522	3.9e-06	0.315872	0.0156824	0.339028	0.0117538	2
AT5G41080	2.95864	6.04e-137	2.52557	1.54e-102	0.0909564	0.667612	-0.416918	0.00330795	2
AT5G41800	1.13383	1.76e-28	0.694095	3.46e-11	0.39746	0.00097335	-0.209789	0.161053	2
AT5G42380	4.84994	2.6e-52	4.06488	4e-35	2.71324	7.2e-12	1.7539	0.000164658	2
AT5G42900	1.39122	9.01e-28	1.28938	2.34e-24	0.598174	3.87e-05	-0.749712	3.61e-06	2
AT5G42940	1.14399	2.55e-35	0.928011	1.05e-23	0.390661	0.000175052	0.334458	0.00221941	2
AT5G43190	1.13496	2.78e-30	0.961713	3.2e-22	0.609316	2.87e-08	0.596493	6.18e-08	2
AT5G43650	8.7098	2.11e-34	7.54499	8.84e-18	3.3691	0.443133	1.94895	1	2
AT5G43830	0.580009	1.11e-12	0.15439	0.0842835	-0.124363	0.240303	-0.423817	1.32e-06	2
AT5G44005	1.46321	2.2e-15	0.688197	0.000513722	0.205383	0.513133	-0.517172	0.0606285	2
AT5G44050	1.75109	7.24e-16	1.10502	7.77e-07	0.781386	0.00249444	0.778226	0.00288806	2
AT5G44060	0.873938	6.12e-16	0.446363	7.53e-05	-0.149382	0.376142	0.172231	0.283838	2
AT5G44585	0.903961	0.000297071	0.576142	0.0217358	0.367065	0.235053	0.00306471	1	2
AT5G45280	0.581355	1.4e-07	0.0804316	0.606808	-0.616827	1.24e-07	-0.802616	3.65e-12	2
AT5G45340	1.23701	2.14e-06	0.546334	0.0606314	0.625736	0.0530304	0.0352817	1	2
AT5G45350	1.2856	4.19e-35	0.94695	2.51e-19	0.994793	1.28e-19	0.706662	4.59e-10	2
AT5G46330	3.64127	9.24e-32	2.98388	1.16e-19	1.9251	4.52e-06	1.03341	0.0630703	2
AT5G46730	1.27223	6.69e-27	0.861569	7.2e-13	0.674629	1.76e-07	0.199951	0.250572	2
AT5G46910	1.05541	5.46e-25	0.781448	3.65e-14	0.144696	0.335221	-0.183615	0.219186	2
AT5G47050	1.22478	1.75e-36	0.946647	2.48e-22	0.469498	1e-05	0.763053	7.52e-14	2
AT5G47070	1.53782	9.2e-23	1.29054	2.2e-16	0.215998	0.42413	-0.210181	0.491172	2
AT5G47390	0.801631	8.33e-25	0.341766	4.18e-05	0.203134	0.0457287	0.168528	0.122995	2
AT5G48960	0.648369	8.85e-12	0.526808	1.93e-08	0.332443	0.00252946	0.190017	0.141409	2
AT5G49320	1.30463	1.98e-10	0.594047	0.0120484	0.546403	0.0583767	0.263442	0.502655	2
AT5G49900	0.883574	5.76e-18	0.787515	8.66e-15	0.224045	0.0726718	-0.00229493	1	2
AT5G50530	0.673638	7.11e-13	0.239964	0.0180425	0.0162323	1	-0.0282997	0.977148	2
AT5G50640	0.704506	9.31e-10	0.250854	0.0436101	0.0822568	0.709109	0.0162548	1	2
AT5G51260	0.609191	4.68e-08	0.373355	0.0010271	0.248831	0.0915297	-0.275365	0.0888311	2
AT5G51390	1.54344	9.57e-24	1.20825	1.5e-14	0.933238	2.92e-07	1.42192	1.11e-18	2
AT5G52050	7.67249	7.55e-173	6.36683	6.15e-116	4.53871	3.88e-48	3.39495	3.91e-22	2
AT5G52310	3.1838	9.43e-34	2.90594	3.77e-29	0.578439	0.0503495	-0.470785	0.163462	2
AT5G52570	2.64865	8.72e-13	2.31815	6.93e-10	1.60847	0.00129587	0.667341	0.482761	2
AT5G53050	1.55413	3.45e-75	1.16919	6.29e-42	0.272281	0.0154499	0.108773	0.489615	2
AT5G54110	0.998686	6.46e-30	0.81167	3.62e-20	0.520744	6.86e-08	0.270543	0.0133767	2
AT5G54170	3.44747	4.69e-183	2.32829	6.75e-85	1.14204	1.97e-18	0.691252	7.59e-07	2
AT5G54940	1.15128	5.59e-32	0.740173	4.68e-14	0.250118	0.0276603	-0.0399522	0.898282	2
AT5G56100	1.55019	3.31e-06	1.08301	0.00131832	0.114348	0.969813	-0.416758	0.498437	2
AT5G56460	0.652755	1.91e-08	0.298475	0.0145007	0.55123	6.62e-06	0.406709	0.00187482	2
AT5G56870	0.813675	1.03e-07	0.657531	1.3e-05	0.346345	0.0444117	-0.269644	0.166459	2
AT5G56980	1.5251	2.21e-56	1.12706	1.33e-31	0.664304	4.2e-11	0.26465	0.0244277	2
AT5G58120	1.5326	6.59e-05	1.2124	0.00153657	0.570642	0.291162	0.849523	0.0885167	2
AT5G58320	0.669935	3.5e-18	0.541889	1.77e-12	0.295034	0.000702387	0.17632	0.0781701	2
AT5G58650	1.21066	6.04e-10	0.691384	0.000624705	-0.0389706	1	0.34987	0.203863	2
AT5G58680	4.56542	9.92e-35	3.88619	4.86e-24	0.863635	0.340234	0.392608	0.830103	2
AT5G58690	1.02097	1.25e-11	0.536603	0.00053088	0.637922	9.17e-05	-0.0366773	1	2
AT5G58720	0.814165	1.6e-27	0.504154	3.63e-11	0.414656	3.56e-07	0.320912	0.000174904	2
AT5G59430	0.70081	2.99e-20	0.599488	2.31e-15	-0.17952	0.083494	-0.037005	0.875723	2
AT5G59510	1.05205	3.92e-08	0.917895	1.06e-06	0.190371	0.543148	-0.263735	0.40424	2
AT5G59550	1.42223	2.19e-54	1.30202	7.92e-46	0.297899	0.0109221	0.109354	0.513029	2
AT5G59590	2.62437	5.3e-62	1.92557	1.41e-29	2.00141	2.07e-28	1.89838	5.28e-26	2
AT5G59820	2.00352	9.89e-51	1.85232	5.46e-44	0.551758	0.000287279	0.598065	9.23e-05	2
AT5G61390	0.749708	3.29e-06	0.209084	0.286544	0.175938	0.494161	-0.266224	0.289259	2
AT5G61890	8.3875	1.76e-73	7.26368	1.3e-48	6.91527	6.84e-41	4.15748	2.43e-07	2
AT5G62070	1.03529	1.11e-26	0.345506	0.000908892	0.0495159	0.845528	-0.0978228	0.579102	2
AT5G62630	1.32347	9.23e-29	0.694829	7.77e-09	0.75673	8.51e-10	0.742333	3.31e-09	2
AT5G62770	1.09734	5.8e-25	0.551838	5.82e-07	0.100167	0.59802	0.206969	0.167967	2
AT5G63140	0.705526	0.000315499	0.379146	0.0782169	-0.1401	0.803469	-0.138054	0.769673	2
AT5G63610	0.588509	1.71e-12	0.372469	1.17e-05	0.305917	0.00133712	0.134231	0.265566	2
AT5G64260	1.02455	2.16e-40	0.925902	1.67e-33	0.15389	0.103398	0.0221054	0.9709	2
AT5G64810	1.87108	2.05e-08	1.58067	1.86e-06	0.558452	0.220142	0.476514	0.357461	2
AT5G64900	1.5868	4.72e-18	1.47484	3.96e-16	0.967641	8.65e-07	0.271945	0.323072	2
AT5G65300	2.461	1.16e-71	2.35636	4.15e-66	0.744213	2.05e-05	0.139378	0.697516	2
AT5G65690	2.81019	5.37e-53	2.15175	1.14e-32	0.565522	0.00599747	-0.35288	0.150065	2
AT5G65870	2.81142	1.4e-65	2.29189	6.8e-44	1.61345	4.4e-20	1.43971	6.94e-16	2
AT5G66050	1.91637	6.57e-87	1.2686	1.88e-38	0.502359	3.63e-06	0.374016	0.0011896	2
AT5G66070	0.770991	1.09e-11	0.666668	3.18e-09	0.365221	0.00665092	0.16153	0.357041	2
AT5G66210	1.42038	1.38e-69	0.914353	1.77e-28	0.35771	0.000187245	0.240381	0.0228586	2
AT5G66650	3.02633	5.48e-188	2.96065	1.69e-181	1.21695	3.57e-25	0.869274	1.21e-12	2
AT5G67190	0.593833	0.000630381	0.271784	0.149836	0.0313487	1	-0.00373684	1	2
AT5G67300	0.845661	2.21e-17	0.646007	8.62e-11	0.591732	1.02e-08	0.828669	3.59e-16	2
AT1G01260	0.482867	4.37e-05	0.73667	2.16e-11	0.211894	0.14226	0.258138	0.0703813	3
AT1G01550	0.436527	8.5e-08	0.635727	4.74e-16	0.144158	0.143561	0.0226272	0.9709	3
AT1G02170	0.407191	1.62e-06	0.793651	2.57e-24	0.287659	0.00191058	-0.045601	0.82383	3
AT1G02310	1.67449	2.22e-33	1.77042	6.66e-39	0.665415	0.000147482	0.310756	0.167637	3
AT1G03080	0.8462	1.35e-08	0.876109	1.85e-09	0.522383	0.000892705	0.455991	0.00622352	3
AT1G03090	1.79028	8.11e-97	2.52907	1.4e-193	1.07204	4.58e-33	0.165543	0.180041	3
AT1G03230	0.433185	3.25e-05	0.987803	5.3e-24	0.327799	0.00268455	-0.114625	0.457468	3
AT1G03370	0.842711	1.1e-11	0.862461	1.4e-12	0.278502	0.0570726	0.142048	0.465118	3
AT1G03740	0.732774	2.47e-09	1.08852	5.4e-20	0.50766	7.8e-05	0.116201	0.563679	3
AT1G03770	0.487868	3.92e-05	0.583984	1.34e-07	0.550882	6.92e-06	0.333658	0.014558	3
AT1G03790	1.51065	0.000924343	1.64197	9.53e-05	1.66408	0.000331221	0.793946	0.261922	3
AT1G04400	0.482285	2.84e-11	0.654963	8.45e-21	0.60083	1.05e-16	0.421327	2.32e-08	3
AT1G04960	0.257577	0.00471876	0.61155	2.39e-14	0.185126	0.0720374	-0.00399522	1	3
AT1G05560	0.559444	0.0312266	1.02346	1.2e-05	0.0150571	1	-0.371241	0.240451	3
AT1G05575	2.14079	1.21e-31	2.62739	1.35e-49	0.798128	0.000341271	0.445714	0.0968778	3
AT1G06570	1.71552	5.22e-84	2.72852	1.06e-226	1.11793	2.81e-31	0.264329	0.0292348	3
AT1G07000	0.836352	3.9e-12	1.16861	6.28e-24	0.0675161	0.787868	-0.0909211	0.716989	3
AT1G07135	4.25181	1.41e-92	5.50626	2.27e-154	1.6458	4.62e-11	0.812504	0.00711991	3
AT1G07430	2.10299	0.000853665	2.32902	7.75e-05	1.92233	0.004335	0.687062	0.599886	3
AT1G07985	1.02195	1.49e-11	1.19723	2.2e-16	0.994699	1.76e-10	0.987105	2.52e-10	3
AT1G08050	1.4405	5.85e-28	1.66597	2.83e-38	0.81639	1.06e-08	-0.0822693	0.799637	3
AT1G08315	0.684615	8.23e-09	0.622058	9.08e-08	0.409229	0.00235117	0.195812	0.2532	3
AT1G08800	1.15424	3.45e-15	1.38107	1.05e-21	0.791564	1.72e-07	0.425015	0.0126131	3
AT1G08930	1.52754	2.06e-40	2.03492	7.79e-70	0.861184	2.1e-13	0.168428	0.300858	3
AT1G09575	1.35443	2.14e-16	1.52251	1.79e-22	0.308451	0.233026	0.416296	0.0763446	3
AT1G09940	2.12643	7.22e-116	2.18281	4.93e-123	0.802148	7.36e-15	0.354088	0.00264022	3
AT1G10140	1.37055	3.71e-32	1.83001	8.51e-57	1.0366	2.49e-18	0.681158	4.15e-08	3
AT1G10990	0.941636	1.33e-06	1.54059	9.67e-19	0.207047	0.527499	0.294251	0.317336	3
AT1G11070	1.48804	1.5e-08	1.90846	2.72e-15	1.24255	2.04e-05	1.21496	3.02e-05	3
AT1G11080	1.51374	5.66e-14	2.48183	4.75e-37	-0.356589	0.22095	-2.1097	2.07e-15	3
AT1G11100	0.636135	3.06e-05	1.02293	4.52e-13	0.601838	0.000129092	0.31591	0.0945335	3
AT1G13190	0.419076	2.79e-06	0.692734	6.53e-17	0.529221	3.41e-09	0.111169	0.40305	3
AT1G13195	0.971701	7.21e-23	1.32979	5.25e-46	0.572465	2.51e-07	0.0369815	0.946824	3
AT1G13210	1.5879	3.13e-21	2.34507	3.58e-44	0.735079	3.27e-05	0.10271	0.768043	3
AT1G13960	0.868523	9.5e-25	0.80692	7.25e-22	0.575696	1.15e-10	0.212079	0.0490311	3
AT1G13990	0.592174	2.05e-08	1.11152	8.58e-30	0.606273	2.55e-08	0.0569531	0.817293	3
AT1G14000	0.523298	3.97e-11	0.831725	6.87e-28	0.300817	0.000441721	0.0390957	0.847129	3
AT1G14260	1.70973	1.65e-10	1.76335	1.01e-11	0.511404	0.201009	0.653103	0.0798523	3
AT1G14330	1.20584	8.4e-44	1.46787	1.11e-67	0.818419	3.47e-18	0.623238	1.15e-10	3
AT1G14370	1.3676	3.21e-59	1.63659	1.62e-88	1.06031	8.59e-32	0.681821	4.74e-13	3
AT1G14640	1.29587	8.25e-16	1.83292	7.43e-33	0.0937214	0.80932	0.0695378	0.91668	3
AT1G14870	0.964314	3.17e-13	1.58037	7.63e-34	0.64395	2.46e-06	-0.0498635	0.910367	3
AT1G14890	2.64421	1.03e-86	2.63663	7.27e-87	2.47028	3.31e-74	1.82894	1.31e-40	3
AT1G15030	1.44701	7.26e-69	1.67648	1.29e-101	0.432457	1.46e-05	-0.0418962	0.877743	3
AT1G15040	5.08568	1.53e-114	5.49625	1.31e-129	2.69657	5.59e-38	1.0153	5.4e-06	3
AT1G15380	1.35941	1.34e-16	1.67118	9.73e-25	1.29451	5.14e-15	-0.155112	0.567074	3
AT1G15430	1.44575	4.71e-30	1.68024	5.25e-42	0.547839	0.000267693	0.174413	0.419708	3
AT1G15530	0.321117	0.0110056	0.656009	2.96e-09	0.20996	0.155751	-0.0429342	0.937395	3
AT1G16370	2.37013	1.64e-29	2.72361	1.86e-38	1.86238	1.56e-18	1.38162	2.16e-10	3
AT1G16670	1.40123	2.13e-46	1.60558	1.73e-62	0.912704	3.03e-18	0.295994	0.0202428	3
AT1G17147	0.882481	7.46e-11	1.28405	2.89e-23	-0.192827	0.311388	-0.916334	2.51e-09	3
AT1G17300	0.553313	0.0170571	0.831593	2.91e-05	-0.213058	0.640068	0.0305875	1	3
AT1G17990	1.18693	2.7e-12	1.54273	4.08e-21	0.0485258	0.998012	-0.815769	0.000142805	3
AT1G18020	1.19282	4.77e-12	1.53893	1.88e-20	0.042774	1	-0.807508	0.000226746	3
AT1G18500	0.549824	2.69e-11	0.817663	8.2e-25	0.472624	2.65e-08	0.162434	0.126417	3
AT1G19020	2.26478	2.62e-121	3.12495	2.74e-227	0.722204	9.35e-12	-0.375407	0.00245479	3
AT1G19540	1.98703	1.63e-12	2.65529	4.28e-25	1.97105	2.58e-11	1.05094	0.00440713	3
AT1G19770	1.04785	1.3e-17	1.37157	3.58e-30	0.190226	0.242421	-0.0593339	0.858069	3
AT1G20490	1.08847	4.89e-12	1.05534	1.01e-11	0.863371	1.3e-07	0.967417	3.14e-09	3
AT1G20780	0.895998	1.28e-21	0.916863	3.44e-23	0.309554	0.00472836	0.269276	0.0200964	3
AT1G21520	2.23988	5.43e-17	2.57971	7.11e-24	2.27047	1.93e-16	1.4913	8.61e-07	3
AT1G22280	0.982005	4.12e-31	1.22489	3.02e-49	0.357227	0.000174571	0.0385238	0.884206	3
AT1G22360	0.649433	1.49e-19	1.06095	5.53e-52	0.572923	5.12e-15	0.271714	0.000779124	3
AT1G22885	0.424924	5.09e-05	0.664311	7.51e-12	0.258446	0.0295006	-0.175849	0.222852	3
AT1G22890	3.57705	1.14e-20	4.2242	2.06e-37	2.8879	2.53e-10	1.31036	0.0856182	3
AT1G22900	3.67014	7.66e-15	4.06109	1.16e-20	3.33537	1.62e-10	0.368198	0.992065	3
AT1G22985	0.524329	0.00392189	0.688932	1.9e-05	0.272235	0.248122	-0.329355	0.21941	3
AT1G23390	1.73965	8.39e-83	2.05202	1.17e-119	0.984378	6.79e-23	0.717237	3.67e-12	3
AT1G23710	1.35888	1.31e-38	1.33559	7.42e-39	0.451169	0.000189801	-0.0561542	0.853172	3
AT1G24150	0.512162	4.55e-05	0.77577	3.9e-11	0.292569	0.0399013	0.194422	0.246747	3
AT1G25370	0.372287	0.00266367	0.660739	1.02e-09	0.159791	0.340741	-0.0535531	0.905828	3
AT1G25390	0.523708	8.83e-06	0.968278	5.97e-19	0.332675	0.0107043	0.210452	0.169649	3
AT1G27130	0.249317	0.00323265	0.795037	1.74e-25	-0.0589258	0.663002	-0.530556	1.49e-10	3
AT1G27300	0.609058	9.42e-11	0.562312	1.22e-09	0.575729	2.76e-09	0.23783	0.0379089	3
AT1G27500	0.469059	0.000168515	0.727903	6.03e-11	0.257318	0.0913785	0.220473	0.181858	3
AT1G28260	0.950975	1.05e-17	1.07528	1.52e-23	1.07673	8.55e-22	0.450738	0.000365113	3
AT1G28280	0.45159	5.51e-07	0.840592	3.73e-23	0.227068	0.0255973	0.069208	0.681334	3
AT1G28370	1.67622	1.99e-09	1.64874	1.33e-09	0.374702	0.532016	-0.049506	1	3
AT1G28380	1.52665	1.75e-40	1.76986	1.14e-54	0.783746	1.06e-10	0.174712	0.307434	3
AT1G28390	0.718273	4.8e-10	0.688973	1.05e-09	0.212381	0.15559	0.21981	0.160559	3
AT1G28600	1.30348	1.09e-15	1.99643	4.15e-39	1.19498	1.69e-12	0.473399	0.0231552	3
AT1G29400	0.562933	2.96e-08	0.628058	2.05e-10	0.47768	4.55e-06	0.0658355	0.755828	3
AT1G29640	1.03901	4.06e-13	1.23015	7.23e-19	0.234823	0.234493	0.348047	0.0596958	3
AT1G29690	0.694804	5.71e-13	0.769819	2.27e-16	0.0468735	0.841998	-0.112483	0.482992	3
AT1G29760	0.602585	3.92e-10	0.757563	2.01e-16	0.44989	1.46e-05	0.256146	0.0287715	3
AT1G30135	6.41322	1.67e-63	6.45109	2.06e-65	3.94541	8.33e-16	1.42456	0.0993762	3
AT1G30720	1.76284	2.22e-37	2.24181	3.25e-60	1.79277	4.26e-37	0.508686	0.00172629	3
AT1G30730	3.48338	2.32e-109	3.95296	3.85e-139	2.84343	2.99e-72	1.07185	7.88e-10	3
AT1G30757	1.10729	2.01e-07	1.85129	1.95e-24	0.314566	0.374311	0.00942333	1	3
AT1G31130	0.618503	2.03e-13	0.778471	2.38e-21	0.135619	0.211755	0.0604691	0.725033	3
AT1G32170	1.14069	1.17e-27	1.1574	7.47e-29	0.0987153	0.550839	-0.103111	0.565042	3
AT1G32460	1.13108	1.6e-23	1.23577	2.28e-28	0.722811	8.59e-10	0.0156469	1	3
AT1G32530	0.471049	2.9e-08	0.674662	4.46e-17	0.359589	7.84e-05	0.274107	0.0046521	3
AT1G34300	0.634147	9.2e-12	0.767334	1.54e-17	0.332998	0.00124628	0.177617	0.149641	3
AT1G35210	4.79662	1.14e-46	5.2804	3.3e-63	2.94743	3.63e-10	1.47768	0.0336021	3
AT1G35580	1.14687	4.03e-52	1.56534	9.15e-96	0.87198	4.19e-30	0.490526	8.98e-10	3
AT1G35625	2.76856	1.18e-20	3.12863	4.68e-27	2.62866	9.27e-18	2.48384	7.77e-16	3
AT1G35630	2.24615	0.0107872	2.55356	0.00065167	1.99737	0.0528316	2.26164	0.0233247	3
AT1G35670	1.01466	2.29e-25	1.77807	1.6e-77	0.422111	7.56e-05	-0.238066	0.0574254	3
AT1G37130	1.17543	3.39e-20	1.78711	6.73e-45	1.01835	2.79e-15	0.848574	1.35e-10	3
AT1G42990	0.427353	9.18e-07	0.868092	5.18e-28	0.464444	1.87e-07	0.0217877	1	3
AT1G43160	4.12626	1.66e-111	4.52939	1.2e-130	2.7079	9.82e-52	1.20578	9.88e-11	3
AT1G43670	0.68176	6.16e-11	1.07222	1.17e-27	0.927995	4.65e-19	-0.012281	1	3
AT1G44100	0.524916	4.34e-07	0.733843	1.05e-13	0.404728	0.000226495	-0.0373974	0.926917	3
AT1G45015	0.714334	0.00346001	0.979326	1.89e-05	0.780104	0.00147412	0.794371	0.00168539	3
AT1G45145	0.416661	0.000415312	0.78312	1.34e-12	0.502322	1.71e-05	-0.0189268	1	3
AT1G47056	0.599094	2.77e-07	0.738667	2.06e-11	0.362242	0.00724516	0.177811	0.290324	3
AT1G48000	1.81266	3e-14	2.13838	9.84e-21	1.93493	1.09e-15	1.17571	1.03e-05	3
AT1G49050	0.5329	2.75e-09	0.589773	1.07e-11	0.260579	0.0105888	0.0258672	0.979858	3
AT1G50740	1.2231	1.35e-28	1.2096	1.26e-28	0.524892	3.27e-05	0.304355	0.031792	3
AT1G52260	0.849806	5.36e-12	0.990164	1.13e-16	0.531806	8.04e-05	0.224578	0.186831	3
AT1G52342	0.837297	5.34e-06	0.972624	3.53e-08	0.456127	0.0280832	0.65892	0.000912802	3
AT1G52565	0.932419	4.55e-06	1.54634	2.41e-18	0.872248	6.52e-05	0.16429	0.703601	3
AT1G52760	0.62801	9.05e-20	0.816711	1.19e-33	0.741055	9.6e-27	0.364999	8.44e-07	3
AT1G53170	0.71649	0.00279352	0.901127	4.46e-05	0.407355	0.169703	0.532457	0.054812	3
AT1G53180	0.599705	3.97e-08	0.939937	1.59e-19	0.731869	1.86e-11	0.464489	6.73e-05	3
AT1G53430	1.42043	3.15e-27	2.30527	2.35e-69	0.551183	0.00011543	0.0537591	0.906219	3
AT1G53440	2.1749	1.77e-57	3.02192	2.13e-107	0.956781	3.12e-11	0.191639	0.362733	3
AT1G53450	1.35366	1.01e-26	1.99559	1.51e-62	0.503731	0.00111957	0.0451441	0.970104	3
AT1G53560	0.807766	9.97e-12	1.05679	1.26e-20	0.365055	0.00812975	0.320687	0.0273613	3
AT1G53920	0.848494	1.22e-10	1.23259	1.46e-22	0.274615	0.0951289	-0.332804	0.0516812	3
AT1G54710	0.3463	0.00375198	0.652092	2.33e-09	0.329294	0.00751163	0.143485	0.377808	3
AT1G56060	7.58857	5.35e-18	8.3041	1.09e-28	4.85868	0.00829183	1.94895	1	3
AT1G56240	5.24731	1.39e-97	6.54127	1.07e-165	2.80116	2.73e-17	0.977539	0.0630927	3
AT1G56250	7.17247	4.24e-107	8.11343	6.81e-144	3.39182	4.25e-12	1.5459	0.0448671	3
AT1G58180	1.12878	6.53e-20	1.55225	1.01e-37	0.664136	4.1e-07	0.269723	0.0909636	3
AT1G58410	0.737139	1.59e-07	0.900132	1.18e-11	0.436188	0.00821459	0.409644	0.0154979	3
AT1G58420	3.50912	1.63e-21	4.47064	6.4e-41	2.63685	2.81e-10	1.17579	0.0643278	3
AT1G59870	1.39135	2.85e-13	2.27326	8.46e-33	0.56743	0.00601338	0.0928199	0.836362	3
AT1G61370	1.27133	7.52e-16	1.63774	6.41e-27	0.661722	0.000193564	0.151556	0.623812	3
AT1G61690	0.487567	8.68e-05	0.614728	1.97e-07	0.425382	0.000936086	0.248406	0.0969682	3
AT1G61750	1.93834	7.93e-09	2.38363	1.3e-13	1.26149	0.000732336	0.99178	0.015032	3
AT1G62300	0.813334	2.34e-17	1.33128	6.27e-46	0.444173	1.37e-05	0.206359	0.0905627	3
AT1G62810	0.340079	0.000634158	0.338223	0.000399244	0.627052	3.9e-11	0.262974	0.01694	3
AT1G62840	1.55754	3.22e-27	1.85709	3.71e-41	0.752957	1.34e-05	-0.0255129	1	3
AT1G63720	1.12899	2.19e-19	1.30702	1.45e-26	0.517081	0.000238695	0.705737	2.08e-07	3
AT1G63750	1.38022	5.57e-05	1.41003	1.55e-05	1.04975	0.0108977	1.33755	0.000348515	3
AT1G64010	1.78533	0.134283	2.6939	0.000604455	1.29692	0.346819	0.17417	1	3
AT1G64040	0.419182	9.55e-09	0.713688	8.69e-25	0.646129	2.18e-19	0.211137	0.0121288	3
AT1G64060	1.14078	6.55e-33	1.09167	1.32e-30	0.888489	9.22e-20	0.526172	3.54e-07	3
AT1G64065	2.31794	5.64e-30	3.39061	3.22e-73	1.08739	2.8e-05	0.0134074	1	3
AT1G64740	0.967964	1.1e-15	1.46299	7.14e-37	0.913154	2.34e-13	0.399196	0.00529625	3
AT1G64950	0.556061	4.97e-10	0.747897	4.98e-18	0.606872	1.52e-11	0.530213	8.99e-09	3
AT1G66090	3.06452	9.29e-09	4.1228	1.08e-20	2.13024	0.00288375	2.2774	0.000399671	3
AT1G66160	2.73872	3.13e-103	2.65394	1.36e-97	2.52972	1.24e-83	1.5465	1.91e-28	3
AT1G66280	0.741876	1.45e-05	1.16473	1.25e-12	0.697872	5.58e-05	0.756726	1.73e-05	3
AT1G66920	3.43296	1.63e-16	3.4558	8.45e-18	3.33342	2.55e-14	2.29732	3.12e-05	3
AT1G67000	3.45679	1.58e-17	4.39565	4.94e-34	3.15535	5.19e-13	2.18905	2.86e-05	3
AT1G67070	1.98124	3.6e-43	2.89034	1.53e-98	0.740057	2.39e-05	0.683657	0.000111823	3
AT1G67400	0.54799	0.0734873	0.865785	0.000710409	-0.116069	0.974331	-0.500985	0.265509	3
AT1G67470	1.9803	2.06e-11	2.3662	3.09e-17	0.893188	0.0167117	0.346935	0.574948	3
AT1G67480	0.875148	1.14e-41	1.18468	4.82e-77	0.465659	9.07e-12	0.233729	0.00203617	3
AT1G67850	0.629949	3.15e-06	0.60615	3.54e-06	0.217333	0.242634	-0.00400947	1	3
AT1G67900	0.330745	0.0624735	0.628718	3.73e-05	0.359508	0.0480358	0.252128	0.234687	3
AT1G67920	0.773849	1.5e-07	1.29683	5.23e-22	-0.110992	0.714378	-0.197868	0.423025	3
AT1G67970	0.889646	1.58e-10	1.05245	8.72e-16	0.557423	0.000528947	-0.0958358	0.804769	3
AT1G68290	2.19498	1.69e-42	2.33373	3.03e-49	2.42897	9.36e-51	1.77189	6.94e-26	3
AT1G68340	0.649993	7.94e-07	0.647309	3.28e-07	0.162855	0.444539	-0.214995	0.303895	3
AT1G68840	0.836159	1.56e-19	0.89608	5.8e-23	0.335385	0.00144936	0.34025	0.00149174	3
AT1G69050	0.998311	1.28e-06	0.961313	1.37e-06	0.429149	0.106819	-0.195246	0.635196	3
AT1G69150	1.57547	2.05e-08	1.61251	2.94e-09	1.05784	0.0011689	0.793591	0.0291583	3
AT1G69450	0.784952	7.16e-15	0.808773	4.01e-16	0.512794	1.1e-06	0.305762	0.00889634	3
AT1G69490	3.27216	2.66e-71	4.03805	5.81e-125	2.90846	2.42e-48	2.53525	3.49e-35	3
AT1G69600	1.62369	1.05e-44	1.56829	2.38e-42	0.997798	1.34e-15	0.831536	7.48e-11	3
AT1G69890	2.48443	5.18e-106	2.6765	3.22e-123	0.57653	8.54e-06	0.496576	0.000218578	3
AT1G69910	0.922673	1.73e-13	0.938446	1.77e-14	1.07727	2.49e-17	0.750629	2.25e-08	3
AT1G70170	0.593863	8.97e-07	1.12755	1.01e-23	0.0175119	1	-0.346101	0.0176782	3
AT1G70520	0.717677	4.73e-09	0.938444	1.29e-15	0.993753	3.18e-16	0.294407	0.0508759	3
AT1G70670	0.551816	4.02e-07	0.640584	8.85e-10	0.447608	9.43e-05	0.518063	4.97e-06	3
AT1G70780	0.917401	2.76e-27	1.1179	1.82e-40	0.599122	6.78e-12	0.183285	0.0886889	3
AT1G70782	0.917401	2.76e-27	1.1179	1.82e-40	0.599122	6.78e-12	0.183285	0.0886889	3
AT1G71030	1.26034	6.76e-13	1.41998	6.54e-18	0.755535	0.000442779	-0.911744	0.00129691	3
AT1G71100	0.288993	0.00938604	0.782385	9.17e-17	-0.0713218	0.730976	0.00808912	1	3
AT1G71130	0.370299	0.0222926	0.603745	2.14e-05	0.382894	0.0297814	0.246846	0.224503	3
AT1G71400	1.17391	5.48e-19	1.17604	1.73e-19	1.07775	1.03e-15	0.704822	7.07e-07	3
AT1G71880	2.00594	9.35e-82	2.26854	1.64e-103	0.933244	3.28e-18	0.194973	0.167943	3
AT1G72140	1.40495	3.33e-08	1.85981	7.72e-14	0.794107	0.00340598	0.775162	0.00611244	3
AT1G72280	0.545566	0.00014337	0.569942	3.18e-05	0.58865	9.6e-05	0.192315	0.372774	3
AT1G72920	2.15903	9.4e-21	2.76714	1.16e-39	0.715546	0.0456612	0.603259	0.109284	3
AT1G72940	2.27695	2.89e-37	3.01621	9.81e-74	1.13271	2.8e-07	0.791539	0.00108236	3
AT1G73805	2.4981	3.06e-08	2.91928	3.88e-13	1.1952	0.0809551	0.504948	0.72022	3
AT1G74000	2.17501	1.99e-30	2.53117	5.59e-43	1.62923	1.68e-15	1.03857	3.81e-06	3
AT1G74100	1.24533	9.8e-28	1.52502	2.89e-41	1.01793	1.29e-18	0.896696	2.52e-14	3
AT1G74310	0.527871	0.000351609	0.609426	1.25e-05	0.400771	0.01169	0.566585	0.0002084	3
AT1G75030	0.91065	6e-07	1.02538	5.41e-09	0.324166	0.161573	0.456237	0.0371826	3
AT1G75190	0.864237	5.98e-10	0.942589	1.19e-12	0.663821	3.62e-05	0.237914	0.294626	3
AT1G76070	1.77569	2.85e-56	2.52302	5.28e-117	0.708718	2.6e-08	0.180462	0.322051	3
AT1G76080	1.44794	1.52e-19	2.26066	9.52e-56	0.710221	0.000336981	0.513893	0.0180822	3
AT1G76600	3.09795	3.11e-116	3.31194	6.08e-135	0.637269	0.000268806	0.0101549	1	3
AT1G76700	1.52371	3.73e-52	2.14304	4.03e-107	0.660591	4.9e-09	0.243943	0.0816401	3
AT1G76970	0.573153	6.53e-08	0.644073	2.85e-10	0.234162	0.0672436	-0.0669788	0.770221	3
AT1G76980	0.49884	1.08e-05	0.578743	7.93e-08	0.666266	4.2e-09	0.439647	0.000303631	3
AT1G77000	0.437091	0.000181263	0.674179	3.64e-10	0.478986	6.57e-05	0.266441	0.0527195	3
AT1G77660	0.632271	2.24e-05	0.817499	4.59e-09	0.515406	0.00135786	0.256138	0.192864	3
AT1G77760	0.673144	0.00454568	1.14949	1.98e-07	0.506721	0.0447638	0.268331	0.407256	3
AT1G78000	0.222411	0.0824217	0.652748	2.93e-09	0.282669	0.0236552	-0.293592	0.0241958	3
AT1G78660	0.957092	2.86e-22	1.23119	1.44e-36	0.809762	5.82e-16	0.442741	3.7e-05	3
AT1G78895	0.655303	4.03e-07	1.01337	1.39e-17	0.475171	0.00103977	-0.184561	0.385075	3
AT1G79360	0.837104	5.34e-05	1.30605	3.25e-12	0.0427521	1	0.297611	0.325678	3
AT1G79700	0.979405	1.01e-14	1.25601	1.51e-25	0.755831	3.44e-08	0.347093	0.0318595	3
AT1G80380	2.85299	4.28e-94	2.93999	1.43e-99	1.04958	6.9e-14	0.225649	0.234577	3
AT1G80450	0.843118	2.47e-05	1.30687	9.26e-13	0.803829	0.000134201	0.398333	0.115656	3
AT1G80530	1.24881	5.84e-40	1.34627	2.02e-47	1.02948	1.03e-25	0.70097	8.76e-12	3
AT2G01450	0.806666	3.33e-30	0.870966	1.32e-35	0.445147	2e-09	0.339475	1.21e-05	3
AT2G01880	0.899042	0.000110401	1.01348	5.77e-06	-0.157279	0.687786	-0.108741	0.843004	3
AT2G02010	7.24247	8.96e-161	8.5637	6e-226	5.4431	4.33e-81	4.99816	1.99e-66	3
AT2G02180	0.41951	6.92e-07	1.01581	8.12e-39	0.163765	0.108753	-0.169811	0.117034	3
AT2G02220	0.778683	1.04e-10	1.32381	2.94e-30	0.627201	4.9e-07	0.452908	0.00067702	3
AT2G02990	2.17775	4.45e-13	2.75801	4.73e-21	1.69151	8.75e-08	-0.504071	0.323972	3
AT2G03240	0.984962	5.56e-25	1.53379	3.53e-60	0.237786	0.0363819	0.773372	4.76e-15	3
AT2G05540	1.04248	0.000122514	1.30903	1.69e-07	0.108882	0.929976	-0.295724	0.560543	3
AT2G05940	0.628205	7.4e-08	0.982446	3.8e-19	0.62858	1.76e-07	0.494116	8.03e-05	3
AT2G12190	0.652809	2.4e-06	0.79367	1.74e-09	0.706589	4.55e-07	0.594815	4.17e-05	3
AT2G13650	0.754561	4.3e-15	0.882278	2.65e-21	0.123113	0.392162	-0.270651	0.0302987	3
AT2G14160	4.80595	0.00773693	5.56069	7.57e-05	3.36732	0.443851	2.74901	0.756075	3
AT2G14840	0.769176	7.89e-05	0.883285	1.28e-06	0.787354	0.000112319	0.845994	3.07e-05	3
AT2G15695	0.631248	1.52e-12	0.877611	1.24e-25	0.397132	6.72e-05	0.099149	0.509852	3
AT2G16365	0.562588	3.37e-14	0.781192	9.09e-28	0.739709	1.89e-23	0.312444	0.00014326	3
AT2G17120	0.441807	3.49e-08	0.843215	3.1e-30	0.542059	2.3e-11	0.0997623	0.417198	3
AT2G17440	0.611113	8.87e-14	0.541474	2.47e-11	0.545446	7.16e-11	0.623879	8.41e-14	3
AT2G17705	1.06668	3.5e-18	1.43301	7.57e-35	0.553031	0.000108347	-0.244161	0.20796	3
AT2G18193	1.77427	4.26e-55	1.82948	4.29e-59	0.775771	3.77e-10	0.134633	0.493725	3
AT2G18350	0.676527	0.000494078	0.886434	6.96e-07	0.441553	0.0572503	0.368985	0.150733	3
AT2G18670	0.998738	2.1e-19	1.15454	2.52e-27	0.742782	1.03e-09	0.193024	0.249358	3
AT2G18680	1.09414	0.00776786	1.53139	1.28e-05	0.463753	0.480806	-0.132434	1	3
AT2G18690	3.23583	7.54e-127	4.13569	8.67e-197	1.77635	3.55e-39	0.0932644	0.756075	3
AT2G18750	1.06856	3.03e-35	1.09611	1.75e-37	0.73991	8.34e-17	0.353698	0.00028865	3
AT2G19710	0.388736	0.000811911	0.738897	2.12e-12	0.32166	0.00936524	0.14975	0.351799	3
AT2G20142	0.874289	0.000394191	0.818414	0.000464828	0.603453	0.0376791	0.0742815	1	3
AT2G21120	0.832319	3.79e-25	0.886659	3.17e-29	0.0364616	0.877929	-0.051033	0.789239	3
AT2G22300	0.787398	3.43e-08	1.1521	5.76e-17	0.681915	3.01e-06	0.272653	0.129852	3
AT2G22680	1.03406	5.45e-25	1.46501	5.7e-51	0.634973	2.46e-09	0.0656161	0.766431	3
AT2G22860	5.06375	2.9e-231	5.39454	4.13e-261	3.68418	1.9e-121	4.41675	1.11e-176	3
AT2G22880	4.10578	1.81e-109	4.66947	1.97e-146	2.44338	4.39e-31	0.711099	0.0183277	3
AT2G23170	1.9363	4.48e-13	1.99241	3.12e-14	0.327623	0.403478	-1.03832	0.00391834	3
AT2G23320	1.1317	1.29e-32	1.76574	1.69e-80	0.730791	2.64e-13	0.308649	0.00708739	3
AT2G23450	0.859881	1.64e-19	1.30016	4.5e-45	0.551666	4.07e-08	0.0429644	0.878161	3
AT2G24100	0.904468	2.91e-18	1.22344	8.54e-35	1.0425	3.22e-23	0.777231	7.58e-13	3
AT2G25735	4.15379	1.2e-73	4.23836	3.68e-78	2.11453	3.77e-14	0.772114	0.0597051	3
AT2G26150	0.607161	0.0337887	0.819399	0.000957338	0.940181	0.000562441	0.0252365	1	3
AT2G26190	1.15911	1.8e-28	1.32292	1.56e-37	0.349339	0.00381359	0.235998	0.0841326	3
AT2G26530	4.62654	4.51e-200	5.02022	9.5e-231	2.99297	2.91e-88	1.57125	5.63e-24	3
AT2G27310	0.539998	1.48e-09	0.931743	2.5e-28	0.463329	6.45e-07	0.290409	0.00435355	3
AT2G28210	3.54121	6.07e-36	4.71755	3.4e-65	1.69014	5.14e-07	0.334963	0.661038	3
AT2G28400	1.74518	1.3e-40	1.72994	1.4e-40	0.396654	0.0202197	-0.110719	0.750103	3
AT2G28570	1.43938	4.59e-37	1.73643	1.83e-56	0.832402	5.69e-12	0.348155	0.0134063	3
AT2G29420	0.359412	0.000603933	0.791842	3.15e-16	0.23139	0.0430804	-0.00132098	1	3
AT2G29430	0.745818	0.0807943	1.61378	1.93e-07	-0.0165115	1	-0.578502	0.415139	3
AT2G29440	3.09973	1.19e-68	3.11006	2.76e-69	1.33907	4.5e-14	0.757685	7.29e-05	3
AT2G29480	0.7885	1.4e-07	1.43845	3.92e-24	0.137758	0.551977	0.13351	0.612122	3
AT2G29490	0.516237	5.83e-09	0.868311	1.79e-24	0.279072	0.00379257	0.063922	0.711439	3
AT2G30395	1.22964	1.1e-20	1.68271	2.23e-41	0.394344	0.0201818	-0.270665	0.191585	3
AT2G30400	2.4342	7.19e-47	3.063	2.22e-75	1.21343	1.15e-10	-0.292598	0.321808	3
AT2G30440	0.475304	1.83e-11	0.758046	1.42e-28	0.31948	1.68e-05	-0.0084955	1	3
AT2G30550	1.90997	8.69e-46	1.93708	1.38e-47	1.40205	3.66e-24	0.415395	0.0118807	3
AT2G30600	0.848582	1.05e-27	1.01618	2.58e-40	0.787293	3.59e-23	-0.143012	0.188375	3
AT2G30615	0.723558	8.15e-08	0.821982	2.4e-10	0.655074	3.43e-06	-0.353891	0.0408115	3
AT2G30720	1.00959	6.98e-20	1.59235	5.87e-54	0.730904	1.63e-09	0.240384	0.127011	3
AT2G31345	8.79281	1.57e-35	9.93878	2.76e-61	7.66486	2.03e-17	5.02177	0.0037679	3
AT2G31810	1.02165	1.67e-38	1.05636	1.07e-41	0.529819	2.59e-10	0.0694302	0.641756	3
AT2G31820	0.401787	0.000549037	0.609487	1.6e-08	0.471908	5.03e-05	0.306837	0.0175546	3
AT2G31865	1.32806	8.8e-14	1.54911	6.64e-20	0.374262	0.149377	0.167748	0.685192	3
AT2G31880	1.14713	3.81e-27	1.26507	2.15e-33	0.919584	3.63e-17	0.410141	0.000764012	3
AT2G31890	0.717447	1.39e-14	0.654981	1.1e-12	0.473913	4.24e-06	0.225709	0.0634645	3
AT2G31945	2.18672	1.71e-34	3.18623	1.61e-81	0.949282	1.85e-05	0.598188	0.0179472	3
AT2G32030	1.44748	1.09e-15	1.98204	6.91e-32	0.234184	0.483523	0.0042011	1	3
AT2G32235	0.906739	2.35e-27	1.47423	1.16e-71	0.621091	6.66e-13	0.0130021	1	3
AT2G32240	1.02954	1.62e-08	1.72408	4.3e-22	0.856712	3.91e-06	0.350119	0.12064	3
AT2G32250	0.909875	2.62e-12	1.09447	2.52e-18	0.358433	0.0173521	0.137229	0.525375	3
AT2G32660	2.33351	7.97e-23	3.00972	7.42e-39	2.25729	1.81e-20	1.68997	3.04e-11	3
AT2G33150	0.502602	1.27e-13	0.882773	5.23e-41	0.650365	5.26e-22	0.143118	0.0922108	3
AT2G33330	0.636294	1.59e-06	0.781646	3.45e-10	0.610257	1.59e-05	0.599178	2.17e-05	3
AT2G33700	0.55658	1.82e-10	0.733333	1.42e-18	0.475893	2.17e-07	0.273956	0.00726699	3
AT2G33830	0.530143	4.74e-05	1.04064	3.51e-17	0.692898	6.46e-08	-0.822174	2.2e-10	3
AT2G34070	0.731293	2.01e-18	0.978375	3.77e-34	0.0960827	0.461544	-0.0983608	0.487605	3
AT2G34140	0.946636	2.81e-09	1.53841	1.83e-25	0.874273	1.6e-07	0.125074	0.702225	3
AT2G34500	0.945573	3.17e-13	1.81179	2.34e-46	0.458192	0.00113936	-0.0661217	0.833299	3
AT2G34730	0.814985	8.07e-15	1.38815	5.71e-43	0.572698	2.03e-07	0.54409	1.29e-06	3
AT2G35170	0.512893	6.19e-05	0.660397	2.26e-08	0.379423	0.0105979	0.527173	8.45e-05	3
AT2G35690	0.327755	0.0149502	0.600338	3.4e-07	0.185931	0.261768	0.144022	0.449868	3
AT2G36220	1.36734	1.11e-50	1.85324	4.48e-96	0.919417	1.64e-21	-0.0308304	0.969179	3
AT2G36320	0.768479	1.29e-14	1.01775	2.42e-25	0.354239	0.000991926	-0.222618	0.0714195	3
AT2G36380	0.66527	0.000101254	0.725279	1.08e-05	0.584332	0.000847974	0.396442	0.0425439	3
AT2G37040	0.977708	2.4e-18	1.78557	7.53e-58	0.357303	0.00351453	0.499464	3.4e-05	3
AT2G37750	0.445377	0.000581252	0.815729	1.32e-11	0.43238	0.00105896	-0.164246	0.356057	3
AT2G37940	0.30138	0.000283707	0.646797	1.98e-17	0.0492896	0.736562	-0.139117	0.18825	3
AT2G38230	1.85559	2.94e-50	1.81695	7.84e-49	1.38905	4.77e-26	1.26798	8.39e-22	3
AT2G38240	8.00753	6.84e-76	8.40195	2.04e-83	6.74782	1.43e-53	4.25056	2.16e-18	3
AT2G38250	2.24118	5.07e-37	2.25474	2.56e-38	1.58564	3.56e-16	1.15074	3.07e-08	3
AT2G38290	1.3738	2.32e-44	1.66768	1.34e-67	0.95804	6.2e-20	0.226209	0.100831	3
AT2G38410	0.38142	3.39e-07	0.623932	4.46e-19	0.413674	7.09e-08	0.264953	0.00138719	3
AT2G38470	1.92908	7.24e-63	2.90902	6.69e-137	0.837535	3.99e-12	0.127381	0.504457	3
AT2G39350	2.21957	1.45e-34	2.43161	1.36e-41	2.44191	8.33e-41	1.52198	3.68e-16	3
AT2G39520	1.71556	1.4e-05	2.12639	4.46e-09	1.7242	2.89e-05	0.442985	0.596914	3
AT2G39650	1.02657	2.11e-12	1.21583	1.97e-18	0.123605	0.713725	0.167336	0.52403	3
AT2G39660	1.43169	5.41e-51	1.73019	4.4e-76	1.1417	6.86e-31	0.937208	1.26e-20	3
AT2G39725	0.421694	0.0155348	0.753754	7.44e-07	0.399262	0.0330163	-0.146158	0.634668	3
AT2G40140	1.01969	6.7e-32	1.46824	5.97e-66	0.481677	1.8e-07	0.326039	0.00103054	3
AT2G40880	0.480942	0.0102277	0.692974	3.37e-05	0.163606	0.603114	-0.399233	0.0911465	3
AT2G41640	0.561433	2.17e-05	1.08391	3.33e-19	-0.0012774	1	5.91e-05	1	3
AT2G41850	1.21929	0.0454202	1.81675	0.00017372	0.410773	0.743337	0.190489	1	3
AT2G41880	1.14962	3.94e-27	1.87539	2.49e-79	-0.0963639	0.653605	-0.35373	0.0176157	3
AT2G43060	0.902789	1.48e-27	1.46182	4.29e-77	0.621268	3.05e-12	0.0685972	0.689324	3
AT2G43320	0.540288	1.22e-07	0.789756	1.93e-16	0.391901	0.000389075	0.220604	0.0860044	3
AT2G43500	1.1754	1.52e-10	1.63655	3.58e-21	1.26798	1.18e-11	0.160509	0.684683	3
AT2G43530	3.27691	2.66e-17	3.41154	1.1e-19	2.62853	1.76e-10	2.23968	2.7e-07	3
AT2G44130	1.81574	1.41e-37	1.88648	5.79e-41	1.04979	2.58e-12	0.643307	6.59e-05	3
AT2G44140	0.818817	1.72e-19	0.864887	3.58e-22	0.397838	6.39e-05	0.150995	0.235178	3
AT2G44290	1.7221	6.97e-12	1.96989	3.42e-17	1.64113	2.09e-09	0.983226	0.00220361	3
AT2G44578	3.99103	3.09e-27	4.74592	9.57e-43	1.49631	0.0145263	0.484554	0.745779	3
AT2G45170	0.192267	0.192412	0.670735	1.98e-08	0.0778507	0.72562	-0.389928	0.00491752	3
AT2G45740	0.623636	0.00175554	1.21112	2.28e-12	0.338531	0.16654	0.311022	0.238801	3
AT2G45760	3.57583	3.66e-27	3.85881	4.87e-33	1.03007	0.0433408	0.484578	0.534208	3
AT2G46080	0.620092	2.82e-13	0.937653	6.22e-32	0.454597	7.62e-07	0.271535	0.00739966	3
AT2G46260	0.630397	4.77e-18	1.17885	3.66e-65	0.423979	4.41e-08	0.0973644	0.384542	3
AT2G46500	0.589968	1.11e-11	0.776706	2.85e-20	0.188833	0.0677506	-0.0189939	1	3
AT2G46740	1.24866	8.36e-23	1.30984	2.06e-25	0.708762	1.1e-07	0.0612337	0.858359	3
AT2G47180	0.461088	0.00110134	0.406613	0.00304745	0.762943	2.25e-08	0.202234	0.281757	3
AT2G47190	3.68404	1.62e-28	4.25657	2.69e-43	3.6019	1.3e-25	2.16698	4.43e-07	3
AT2G47730	0.371975	0.00626848	0.630207	5.38e-07	-0.354793	0.0109325	-0.483023	0.000452249	3
AT2G47820	0.485369	0.00113216	0.813175	2.32e-10	0.600978	8.12e-05	0.393565	0.022442	3
AT3G01290	0.692157	3.18e-06	0.704688	1.08e-06	0.308681	0.0663121	-0.0847871	0.773327	3
AT3G01480	0.583132	8.88e-07	0.788154	3e-13	-0.0225942	1	0.360548	0.0105021	3
AT3G01500	5.40378	1.52e-08	5.48938	1.82e-09	3.94217	0.00254187	0.144005	1	3
AT3G01900	1.38054	1.44e-11	1.50546	9.91e-15	1.034	8.99e-06	0.609394	0.0199575	3
AT3G02150	3.85783	5e-26	4.24003	9.57e-37	2.79568	1.07e-09	2.44359	9.56e-07	3
AT3G02340	0.63888	5.82e-15	0.587282	2.48e-13	0.221892	0.0291195	0.0939391	0.503109	3
AT3G02750	0.837998	2.98e-17	0.878136	2.69e-19	0.157203	0.228507	0.114023	0.468397	3
AT3G02875	1.15279	1.22e-25	1.0973	8.81e-24	0.887901	1.68e-14	0.304868	0.0288199	3
AT3G02990	0.689127	1.76e-09	0.62263	3.31e-08	0.456704	0.000417109	0.503998	6.95e-05	3
AT3G03150	0.741742	1.9e-11	1.00121	6.92e-21	0.479657	4.78e-05	-0.264841	0.0597345	3
AT3G03870	0.931906	1.57e-18	1.41999	6.92e-48	0.598174	6.15e-07	0.548163	6.04e-06	3
AT3G03970	0.529891	0.000244908	0.768427	5.55e-09	0.378393	0.0194523	0.0703555	0.866265	3
AT3G03990	1.96537	7.16e-108	2.13418	3.77e-128	1.71804	2.9e-80	1.444	3.36e-56	3
AT3G04220	3.26932	5.84e-46	3.72613	1.43e-60	1.50552	9.65e-09	0.924521	0.0019332	3
AT3G05200	1.04697	4.25e-33	1.3131	2.47e-53	0.529962	2.55e-08	-0.0918675	0.564054	3
AT3G06250	0.365627	0.00131377	0.718643	2.08e-12	0.213334	0.108258	0.194034	0.174676	3
AT3G06490	2.91608	2e-33	3.43609	9.65e-52	2.65629	1.29e-24	2.02771	6.3e-13	3
AT3G06850	3.05483	2.2e-206	3.55289	1.76e-275	1.28931	2.54e-33	0.619186	8.26e-08	3
AT3G07370	0.681662	1.86e-08	0.897383	6.2e-15	0.218172	0.16823	0.0458357	0.934104	3
AT3G07390	0.712412	7.66e-15	0.938359	1.89e-26	0.655992	4.82e-12	0.325157	0.00232326	3
AT3G07780	0.591703	4.41e-17	0.785026	2.37e-30	0.488482	1.79e-11	0.193397	0.0227402	3
AT3G08720	1.1327	5.93e-38	1.34968	4.16e-55	0.49567	3.59e-07	0.251315	0.0246437	3
AT3G09920	0.583396	3.36e-08	0.754843	6.25e-14	0.579413	1.02e-07	0.222891	0.0983179	3
AT3G10815	1.3184	2.78e-23	1.76475	7.72e-46	0.844882	3.12e-08	0.40738	0.0234871	3
AT3G10930	3.14714	3.05e-73	3.29601	5.2e-82	2.19862	2.95e-31	1.56691	6.44e-15	3
AT3G10985	0.969217	1.14e-21	1.05309	8.74e-26	0.422395	0.000100717	-0.2539	0.040609	3
AT3G11820	1.22517	1.58e-34	1.40887	2.29e-46	0.119558	0.441049	-0.216621	0.118786	3
AT3G11840	1.4177	3.33e-20	2.26177	4.09e-52	0.995735	1.07e-09	0.30181	0.163901	3
AT3G12360	0.469861	4.99e-09	0.61054	2.27e-15	0.511438	3.68e-10	0.279092	0.0018991	3
AT3G12580	0.904099	1.27e-10	1.01788	1.41e-13	0.671997	3.73e-06	0.680839	4.29e-06	3
AT3G12920	1.8211	6.63e-100	2.10011	5.05e-137	1.63992	5.66e-73	1.05291	4.6e-29	3
AT3G13100	1.42831	8.02e-19	1.63947	1.5e-25	0.498549	0.0109018	-0.0173183	1	3
AT3G13110	1.46269	3.98e-51	1.49428	1.14e-53	1.0385	1.14e-25	0.23609	0.05454	3
AT3G13380	0.864846	1.08e-12	1.19788	2.13e-24	0.616429	1.36e-06	0.568017	1.49e-05	3
AT3G13430	1.51871	3.33e-52	1.53943	1.13e-54	0.30734	0.017367	-0.123986	0.505964	3
AT3G13450	0.576151	2.77e-06	1.25288	5.48e-29	0.204971	0.193909	-0.0691959	0.812452	3
AT3G13620	0.396469	0.0019343	0.614191	3.26e-08	0.0910474	0.700639	0.258246	0.0885709	3
AT3G13650	2.11546	2.99e-104	2.69531	3.72e-169	1.89339	8.84e-82	0.746852	3.7e-12	3
AT3G14050	0.786178	1.02e-19	0.809469	2.45e-21	0.317395	0.000981584	0.0662855	0.703909	3
AT3G14090	0.577529	3.6e-09	0.704251	4.85e-14	0.0635996	0.743337	0.0719633	0.730651	3
AT3G14205	0.722897	7.41e-22	0.737435	2.92e-23	0.450429	1.74e-08	0.371609	7.25e-06	3
AT3G15060	0.91295	1.15e-10	1.03889	1.99e-14	0.216767	0.284831	0.122111	0.651002	3
AT3G15358	0.30655	0.238142	0.799189	2.22e-05	-0.0965601	0.876536	-0.198249	0.606959	3
AT3G15760	1.18919	1.88e-07	1.38925	1.22e-10	-0.0918663	0.939946	-0.0666219	1	3
AT3G15770	0.846997	1.45e-15	1.12597	2.95e-30	0.261938	0.0684164	-0.207118	0.252148	3
AT3G16150	1.77738	1.63e-37	2.81161	4.84e-96	0.622202	0.000131922	-0.484968	0.0124943	3
AT3G16720	0.610253	1.3e-06	0.651146	7.38e-08	0.269192	0.0774353	-0.0275127	1	3
AT3G16860	1.33659	1.6e-23	1.46778	1.39e-29	1.01917	1.45e-12	0.447564	0.00806291	3
AT3G17410	0.289691	0.000573547	0.767177	1.02e-23	0.146726	0.135333	0.00555055	1	3
AT3G17420	0.552389	3.31e-09	0.594375	6.53e-11	0.173391	0.127616	0.0307655	0.943575	3
AT3G17770	0.580484	1.11e-11	1.02869	3.08e-37	0.667511	1.18e-14	-0.0094449	1	3
AT3G18290	0.798349	1.87e-10	1.09695	2.27e-19	0.818739	8.5e-11	0.0662	0.818732	3
AT3G18560	0.726534	9.8e-08	0.707456	1.05e-07	0.137046	0.494879	-0.457289	0.00418574	3
AT3G18690	1.05881	3.84e-09	1.32501	1.52e-14	0.184919	0.5278	-0.284191	0.304277	3
AT3G18930	0.84365	6.31e-15	1.07267	1.23e-25	0.474217	0.000135791	0.468012	0.000174334	3
AT3G18950	1.27929	9.42e-10	1.79501	2.19e-19	0.141859	0.75101	0.411385	0.145935	3
AT3G19010	0.582107	5.19e-11	1.16325	5.46e-43	0.427543	4.09e-06	0.0220075	0.997874	3
AT3G19553	0.498658	1.91e-06	0.835572	1.69e-17	0.00092301	1	-0.0849854	0.661387	3
AT3G20660	1.85846	1.77e-54	2.49896	1.27e-101	1.68081	2.53e-42	1.43562	1.1e-30	3
AT3G20940	0.908383	0.00496108	1.26546	3.08e-05	0.763514	0.0235987	0.299355	0.527188	3
AT3G22160	1.11729	1.41e-17	1.64439	4.14e-40	1.07794	2.09e-15	0.657872	7.21e-06	3
AT3G22260	0.464182	3.53e-07	0.967492	1.93e-33	0.296396	0.004363	0.026721	0.982167	3
AT3G22890	1.37296	6.27e-39	2.22093	8.51e-97	1.03377	2.28e-22	0.342341	0.00464085	3
AT3G22980	0.464577	5.83e-05	0.726629	1.57e-11	0.281089	0.0291074	0.0638175	0.799549	3
AT3G23080	0.854072	5.49e-13	0.828821	9.89e-13	0.933096	9.34e-15	0.76879	4.65e-10	3
AT3G23550	4.08738	1.61e-89	5.41224	3.12e-161	2.20996	6.12e-21	0.676026	0.04174	3
AT3G25570	2.30249	7.76e-39	2.53582	9.15e-48	1.97953	1.78e-27	0.736788	0.000584675	3
AT3G25572	2.30861	4.63e-39	2.54087	5.7e-48	1.98144	1.44e-27	0.717168	0.000845182	3
AT3G25573	5.91414	7.17e-06	6.08219	6.77e-07	5.13703	0.00267911	4.3931	0.0618944	3
AT3G26470	0.75444	3.39e-16	1.0608	4.03e-32	0.0580169	0.740867	-0.256305	0.0243022	3
AT3G26690	0.749553	1.11e-10	0.85619	4.43e-14	0.734858	4.28e-10	0.295455	0.0329263	3
AT3G26910	0.951833	7.76e-23	1.3651	1.41e-48	0.379987	0.000634268	-0.00367981	1	3
AT3G28180	0.963422	2.12e-13	1.22131	1.85e-21	0.276498	0.0779626	0.129179	0.55046	3
AT3G29000	1.58797	8.28e-20	2.55672	1.64e-62	0.883088	2.96e-05	-0.311504	0.386899	3
AT3G29240	2.01166	4.89e-82	2.17231	1.01e-96	1.1781	2.74e-26	1.50789	1.98e-44	3
AT3G29260	0.512804	0.0642703	0.871104	0.000327556	0.39798	0.204729	0.480331	0.120862	3
AT3G30775	2.86412	1e-66	3.28094	1.05e-84	1.38022	2.88e-17	0.272124	0.2055	3
AT3G43230	0.244536	0.00493736	0.673167	1.07e-18	0.165172	0.0920337	-0.0308742	0.917953	3
AT3G43250	9.06357	2.29e-30	9.49984	1.78e-36	6.99696	4.47e-10	5.6296	0.000204595	3
AT3G43430	1.84786	2.14e-67	2.23278	3.15e-100	1.12282	4.86e-23	0.512278	5e-05	3
AT3G44720	1.18489	4.69e-27	1.83914	1.44e-64	0.886379	4.93e-15	1.00073	7.67e-19	3
AT3G44880	1.19219	6.65e-07	1.63002	1.36e-13	1.2264	7.31e-07	1.13963	6.1e-06	3
AT3G45640	0.775187	7.43e-21	0.765856	6.75e-21	0.339816	0.000228323	0.00981617	1	3
AT3G45660	0.772981	3.69e-06	0.988632	1.96e-10	0.835048	1.34e-06	0.527671	0.00603722	3
AT3G45730	2.14062	2.45e-48	2.9068	7.52e-93	0.737982	2.93e-05	0.100144	0.808238	3
AT3G46930	0.635396	5.24e-07	0.721591	2.52e-09	0.290267	0.0548144	-0.00452739	1	3
AT3G47010	0.823936	7.26e-10	0.877051	7.96e-12	1.03764	1.65e-14	0.538997	0.000432479	3
AT3G47300	0.329878	0.0991622	0.229024	0.253638	0.645634	0.000419669	-0.0289182	1	3
AT3G47550	0.510532	2.51e-08	1.04299	9.42e-36	0.271911	0.00968321	-0.00178615	1	3
AT3G48020	0.222964	0.316577	0.791241	2.24e-06	-0.110113	0.756398	-0.482277	0.0278859	3
AT3G48520	3.03091	2.48e-81	3.29493	2.07e-95	1.9102	2.25e-32	0.738695	4.19e-05	3
AT3G49160	1.07538	1.46e-09	1.4663	3.22e-18	0.194146	0.488454	0.213133	0.484828	3
AT3G49530	0.646251	1.93e-15	0.630472	2.78e-15	0.162173	0.124626	0.103694	0.420923	3
AT3G49570	0.574422	0.0283429	1.31072	1.67e-08	-0.296079	0.37223	-0.608846	0.0373712	3
AT3G50650	0.426811	0.000473637	0.756038	3.83e-12	0.304042	0.0280769	-0.104242	0.653148	3
AT3G50760	0.320095	0.0551659	0.588474	2.79e-05	0.0258032	1	-0.13693	0.623742	3
AT3G50900	2.35672	3.42e-105	2.48938	2.04e-118	1.68695	5.99e-51	0.320762	0.02833	3
AT3G50910	1.48573	2.91e-91	1.49631	1.41e-93	0.747215	6.12e-21	0.240008	0.0113866	3
AT3G51660	1.82812	3.65e-35	1.97918	3.09e-42	0.143199	0.613322	-0.472092	0.0274887	3
AT3G51920	0.386444	0.000465758	0.661015	1.02e-10	0.322237	0.00578697	-0.0723454	0.746778	3
AT3G52400	0.639209	2.82e-07	0.873041	3.06e-13	0.28787	0.0413583	-0.000453677	1	3
AT3G52450	1.51697	3.85e-23	1.73357	2.44e-30	0.939625	3.86e-09	0.459638	0.0115159	3
AT3G52490	0.611667	1.96e-07	0.713021	2.73e-10	0.801335	8.33e-12	0.667051	2.89e-08	3
AT3G52840	1.4276	2.07e-23	1.57305	8.14e-29	0.199815	0.333701	0.602544	0.000209617	3
AT3G52870	1.29768	2.3e-46	2.0144	2.28e-112	1.06867	1.39e-30	0.840443	8.33e-19	3
AT3G53150	1.81786	1.61e-26	2.17251	1.84e-39	1.22093	5.36e-11	0.196376	0.539237	3
AT3G53180	0.689655	9.71e-11	0.982687	2e-21	0.713297	2.98e-11	0.292491	0.0187165	3
AT3G54120	0.292899	0.205413	0.732051	3.53e-05	0.0365225	1	-0.165481	0.651106	3
AT3G54620	0.504701	3.52e-10	0.914744	1.45e-32	0.395399	2.2e-06	0.1247	0.257488	3
AT3G54950	0.576852	2.48e-06	0.742549	2.17e-10	0.309544	0.0238538	0.109574	0.59871	3
AT3G55090	2.57579	1.51e-42	2.96165	7.55e-56	1.26932	1.87e-10	0.201786	0.538069	3
AT3G55840	1.0216	1.45e-17	1.19807	1.03e-24	0.260445	0.0882477	0.752931	3.05e-09	3
AT3G56200	0.821613	3.32e-18	1.12769	5.7e-35	0.017059	1	0.0761254	0.688292	3
AT3G56710	1.6183	0.00174594	1.97902	1.64e-05	1.36853	0.016284	0.501053	0.711613	3
AT3G57520	1.98133	1.98e-26	2.75191	3.71e-48	0.323764	0.153682	-0.586008	0.00571457	3
AT3G57530	0.508998	1.75e-11	0.65152	6.22e-19	-0.0257383	0.929943	0.0611361	0.667441	3
AT3G57740	1.43529	4.08e-11	1.96581	2.03e-24	1.054	2.8e-05	0.572252	0.0709014	3
AT3G57750	1.13373	1.33e-19	1.25245	5.89e-25	0.317474	0.0551924	-0.0656374	0.879976	3
AT3G57760	1.5889	2.26e-19	1.66884	1.05e-22	0.57064	0.0253455	-0.0155653	1	3
AT3G58490	0.405927	1.49e-05	0.837696	1.61e-23	-0.112394	0.424197	-0.227316	0.0634607	3
AT3G59480	1.32787	2.14e-20	2.02294	3.12e-50	-0.364995	0.0818441	-0.131632	0.682544	3
AT3G59700	1.20926	5.89e-19	1.81676	4.35e-44	0.997727	2.04e-12	0.598526	0.000111982	3
AT3G59710	1.97955	0.000416709	2.59421	1.7e-06	1.07811	0.0831188	0.651968	0.393829	3
AT3G59880	0.585255	0.046473	0.998958	4.17e-05	0.823762	0.00341409	-0.285592	0.541981	3
AT3G60110	0.491549	8.7e-06	0.919187	4.78e-20	0.395292	0.00101325	0.311387	0.0135995	3
AT3G60130	0.725326	7.14e-17	1.01555	4.46e-33	0.524807	6.13e-09	0.262434	0.0100936	3
AT3G60200	0.591879	4.95e-08	0.980313	3.1e-23	0.499504	1.98e-05	0.141083	0.411042	3
AT3G60450	0.97239	1.68e-22	1.12921	1.26e-30	0.258	0.0281585	-0.252517	0.0442975	3
AT3G60680	0.367128	0.0203726	0.729266	1.14e-07	0.14853	0.507581	-0.0568594	0.92021	3
AT3G61190	2.23272	3.58e-31	2.97487	1.58e-57	0.954348	2.94e-05	0.720478	0.00361398	3
AT3G61850	0.755959	3.76e-15	0.837759	5.9e-19	0.28821	0.00877705	0.684526	5.29e-12	3
AT3G62150	2.18273	3.03e-33	3.10132	1.89e-64	1.63624	1.02e-18	0.46828	0.0386748	3
AT3G62650	0.53875	2.08e-07	0.662559	3.4e-11	0.365178	0.000991677	-0.0836334	0.660669	3
AT3G62990	3.12198	1.73e-09	3.98506	7.12e-18	2.50437	2.05e-05	1.78682	0.00974153	3
AT3G63180	1.02055	1.13e-28	1.08782	2.79e-33	0.730073	4.53e-14	0.393623	0.000204454	3
AT4G00305	1.43907	1.82e-05	1.47877	5.38e-06	0.285546	0.72578	0.238374	0.763427	3
AT4G01720	0.625807	2.9e-08	0.667361	9.53e-10	0.65055	1.91e-08	0.457431	0.000188741	3
AT4G01895	1.11984	4.52e-06	1.81825	2.64e-16	0.762062	0.00646008	0.286748	0.484722	3
AT4G02380	0.614468	2.47e-06	0.926955	1.33e-13	-0.542362	5.3e-05	-0.815559	6.56e-10	3
AT4G03320	0.415872	3.15e-05	0.767161	1.8e-17	0.117081	0.435172	-0.198232	0.141852	3
AT4G05020	0.583132	7.89e-09	0.894924	3.71e-20	0.00043517	1	-0.360209	0.0013855	3
AT4G08500	0.531339	1.56e-08	0.617607	7.99e-12	0.237344	0.0303565	0.205264	0.083592	3
AT4G11280	1.76271	3.99e-35	2.62061	4.9e-76	0.0779222	0.82376	-1.00588	2.38e-09	3
AT4G11655	0.903275	0.00612938	1.13914	9.6e-05	0.537883	0.22261	-0.476609	0.381151	3
AT4G12120	0.577093	1.15e-08	1.06876	3.67e-31	0.372271	0.00096684	-0.063808	0.771544	3
AT4G12250	1.0065	1.68e-17	0.991899	1.51e-17	0.600668	3.53e-06	0.433386	0.00181929	3
AT4G13310	3.14535	4.99e-49	3.47686	6.57e-59	2.63072	6.06e-35	0.640542	0.00959316	3
AT4G13820	2.59225	9.85e-11	2.79435	7.49e-14	2.17961	2e-06	1.65977	0.00143374	3
AT4G13830	0.908519	1.08e-15	1.33276	8.22e-38	0.573677	1.25e-05	0.371554	0.00970284	3
AT4G14370	1.28621	9.78e-20	1.54796	5.49e-30	0.271052	0.174169	0.121465	0.70944	3
AT4G14630	1.64007	0.000155265	1.94727	1.28e-06	0.0772506	1	1.19877	0.0201479	3
AT4G15120	1.17514	8.35e-21	1.67835	5.07e-46	0.737146	1.81e-07	0.465978	0.00261952	3
AT4G15130	2.1003	1.96e-74	2.19013	2.65e-82	0.484681	0.0007917	0.105514	0.697312	3
AT4G15260	1.22312	5.63e-32	1.94377	1.13e-90	1.12209	1.08e-24	0.625186	1.63e-07	3
AT4G15270	1.0289	4.97e-08	1.07405	2.47e-09	0.918529	5.25e-06	0.919937	5.01e-06	3
AT4G15400	1.05987	3.59e-26	1.07297	1.46e-27	0.208739	0.122976	0.223917	0.101754	3
AT4G15760	0.635069	2.57e-11	0.965416	1.11e-25	-0.01591	1	-0.282708	0.0114383	3
AT4G15975	2.07879	1.24e-10	2.45126	1.21e-15	0.657747	0.198331	0.395048	0.566035	3
AT4G16110	0.600544	3.19e-12	0.704893	2.87e-17	0.450092	8.05e-07	0.271138	0.00730857	3
AT4G16150	0.447561	3.95e-06	0.619101	2.23e-11	0.626904	4.78e-11	0.342471	0.00106911	3
AT4G17250	0.591649	0.00140101	0.653519	0.000134094	0.130557	0.72481	0.664103	0.00045399	3
AT4G17615	0.990559	3.62e-21	1.22949	1.21e-33	0.207262	0.139692	-0.421111	0.00131225	3
AT4G17900	0.579658	1.23e-14	0.600808	4.29e-16	-0.0436366	0.77221	-0.229236	0.0103711	3
AT4G18140	0.870169	1.08e-15	1.10513	2.12e-26	0.450148	0.000297104	0.265221	0.0634136	3
AT4G18880	0.764346	6.97e-10	0.934567	3.57e-15	0.294224	0.0464272	0.28662	0.0630159	3
AT4G18890	0.96659	3.19e-19	1.43772	5.1e-45	0.738957	1.52e-10	0.469368	0.000159218	3
AT4G18950	0.905898	6.32e-09	1.42829	2.95e-21	0.291591	0.118758	-0.0452737	0.965542	3
AT4G19140	0.826304	3.09e-14	0.788262	1.76e-13	0.244082	0.0754451	-0.0484249	0.897143	3
AT4G19510	0.63805	9.07e-07	0.750685	1.34e-09	0.499623	0.000318618	0.5183	0.000206432	3
AT4G19520	1.60277	2.04e-10	2.18312	4.58e-20	0.687751	0.0276603	0.572462	0.0935935	3
AT4G19720	1.77858	1.71e-44	2.42409	3.82e-84	0.642211	1.02e-05	-0.342704	0.0572606	3
AT4G20070	0.538815	8.22e-06	0.881039	9.7e-15	0.248793	0.076894	-0.217242	0.169694	3
AT4G20830	1.92443	2.98e-46	2.25997	1.44e-62	1.30349	5.97e-22	0.528956	0.000359752	3
AT4G20860	1.3435	1.28e-27	1.62457	5.81e-40	1.08768	2.75e-18	0.565802	2.22e-05	3
AT4G21410	1.38743	8.39e-25	1.33994	1.45e-23	1.29158	2.88e-21	0.705188	1.18e-06	3
AT4G21534	0.381007	0.00206094	0.702334	2.82e-10	0.287571	0.033803	0.110129	0.584821	3
AT4G21920	5.81291	9.07e-48	7.27238	4.05e-94	1.90926	0.0288582	-1.80448	0.444647	3
AT4G23010	0.316632	0.00793324	0.637403	2.97e-09	0.189874	0.165198	-0.175652	0.244616	3
AT4G23180	1.44748	1.65e-18	1.59796	1.23e-23	0.963023	3.08e-07	0.465634	0.0427694	3
AT4G23270	0.546179	9.43e-09	0.965252	1.74e-26	0.48528	6.75e-07	0.131356	0.329188	3
AT4G23590	0.783048	5.68e-06	0.692159	3.96e-05	0.966504	1.72e-08	0.0888302	0.824353	3
AT4G23810	0.238815	0.135802	0.802874	4.79e-10	-0.0961111	0.721338	-0.176419	0.390025	3
AT4G24110	1.96672	6.32e-20	2.76651	1.64e-44	0.882438	0.00117998	0.372945	0.322031	3
AT4G25030	0.635185	1.96e-13	1.15129	6.48e-43	0.344058	0.00019306	0.294309	0.00252952	3
AT4G25070	0.738089	1.52e-09	0.751937	2.86e-10	0.45607	0.000534528	0.192645	0.257508	3
AT4G25380	2.06288	8.25e-05	2.43684	3.44e-08	1.06254	0.177303	1.29985	0.0775786	3
AT4G25390	1.31056	7.52e-41	1.62807	2.59e-67	0.523357	2.41e-06	0.347112	0.00419328	3
AT4G25670	0.962611	1.44e-29	1.13202	1.56e-41	0.262481	0.00887043	-0.0323724	0.92997	3
AT4G25672	0.962611	1.44e-29	1.13202	1.56e-41	0.262481	0.00887043	-0.0323724	0.92997	3
AT4G25690	0.539781	1.38e-09	0.989974	9.07e-32	0.138231	0.23464	-0.175165	0.134769	3
AT4G25692	0.539781	1.38e-09	0.989974	9.08e-32	0.138231	0.23464	-0.175165	0.134769	3
AT4G26080	0.706658	5.56e-19	1.17334	2.29e-52	0.639911	2.99e-15	0.14751	0.165882	3
AT4G26470	0.19737	0.0784511	0.582224	2.06e-10	-0.236173	0.0513793	-0.558351	4e-07	3
AT4G27020	0.437698	1.25e-07	0.590922	2.82e-14	0.22319	0.0220352	0.160929	0.138333	3
AT4G27600	0.388358	0.000410513	0.680838	5.59e-12	0.156588	0.272083	0.34621	0.00356012	3
AT4G27970	1.45451	3.15e-20	1.91965	2.67e-36	0.296645	0.182495	0.0777899	0.886287	3
AT4G28020	0.302738	0.131042	0.690707	1.51e-05	0.303923	0.171336	0.00883904	1	3
AT4G28350	3.22312	5.73e-57	4.27505	1.43e-100	1.9074	5.28e-18	1.03028	3.5e-05	3
AT4G28400	0.520131	1.43e-07	0.96849	2.23e-26	0.246476	0.033671	0.0842075	0.641113	3
AT4G30210	1.24945	9.54e-32	1.61404	3.2e-52	0.337588	0.0045297	0.368854	0.0023978	3
AT4G30340	0.553376	4.78e-06	1.16686	1.03e-27	0.195582	0.221205	-0.170366	0.357648	3
AT4G30370	0.787968	2.66e-05	0.756364	2.92e-05	0.697359	0.00068231	0.256745	0.382978	3
AT4G30390	0.429928	0.00549572	0.811641	3.96e-09	0.260714	0.159061	-0.00948	1	3
AT4G30490	1.40568	2.24e-44	1.53211	3.61e-53	0.536516	1.04e-06	0.131188	0.410489	3
AT4G30530	2.0172	1.07e-67	2.6207	1.03e-109	1.01169	5.15e-18	0.492107	9.99e-05	3
AT4G30780	0.556783	1.35e-08	0.754472	5.53e-16	0.236666	0.0410136	-0.00204346	1	3
AT4G30790	0.373696	0.000809415	0.734368	4.72e-13	0.350512	0.0024655	0.220528	0.0988535	3
AT4G31820	1.82009	2.94e-40	1.7628	2.64e-38	1.31498	2.26e-20	0.255555	0.201124	3
AT4G31980	0.390565	0.0036385	0.642899	9.95e-08	0.252671	0.105509	-0.0524585	0.929483	3
AT4G32070	0.530779	7.49e-11	1.00268	4.1e-38	0.279968	0.00171306	0.163506	0.117328	3
AT4G32190	0.546934	4.46e-06	0.611905	6.84e-08	0.334952	0.0137855	0.558045	7.19e-06	3
AT4G32300	1.11141	2.48e-18	1.36734	2.12e-28	0.565505	6.58e-05	0.545938	0.000154086	3
AT4G33240	0.72463	3.1e-06	0.710811	2.58e-06	0.415717	0.0138488	0.318334	0.0908124	3
AT4G33420	0.856896	9.13e-19	1.32915	1.17e-44	-0.198363	0.0974071	-0.867155	3.43e-17	3
AT4G33430	0.532432	4.16e-10	0.82554	8.8e-24	0.383155	1.69e-05	0.0612072	0.718272	3
AT4G34350	0.611775	2.68e-12	1.17298	2.66e-44	0.359145	0.000122339	0.292486	0.00321631	3
AT4G34390	0.671277	8.33e-10	0.701009	4.97e-11	0.192712	0.162701	0.15847	0.307922	3
AT4G35070	1.67038	9.92e-13	2.01379	1.54e-19	0.868143	0.00213289	-0.491189	0.234675	3
AT4G35600	0.64645	1.22e-16	0.713486	3.17e-21	0.133563	0.229867	0.180577	0.0857779	3
AT4G35750	0.26245	0.0111853	0.670834	6.31e-13	0.0263933	0.963872	0.0786128	0.636432	3
AT4G35770	4.77432	2.27e-106	6.01353	2.33e-157	1.94321	7.35e-18	0.433665	0.17814	3
AT4G36150	0.646554	4.09e-05	0.649345	1.73e-05	0.458244	0.0102252	-0.0227855	1	3
AT4G36500	2.93399	4.41e-120	3.27645	2.67e-147	1.17492	1.09e-19	0.081258	0.770202	3
AT4G36790	0.968986	7.08e-19	1.27233	4.99e-35	0.74613	3.63e-10	-0.0052464	1	3
AT4G36820	3.23522	2.06e-17	3.99167	2.81e-27	2.21781	1.11e-07	1.85211	3.16e-05	3
AT4G36988	1.43993	1.36e-73	1.86127	3.43e-121	1.34972	4.11e-64	0.957948	1.78e-32	3
AT4G36990	1.43993	1.36e-73	1.86127	3.43e-121	1.34972	4.11e-64	0.957948	1.78e-32	3
AT4G37010	0.49765	1.71e-06	0.585599	5.36e-09	0.159576	0.216094	0.0519942	0.828357	3
AT4G37030	0.384277	0.0671818	0.922197	2.38e-07	0.0214566	1	-1.092	2.58e-07	3
AT4G37440	0.453246	3.34e-08	0.59876	1.88e-14	0.292283	0.00114139	0.283938	0.0019955	3
AT4G37530	1.06664	1.66e-19	1.03007	1.24e-18	0.609738	9.56e-07	-0.0680757	0.795122	3
AT4G37710	10.3955	4.8e-49	10.5159	3.15e-51	5.90688	2.76e-05	3.93354	0.184035	3
AT4G37720	5.1673	0.00180516	6.28418	2.81e-07	3.3693	0.446111	0	1	3
AT4G37770	4.55273	8.43e-50	5.32849	3.97e-81	4.78403	5.39e-55	1.53401	0.00970543	3
AT4G37870	0.51704	7.88e-09	0.644434	1.39e-13	0.787811	3.52e-19	0.627254	3.67e-12	3
AT4G38470	1.83424	7.65e-102	1.95655	2.1e-115	0.677395	1.12e-14	0.165458	0.140727	3
AT4G38940	0.740257	2.44e-10	0.8438	2.49e-14	0.134345	0.490829	0.0275335	1	3
AT4G39640	1.78449	2.53e-38	1.789	3.54e-39	0.300922	0.114077	-0.219753	0.337998	3
AT4G39660	1.73068	4.15e-84	1.9452	2.87e-106	0.800301	8.77e-18	-0.0579616	0.769825	3
AT4G39670	1.15715	1.04e-14	1.52419	1.62e-26	0.28308	0.166001	-0.154855	0.593317	3
AT4G39830	1.06451	5.51e-09	1.19505	3.63e-12	0.77977	0.000177955	0.160764	0.704656	3
AT4G39890	0.794563	6.15e-08	1.14291	3.53e-17	0.036168	1	-0.10439	0.757525	3
AT4G39940	1.0116	1.43e-11	0.970485	4.8e-11	0.82569	6.64e-08	1.0289	1.64e-11	3
AT4G39980	1.40162	4.05e-56	1.75333	7.07e-87	1.33485	2.03e-50	0.927929	1.66e-24	3
AT5G01540	1.0521	0.0155306	1.41353	0.000169357	0.745691	0.189224	0.981311	0.0479491	3
AT5G01550	0.697347	5.8e-05	0.915744	1.53e-08	0.214361	0.387906	-0.528831	0.0169928	3
AT5G01810	0.608543	2.63e-13	0.772931	1.04e-21	0.64242	2.6e-14	0.364522	6.35e-05	3
AT5G01830	0.411544	6.39e-05	0.855418	1.05e-19	0.0135263	1	-0.0478493	0.858822	3
AT5G02020	2.08275	5.9e-26	2.69401	2.28e-42	2.28272	2.31e-30	1.23608	2.66e-09	3
AT5G02160	1.42026	9.03e-12	1.43952	1.25e-12	-0.199165	0.675441	-0.646533	0.0429582	3
AT5G02320	0.844555	4.91e-11	1.00775	1.16e-16	0.111847	0.690479	0.00374829	1	3
AT5G03610	0.683146	3.51e-12	1.49333	9.07e-57	0.0997982	0.501166	-0.171717	0.195533	3
AT5G04020	0.830572	9.09e-08	1.15263	1.41e-14	0.587811	0.000318174	0.369294	0.0456916	3
AT5G04040	1.14752	9.83e-29	1.19185	1.9e-31	0.455062	6.11e-05	0.124159	0.457454	3
AT5G04340	2.1905	3.8e-57	2.98265	5.14e-103	1.12413	5.13e-15	0.142491	0.550967	3
AT5G04760	1.50258	8.64e-43	1.68302	1.04e-54	0.602746	1.09e-06	0.108832	0.601729	3
AT5G05300	3.60825	1.96e-07	4.73085	1.7e-18	2.00205	0.0691163	1.30673	0.602863	3
AT5G05530	0.9742	0.0864581	1.80537	4.09e-06	0.405739	0.824499	0.191723	1	3
AT5G05600	2.70319	7.69e-80	3.03447	1.72e-98	1.93975	1.34e-42	1.0027	8.15e-12	3
AT5G05850	0.770553	2.01e-09	0.974601	8.9e-16	0.516384	0.000337351	0.162368	0.450958	3
AT5G06090	1.20758	2.71e-17	1.53633	1.41e-28	1.02688	4.42e-12	0.350685	0.0567234	3
AT5G06560	0.621739	1.83e-12	1.05015	3.43e-36	0.222686	0.0344919	-0.0365598	0.90596	3
AT5G06690	0.724721	0.00209528	0.859056	9.47e-05	-0.569802	0.0839543	-0.862163	0.00545676	3
AT5G06760	1.80103	4.53e-08	2.02256	1.53e-10	0.446948	0.366049	0.240198	0.762717	3
AT5G07100	1.14415	9.17e-25	1.19169	1.91e-27	0.663165	4.19e-08	0.114383	0.568695	3
AT5G07430	4.49796	0.0239508	5.56463	3.31e-05	2.85229	0.72562	1.9486	1	3
AT5G07460	1.64199	1.52e-43	1.81001	4.93e-53	1.18736	1.27e-22	0.63924	7.81e-07	3
AT5G07730	0.692638	5.67e-06	0.789832	4.31e-08	0.343927	0.0720424	0.135917	0.639002	3
AT5G08139	0.594537	1.59e-06	0.780493	2.75e-11	0.537503	4.13e-05	0.172672	0.350211	3
AT5G08240	0.929519	4.86e-30	1.00276	2.21e-35	0.45116	2.38e-07	0.400642	8.31e-06	3
AT5G08250	0.692436	7.18e-06	0.830373	1.26e-08	0.151656	0.543966	-0.0853398	0.818707	3
AT5G08350	1.76561	1.23e-63	2.26503	2.92e-110	0.557789	1.11e-05	0.238705	0.129	3
AT5G08660	0.487138	4.46e-06	0.878085	3.48e-19	0.493081	6.09e-06	0.173298	0.222746	3
AT5G08790	1.64051	4.55e-45	2.09686	2.71e-72	0.914729	2e-14	0.119197	0.535334	3
AT5G09720	0.779938	0.000513493	0.981532	1.64e-06	0.676666	0.00750957	0.449833	0.127249	3
AT5G11530	0.556254	8.78e-06	0.677339	1.35e-08	0.396804	0.00315694	0.437205	0.0012714	3
AT5G11670	0.402073	0.000139689	0.820316	1.42e-16	-0.239599	0.0377082	-0.442619	4.36e-05	3
AT5G12340	3.08177	2.44e-56	3.77819	3.52e-83	1.78313	2.89e-18	1.03986	2.65e-06	3
AT5G13210	0.584365	0.00417222	0.714194	0.000142546	-0.0856316	0.930322	-0.157374	0.734494	3
AT5G13740	2.36714	1.95e-124	2.7769	1.06e-173	2.52277	2.33e-138	0.682047	3.58e-09	3
AT5G13760	0.657868	2.85e-10	0.906717	2.84e-20	0.482015	1.97e-05	0.359656	0.00289394	3
AT5G13790	0.828134	0.00125397	1.57926	8.06e-14	0.410693	0.235197	0.0552166	1	3
AT5G13800	0.495814	5.87e-09	0.823518	1.86e-25	0.416229	4.24e-06	0.0761984	0.623444	3
AT5G14120	2.00279	6.68e-105	2.04623	9.01e-110	1.26784	6.96e-42	1.09898	2.05e-31	3
AT5G14180	2.43107	1.27e-57	2.9662	6.11e-94	2.62883	2.08e-65	1.74822	2.59e-25	3
AT5G14230	1.31774	1.43e-38	1.93986	1.18e-86	0.65619	4.33e-09	0.113232	0.533127	3
AT5G14760	1.2906	9.35e-11	1.74544	1.28e-20	0.673647	0.00453731	0.984894	6.02e-06	3
AT5G16340	2.02703	8.14e-77	2.0517	2.11e-80	1.24965	1.08e-24	0.913	7.81e-13	3
AT5G16410	0.487625	0.0287633	0.752813	0.000133667	0.511157	0.0394227	0.396638	0.14998	3
AT5G16680	0.484056	6.32e-05	0.63764	2.96e-08	0.448298	0.000298033	0.300644	0.0292582	3
AT5G17640	0.655536	4.42e-17	0.649389	2.21e-17	0.7523	2.59e-21	0.48032	9.61e-09	3
AT5G18470	2.81249	2.32e-124	3.55837	4.85e-204	1.60335	5.38e-35	0.63646	2.62e-05	3
AT5G18490	0.862174	1.19e-20	1.48986	4.99e-65	0.458398	7.75e-06	0.0879778	0.606959	3
AT5G18630	0.5005	1.38e-09	0.765519	1.31e-22	0.221715	0.0209939	0.00661333	1	3
AT5G19220	0.261726	0.119409	0.58127	2.15e-05	0.352856	0.0388491	-0.20824	0.373374	3
AT5G19230	1.40686	1.02e-56	2.03038	3e-116	0.982469	1.91e-27	-0.138386	0.286117	3
AT5G20230	7.73591	9.83e-213	8.50886	7.06e-259	5.34651	1.19e-88	3.42371	3.79e-27	3
AT5G20270	0.572979	0.000289272	0.694008	3.51e-06	0.186526	0.385441	0.0615968	0.899759	3
AT5G21105	0.877424	2.21e-08	1.36706	2.34e-19	0.174269	0.426226	0.315604	0.103734	3
AT5G21170	0.781328	7.79e-16	0.988254	1.3e-25	0.537676	1.39e-07	-0.0454661	0.873103	3
AT5G22250	1.56774	1.31e-19	1.95203	3.35e-31	0.372588	0.105042	-0.1693	0.633311	3
AT5G22500	0.598871	0.000751273	0.511551	0.0031592	0.470649	0.0139572	0.213956	0.389264	3
AT5G22580	0.55419	0.347319	1.03409	0.0221754	0.884975	0.0949105	-2.11135	0.000821674	3
AT5G22630	0.702211	9.9e-14	0.950233	7.78e-25	0.379192	0.000156007	0.162489	0.192488	3
AT5G23350	2.16019	1.22e-30	2.40039	6.4e-39	1.14959	7.79e-08	0.489555	0.0701241	3
AT5G23810	2.20919	8.03e-47	2.20392	7.55e-48	1.31307	2.29e-13	0.570952	0.00897138	3
AT5G24140	1.1813	0.000163154	1.3924	3.81e-06	0.554926	0.120443	-0.16295	0.80037	3
AT5G24270	0.964605	2.59e-09	1.00345	2.12e-10	0.73579	1.34e-05	0.350017	0.0827827	3
AT5G24430	0.625022	8.7e-14	0.884075	2.42e-28	0.31555	0.000812328	0.0241272	0.974125	3
AT5G24600	2.72832	3.13e-26	3.70001	6.31e-54	0.991798	0.00472393	0.907838	0.0138802	3
AT5G25110	0.954106	2.8e-19	1.07364	2.7e-25	1.18164	2.43e-28	0.357473	0.00584895	3
AT5G25440	1.47963	2.3e-20	1.42928	1.66e-19	0.8455	2.22e-06	0.545059	0.00597144	3
AT5G25930	1.34649	1.77e-26	2.13324	1.03e-64	0.897484	6.19e-12	0.428924	0.0034469	3
AT5G27610	0.401217	0.00350131	0.89586	5.11e-14	0.143888	0.458997	0.0346678	1	3
AT5G27690	0.908363	1.76e-08	1.12214	2.68e-13	1.1154	5.51e-12	0.28505	0.191413	3
AT5G28050	1.00028	1.93e-38	1.62235	3e-100	0.64514	5.78e-16	0.235252	0.0106855	3
AT5G28520	3.53129	1.34e-11	4.16779	1.17e-16	3.30719	6.23e-10	2.35495	7.87e-05	3
AT5G28610	1.91592	4.42e-15	2.43049	1.15e-24	0.34356	0.36268	0.539348	0.102878	3
AT5G28630	2.34851	1.63e-49	2.50246	1.32e-56	-0.0860119	0.854165	-0.464152	0.0367581	3
AT5G28830	0.552209	1.73e-07	0.73084	2.23e-13	0.484684	1.95e-05	-0.0567733	0.840359	3
AT5G35525	0.558447	0.0802077	0.875198	0.000917347	-0.217456	0.765677	-1.95705	1.09e-05	3
AT5G35735	2.73556	5.54e-82	3.1621	9.9e-107	1.30916	8.41e-20	0.275918	0.141579	3
AT5G37070	0.663329	6.24e-12	1.02783	2.77e-30	0.369512	0.00086637	0.0145757	1	3
AT5G38850	0.722904	2.39e-05	0.81738	5.78e-07	0.374522	0.065389	0.61608	0.000989543	3
AT5G39360	0.539346	1.26e-09	0.654638	5.31e-15	0.218207	0.0530774	0.0103186	1	3
AT5G39660	1.11758	1.71e-36	1.29001	6.27e-51	0.327049	0.00339014	-0.0520224	0.845423	3
AT5G39670	4.14313	8.09e-83	4.70883	5.56e-109	1.44147	2.49e-07	0.415838	0.332492	3
AT5G40000	5.14527	3.98e-61	5.4363	3.77e-71	3.02009	5.31e-14	2.288	5.15e-07	3
AT5G40010	1.98316	6.77e-21	2.1192	9.17e-25	1.92204	1.88e-18	1.7531	5.38e-15	3
AT5G41100	0.626843	2.5e-08	1.0591	7.02e-24	0.342055	0.0070639	0.138767	0.427685	3
AT5G41610	0.666082	1.63e-06	1.2988	4.41e-25	0.330672	0.047273	0.0278465	1	3
AT5G41740	1.45143	1.43e-05	2.08951	1.3e-11	0.743261	0.0833659	1.01288	0.00862521	3
AT5G42010	1.75761	1.63e-19	1.73737	1.56e-19	1.46185	2.92e-13	0.873095	5.85e-05	3
AT5G42050	0.710816	1.18e-20	0.748865	3.1e-23	0.406441	3.61e-07	0.297373	0.000468402	3
AT5G42930	2.82699	1.17e-42	3.08472	2.26e-50	1.38388	7.39e-11	0.932742	3.43e-05	3
AT5G43760	0.67868	1.55e-13	0.765799	1.83e-17	0.0663265	0.68952	0.0333152	0.925515	3
AT5G44070	0.638558	1.28e-09	0.908911	2.78e-19	0.227377	0.0677577	-0.00722483	1	3
AT5G44090	0.27223	0.000714272	0.679507	8.93e-21	0.306572	0.000163396	-0.053085	0.738909	3
AT5G44290	0.607321	1.1e-11	0.782661	2.01e-19	0.390734	3.68e-05	0.128538	0.31054	3
AT5G46295	2.71993	4.2e-17	3.32848	7.61e-30	1.43202	0.00155578	-0.122935	1	3
AT5G46410	0.435523	8.2e-08	0.614435	1.78e-15	0.149771	0.136517	-0.0393091	0.852852	3
AT5G46590	3.32326	1.27e-62	3.73608	5.79e-85	3.06016	6.5e-48	1.42651	8.93e-08	3
AT5G47040	0.63489	1.47e-14	0.585249	6.95e-13	0.309959	0.00070537	0.235042	0.0174418	3
AT5G47220	5.05277	3.1e-95	5.44749	3.22e-115	4.31529	7.32e-61	1.78459	1.9e-06	3
AT5G47230	0.839787	4.37e-13	1.39378	1.07e-36	0.436702	0.000724528	0.0270726	1	3
AT5G47250	0.484824	0.00468549	0.772562	3.85e-07	0.298126	0.138849	0.456025	0.0153184	3
AT5G47730	0.919372	2.33e-28	1.25532	7e-54	0.319073	0.000766292	0.0947425	0.489476	3
AT5G47740	0.681094	1.12e-07	1.02382	3.23e-17	1.00614	1.51e-15	0.144999	0.477991	3
AT5G47850	5.54621	4.61e-14	6.03259	2.18e-20	4.17105	0.000128556	2.77189	0.12848	3
AT5G47910	1.27471	5.51e-19	2.05929	6.29e-48	0.786768	1.37e-07	0.734288	1.62e-06	3
AT5G48180	0.886936	2.57e-28	1.28464	4.5e-59	0.722567	1.22e-18	0.25686	0.00638813	3
AT5G48380	0.726532	1.69e-13	0.665275	8.36e-12	0.556601	4.92e-08	0.320021	0.0046603	3
AT5G48930	0.650032	2.57e-12	0.989622	7.95e-28	0.496904	1.91e-07	0.114705	0.403257	3
AT5G48970	0.593211	5.12e-09	0.758023	3.12e-15	-0.105597	0.548849	-0.241647	0.0826307	3
AT5G49448	3.08374	2.05e-101	3.24404	2.13e-112	1.83814	5.94e-35	1.31804	1.07e-17	3
AT5G49450	3.08374	2.05e-101	3.24404	2.13e-112	1.83814	5.94e-35	1.31804	1.07e-17	3
AT5G49630	1.99937	4.76e-18	2.48237	5.75e-29	0.492228	0.137289	1.0559	8.79e-05	3
AT5G49850	0.686244	0.00708522	0.645497	0.00792945	1.02782	2.6e-05	0.375662	0.249907	3
AT5G50380	0.506656	7.48e-07	0.621013	2.81e-10	0.304636	0.00621744	0.140466	0.325038	3
AT5G50720	0.807055	3.1e-08	1.34037	5.78e-23	0.759443	6.21e-07	0.376442	0.034492	3
AT5G51070	0.361032	0.000230665	0.764847	3.21e-17	0.337071	0.000806775	0.178846	0.136966	3
AT5G51850	2.96415	2.54e-32	3.02436	1.6e-34	2.02612	1.18e-12	1.13282	0.000871748	3
AT5G52250	0.600452	1.56e-06	0.680522	1.22e-08	0.0630043	0.831942	0.595031	5.01e-06	3
AT5G52400	11.6275	3.21e-136	11.6747	8.44e-137	10.2288	6.07e-76	6.4392	5.52e-08	3
AT5G54165	1.75326	1.85e-09	2.36633	6.42e-20	1.53686	1.77e-06	0.966414	0.0127805	3
AT5G54490	3.0786	2.8e-64	3.3309	2.49e-76	0.558346	0.0315488	-0.641664	0.0374224	3
AT5G54650	0.618209	1.37e-08	0.755943	4.77e-13	0.300224	0.0159535	0.192837	0.186709	3
AT5G54730	0.44632	3.74e-07	0.869194	5.31e-27	0.304393	0.00147099	0.247703	0.0153056	3
AT5G55120	0.602394	7.05e-14	0.5971	4.63e-14	0.130452	0.224863	0.383646	1.06e-05	3
AT5G56340	0.553506	9.91e-09	0.601846	1.12e-10	0.0973467	0.509874	0.0128132	1	3
AT5G57010	1.51566	7.43e-30	2.06135	6.52e-56	0.415805	0.00965271	-0.0747817	0.831544	3
AT5G57060	0.121812	0.523419	0.587926	1.92e-06	0.031836	0.999848	-0.41717	0.0107095	3
AT5G57190	1.43423	3.29e-14	2.59677	5.84e-47	0.0694188	0.954076	-1.18696	1.03e-06	3
AT5G57580	0.539477	2.44e-13	0.713151	1.27e-23	0.330308	3.2e-05	0.182429	0.0444066	3
AT5G57710	0.439443	6.53e-05	0.353621	0.00107198	0.629555	5.28e-09	0.481662	2.04e-05	3
AT5G57880	0.710416	4.52e-09	0.845005	6.26e-13	0.606229	1.24e-06	0.147383	0.415756	3
AT5G57887	0.75587	7.47e-12	0.927559	5.51e-18	0.593223	2.36e-07	0.110587	0.539524	3
AT5G58430	0.663026	2.78e-14	0.969589	5.63e-31	0.485006	1.28e-07	0.297003	0.003188	3
AT5G58787	0.74281	1.7e-16	0.813318	2.34e-20	0.468125	1.83e-06	0.132136	0.329223	3
AT5G59080	3.27252	1.24e-81	3.39822	2.26e-89	3.17702	1.83e-74	3.22165	2.31e-77	3
AT5G59220	1.44405	3.18e-10	1.43675	1.81e-10	0.139259	0.759465	-0.00255786	1	3
AT5G59570	1.1555	7.53e-32	1.2243	2.6e-37	0.293599	0.0257426	0.66554	2.24e-09	3
AT5G59730	0.677868	3.93e-08	1.23577	1.81e-26	0.239886	0.111691	0.278821	0.0657803	3
AT5G60270	1.20229	6.28e-12	1.60708	6.58e-22	0.899556	1.55e-06	0.747649	0.000137169	3
AT5G60320	1.7645	0.00775859	2.03423	0.000774889	0.910171	0.429221	0.33316	0.888414	3
AT5G60410	0.429752	4.54e-06	0.718732	5.09e-16	0.318842	0.00125519	0.171273	0.147464	3
AT5G60580	0.38253	0.00217991	0.600232	1.86e-07	0.573268	2.32e-06	0.284306	0.0434754	3
AT5G60750	0.534351	6.23e-06	0.72198	7.49e-11	0.144849	0.381583	-0.0274602	1	3
AT5G61210	0.920519	4.6e-27	1.13435	1.13e-41	0.457076	7.17e-07	0.180204	0.111971	3
AT5G61560	1.57035	5.86e-18	1.7437	1.52e-23	1.16082	1.77e-08	0.765137	0.000805408	3
AT5G62020	0.556969	7.52e-06	0.942877	8.59e-17	-0.434524	0.00373469	-0.462094	0.00226285	3
AT5G63450	2.26309	9.3e-19	2.45711	4.54e-22	2.1194	1.75e-16	1.42888	7e-08	3
AT5G63490	0.411049	6.63e-07	0.820304	1.18e-27	0.401134	3.43e-06	0.190964	0.0603019	3
AT5G63620	0.430475	4.59e-08	0.833347	8.03e-30	0.546109	4.42e-12	-0.0658471	0.650022	3
AT5G63790	0.929206	1.08e-25	1.28589	9.57e-49	0.275491	0.00580892	-0.0122327	1	3
AT5G64100	0.59906	0.001253	0.946929	5.79e-08	0.464624	0.0172923	0.383841	0.0724865	3
AT5G64300	0.638784	4.87e-13	1.29342	1.44e-53	0.312138	0.00140613	0.346917	0.000422189	3
AT5G64750	6.53397	1.47e-169	6.81287	3.5e-186	4.02718	2.64e-51	1.98475	1.08e-08	3
AT5G65200	0.521824	6.7e-06	0.810117	2.07e-14	0.557919	3.54e-06	0.325764	0.0172188	3
AT5G65280	2.69827	1.94e-27	2.75851	7.34e-29	1.65588	3.65e-11	0.708659	0.012285	3
AT5G65890	1.59897	0.000380095	2.3554	5.49e-10	1.05538	0.0634706	0.693956	0.367768	3
AT5G66200	0.395537	0.000151959	0.829276	7e-18	0.231729	0.0475046	0.209463	0.0949284	3
AT5G66640	4.10734	2.29e-51	5.0915	1.26e-94	2.04573	1.89e-07	1.03044	0.0548268	3
AT5G66730	0.456627	2.12e-08	0.595021	2.06e-14	0.397911	2.98e-06	0.0644613	0.678995	3
AT5G67050	1.23007	0.00349561	1.75374	3.95e-07	0.620133	0.300459	0.403362	0.617671	3
AT5G67290	0.283697	0.0408818	0.222101	0.102581	0.601944	2.41e-06	0.301699	0.041408	3
AT1G01120	0.49424	2.32e-06	1.08056	4.36e-28	0.290343	0.0112051	0.207804	0.106909	4
AT1G01340	0.648838	3.98e-06	1.40108	3e-27	0.472635	0.00166493	0.172036	0.421733	4
AT1G01480	0.643224	0.00234298	3.67061	3.39e-99	2.40837	6.01e-41	1.26804	7.78e-11	4
AT1G01560	3.60648	4.07e-05	6.25566	8.38e-27	2.97559	0.00249444	1.35503	0.728078	4
AT1G02360	0.129254	0.416935	1.30247	8.33e-31	1.05585	4.64e-20	-0.0563985	0.8454	4
AT1G02980	-0.668709	0.190339	1.63353	4.65e-09	0.327466	0.635047	0.0258467	1	4
AT1G03220	0.49608	5.74e-05	1.49332	1.59e-37	0.70173	5.84e-09	0.431516	0.000952172	4
AT1G03905	0.365883	0.00886319	0.948451	2.22e-15	0.390296	0.007639	0.292036	0.0689508	4
AT1G04100	0.196767	0.276086	1.51743	3.13e-37	-0.091721	0.752229	-0.279225	0.158988	4
AT1G04310	0.802238	4.5e-07	1.82774	1.71e-36	1.37603	2.47e-19	0.646895	0.000165144	4
AT1G04370	3.91702	0.000137231	5.81174	8.34e-20	3.63495	0.00444896	2.12956	0.441395	4
AT1G05675	1.94785	1.06e-07	4.87883	1.69e-64	1.34594	0.00271669	0.440762	0.584104	4
AT1G05680	0.474507	0.0430331	1.64432	8.89e-16	0.995989	3.66e-06	0.697415	0.00270818	4
AT1G06160	-0.503694	0.363065	1.53588	2.09e-07	0.800838	0.0678281	0.234834	0.870263	4
AT1G06800	0.981929	3.83e-30	1.8707	6.9e-123	0.780407	2.64e-17	0.382365	0.000180905	4
AT1G06840	-0.142953	0.362287	0.646085	2.44e-08	0.557984	4.62e-06	0.108947	0.580737	4
AT1G07040	0.330249	0.00134393	1.01917	9.64e-30	0.662343	1.05e-11	0.103034	0.509872	4
AT1G07130	0.233608	0.083929	1.0424	6.34e-22	0.285697	0.0370832	0.135598	0.455837	4
AT1G07160	0.544281	0.583441	2.11916	5.81e-07	1.1506	0.0486167	0.642904	0.525528	4
AT1G07240	0.396612	7.33e-06	0.797655	1.6e-22	0.593163	8.15e-12	0.0823711	0.567756	4
AT1G07260	0.446295	0.00065294	1.28897	5.51e-30	1.09918	5.66e-20	0.885403	5.78e-13	4
AT1G07570	0.51387	0.000721008	1.10078	7.88e-17	0.420768	0.013763	0.462414	0.00581181	4
AT1G07620	-0.257764	0.350365	1.41158	3.96e-14	0.580144	0.00951842	0.495443	0.0391899	4
AT1G08490	0.0983323	0.4818	0.596155	3.66e-11	0.314644	0.0032153	0.0936203	0.576538	4
AT1G08630	2.75114	1.89e-05	8.60363	2.73e-195	4.76319	2.53e-27	0.641047	0.978081	4
AT1G08830	0.133483	0.391726	0.566201	9.8e-07	0.675951	9.83e-09	0.309616	0.0222855	4
AT1G08900	-0.118143	0.7925	0.856386	3.19e-06	0.431315	0.0633306	-0.0320954	1	4
AT1G08940	0.979574	2.26e-18	2.03106	3.28e-84	0.732254	5.4e-10	0.517681	3.34e-05	4
AT1G09480	0.569904	0.0409308	2.41071	8.51e-39	1.20806	4.01e-07	0.680419	0.0176801	4
AT1G10070	2.68173	1.13e-84	4.44208	5.93e-255	3.14935	9.55e-117	1.05931	2.76e-10	4
AT1G10370	2.55096	4.24e-43	4.33127	1.76e-113	2.63595	6.32e-45	1.21327	1.03e-09	4
AT1G10585	4.3167	0.0459208	10.9785	4.39e-70	9.88651	8.84e-48	5.55416	0.000274082	4
AT1G10700	0.893827	4.25e-28	1.62308	8.59e-105	1.17165	5.58e-46	0.470358	3.06e-07	4
AT1G11050	0.32773	0.0341299	1.53757	4.32e-33	0.312658	0.0537594	-0.0437063	0.956778	4
AT1G11055	0.125561	0.996174	1.38582	2.72e-06	-0.424496	0.56562	0.0194926	1	4
AT1G11180	0.232741	0.309471	1.15609	1.26e-13	0.640561	0.00058082	0.0518161	0.990653	4
AT1G11310	0.123654	0.410899	0.628665	7.78e-09	0.0749354	0.704408	-0.258645	0.0537484	4
AT1G11330	1.57647	3.33e-27	2.33695	4.03e-60	1.60766	1.78e-27	1.03985	1.94e-11	4
AT1G11925	7.66743	8.16e-20	9.21668	6.2e-51	8.31338	2.74e-28	4.18448	0.103527	4
AT1G12200	0.898368	5.62e-18	2.44775	7.84e-127	1.95141	3.17e-81	1.094	9.29e-26	4
AT1G12780	0.386662	0.018165	0.853908	5.46e-09	0.803299	1.23e-07	-0.0171062	1	4
AT1G12790	0.515498	0.0109235	1.19132	4.12e-14	0.804578	3.4e-05	0.526306	0.0153801	4
AT1G13245	1.09178	5.61e-15	2.09759	2.53e-59	1.11467	9.24e-15	-0.0809217	0.836247	4
AT1G13520	1.14555	3.69e-08	2.8566	1.53e-49	1.25381	2.39e-09	0.0315911	1	4
AT1G14040	1.43678	5.43e-16	2.8119	1.95e-56	0.350844	0.104179	0.149036	0.644141	4
AT1G14200	-0.141346	0.32907	1.1363	3.06e-31	0.523149	4.08e-06	0.371709	0.00215662	4
AT1G14540	1.28968	1.19e-09	2.97764	2.1e-47	1.36208	2.18e-10	-0.0887869	0.903793	4
AT1G14550	1.97703	5.87e-11	4.12358	1.05e-62	2.10157	1.82e-11	-0.545358	0.447706	4
AT1G15125	-0.592079	0.0173783	2.55334	2.44e-45	1.34035	1.58e-11	-1.0823	3.26e-05	4
AT1G15170	0.367245	0.00218247	1.37388	2.67e-45	0.888272	3.69e-16	0.416552	0.000773032	4
AT1G15415	0.816263	0.00162026	2.81344	2.68e-51	2.38981	9.41e-32	0.44885	0.199537	4
AT1G15520	1.36374	7.41e-06	3.02224	2.75e-29	1.04793	0.00171643	0.317012	0.576465	4
AT1G16130	0.585346	0.000678184	0.969918	3.47e-10	1.01909	4.07e-10	0.322377	0.14548	4
AT1G17170	0.342643	0.00554892	1.66775	2.97e-50	0.664838	1.13e-08	-0.138394	0.41752	4
AT1G17180	0.370997	0.00472017	1.93011	3.1e-58	0.708325	1.15e-08	-0.519112	8.88e-05	4
AT1G17290	0.660526	8.13e-12	1.42486	2.11e-52	0.385727	0.000168177	-0.121146	0.398216	4
AT1G17330	0.27557	0.0264185	1.08086	3.72e-26	0.533864	4.35e-06	-0.112301	0.560825	4
AT1G18100	0.13773	0.646409	0.706386	0.000103841	0.590294	0.00267996	-0.0411927	1	4
AT1G18140	0.962732	3.22e-10	3.4922	1.2e-115	1.17034	1.71e-14	-0.0249556	1	4
AT1G18270	0.927374	3.14e-14	1.73651	2.25e-47	1.23273	3.64e-24	0.451897	0.000835169	4
AT1G18390	0.198373	0.101925	0.695162	4.55e-12	0.369084	0.000950964	0.221146	0.086096	4
AT1G18570	1.54787	1.06e-32	4.16999	1.22e-242	1.53786	9.23e-31	-0.0680802	0.882647	4
AT1G18860	0.313216	0.207271	0.816806	4.83e-05	0.431512	0.0684947	0.447473	0.0690937	4
AT1G19200	-0.0636077	1	0.868677	0.000194841	0.620643	0.0347499	-0.0489612	1	4
AT1G19530	2.51048	6.8e-48	5.58443	1.38e-246	4.20842	2.73e-140	2.95424	1.22e-66	4
AT1G19650	0.443964	0.0129438	1.17585	2.76e-15	0.554234	0.00184734	0.223777	0.350877	4
AT1G19660	-0.110044	0.286051	0.777968	8.33e-25	0.352126	2.4e-05	0.109632	0.33083	4
AT1G19670	7.29867	3.62e-11	10.2478	1.77e-34	6.07083	1.56e-05	5.14614	0.00385187	4
AT1G20630	0.760667	4.79e-16	1.40686	5.39e-58	1.30811	2.51e-47	0.445475	1.7e-05	4
AT1G21100	0.397861	0.00802656	2.88727	7.52e-93	1.37168	2.72e-23	0.875002	8.41e-10	4
AT1G21110	0.179769	0.238202	3.24316	3.12e-147	1.05147	6.51e-18	0.601142	3.2e-06	4
AT1G21120	0.436981	0.00142461	4.20716	1.75e-211	1.64784	1.18e-38	0.753706	1.56e-08	4
AT1G21130	0.437889	0.000639489	3.86404	4.16e-209	1.59297	7.13e-41	0.680675	6.77e-08	4
AT1G21320	0.969045	0.607616	3.75942	1.78e-11	2.92941	5.41e-05	1.12065	0.503998	4
AT1G21326	1.52981	0.0212345	3.75374	2.6e-18	2.99245	5.03e-09	1.31643	0.10711	4
AT1G21400	5.32288	5.44e-104	8.20399	5.01e-298	5.67778	9.03e-120	3.17116	7.9e-24	4
AT1G21550	1.101	0.31516	3.77279	3.41e-17	1.667	0.0521488	1.02231	0.470338	4
AT1G21590	0.017391	1	1.30924	1.11e-44	0.522446	4.9e-07	0.0362274	0.931301	4
AT1G22110	0.550382	0.544579	2.02204	1.23e-05	0.211022	0.991166	-0.407975	0.814012	4
AT1G22400	0.474602	0.000177309	1.07685	2.41e-21	0.488257	0.000208357	0.0980459	0.6843	4
AT1G22410	0.4268	7.84e-05	1.88786	2.64e-76	1.09784	9.99e-27	0.201225	0.125764	4
AT1G22930	0.290129	0.00600418	0.754845	2.92e-15	0.548896	3.6e-08	0.307947	0.00533175	4
AT1G23120	0.790923	6.11e-12	1.2732	1.21e-32	0.97467	6.42e-17	0.859182	2.86e-13	4
AT1G23550	0.241712	0.44049	1.15093	1.33e-08	0.411231	0.146553	0.152819	0.755555	4
AT1G23830	0.011924	1	0.819838	1.56e-10	0.4882	0.00131858	0.422437	0.0074933	4
AT1G23840	1.50244	0.00340308	2.88431	3.04e-14	1.18272	0.0764186	-0.522938	0.793092	4
AT1G24140	1.43102	0.000146627	2.63069	1.01e-15	0.817636	0.0970077	0.193538	0.88142	4
AT1G24145	3.55919	0.246712	6.50565	2.73e-09	3.36909	0.443046	0	1	4
AT1G24807	1.3224	3.48e-37	2.37787	1.84e-127	1.14448	4.48e-26	0.338932	0.0104269	4
AT1G24909	1.38984	1.22e-45	2.42118	3.51e-146	1.22627	6.15e-33	0.421121	0.000335708	4
AT1G25083	1.38549	2.43e-46	2.39853	6.78e-148	1.22634	1.58e-33	0.405607	0.000555005	4
AT1G25155	1.38984	1.21e-45	2.42118	3.5e-146	1.22627	6.15e-33	0.421121	0.000335708	4
AT1G25220	1.52553	9.71e-65	2.60922	6.91e-188	1.38274	6.79e-52	0.556419	1.93e-08	4
AT1G25275	0.971637	3.75e-12	2.39908	3.87e-71	1.24635	3.07e-19	0.456664	0.00450287	4
AT1G26250	1.02901	0.00340636	2.03941	5.7e-10	1.66417	1.01e-06	1.44099	4.37e-05	4
AT1G26380	1.06695	0.154632	10.1387	6.09e-235	7.43276	5.45e-125	3.54292	7.4e-18	4
AT1G26390	0.247251	1	4.02826	4.12e-12	2.67889	0.000457227	-0.0646498	1	4
AT1G26410	-1.39601	0.485702	5.06628	3.6e-35	3.64446	3.73e-12	-0.0630557	1	4
AT1G26420	1.09929	0.000876376	4.05664	4.27e-52	3.43643	3.35e-36	1.46951	4.07e-06	4
AT1G27320	0.232407	0.0488255	0.590938	9.1e-09	0.610479	8.16e-09	0.224157	0.082195	4
AT1G28190	2.8869	2.66e-121	4.34765	4.78e-285	2.46984	3.32e-83	0.786945	3.56e-07	4
AT1G28680	0.435345	5.07e-06	1.49313	2.33e-63	0.852708	1.4e-20	0.0660352	0.722844	4
AT1G29090	4.29758	0.10072	7.81563	8.9e-07	3.33869	0.497598	6.93663	0.000102296	4
AT1G29120	0.0792825	0.608608	0.929582	6.89e-27	0.476552	2.13e-06	0.320238	0.0028635	4
AT1G29290	0.718013	0.036609	1.90022	2.04e-12	0.76833	0.0336808	0.440231	0.330288	4
AT1G29750	0.243594	0.17581	0.374926	0.0142025	0.641604	3.67e-05	0.148147	0.550152	4
AT1G30370	1.17829	1.36e-07	2.43418	2.5e-33	0.531054	0.0511183	0.0601484	1	4
AT1G30420	0.835649	7.66e-10	2.28099	3.62e-68	0.677379	1.38e-06	0.266843	0.124798	4
AT1G30700	0.763982	6.26e-06	2.23166	1.17e-42	1.26449	1.67e-14	0.402902	0.0397785	4
AT1G30755	1.19523	3.38e-23	2.34236	6.9e-90	0.796372	4.61e-10	0.350006	0.0191106	4
AT1G31440	0.0915157	0.415777	0.504865	1.53e-10	0.594413	5.09e-13	0.22006	0.0245543	4
AT1G31930	0.0894509	0.537834	1.23025	9.27e-42	0.401292	9.1e-05	0.0705763	0.718203	4
AT1G32090	0.147589	0.311063	0.854968	1.45e-15	0.598024	1.68e-07	0.373707	0.00285056	4
AT1G32200	0.36497	0.0146826	0.904309	7.99e-13	0.696161	5.97e-07	0.116027	0.650759	4
AT1G32350	3.19762	0.0118628	8.31641	1.85e-87	4.17299	9.66e-06	1.83073	0.6318	4
AT1G32940	-0.326353	0.0438186	0.902399	1.35e-11	0.850991	1.16e-09	-0.216613	0.271318	4
AT1G33030	0.407907	0.388038	3.67772	3.52e-53	2.50279	1.54e-20	1.09717	0.00164024	4
AT1G33110	0.474558	3.99e-07	1.57414	2.22e-76	0.826893	7.43e-20	0.271168	0.0114913	4
AT1G33590	1.5661	1.33e-39	3.02937	1.87e-138	1.89441	1.23e-56	0.702233	3.8e-08	4
AT1G33600	2.37335	1.44e-15	5.34817	3.78e-86	1.53418	6.28e-06	0.513869	0.365569	4
AT1G34180	0.659002	2.15e-05	1.51158	4.01e-33	0.346417	0.0819653	0.166853	0.562157	4
AT1G34200	-0.088986	0.611596	0.656877	2.22e-11	0.290114	0.0182562	0.044357	0.906921	4
AT1G34420	-0.142007	0.481652	0.696789	9.53e-08	0.377847	0.0144774	0.421346	0.00656819	4
AT1G35190	0.149907	0.163447	0.653238	1.65e-14	0.573708	1.54e-10	0.0202849	1	4
AT1G35230	0.423774	0.294224	1.41617	6.78e-08	0.588937	0.143925	0.848296	0.0207512	4
AT1G35910	0.00695579	1	1.24799	7.98e-06	0.163452	0.834592	-0.161146	0.887792	4
AT1G36370	-0.0615849	0.760732	0.58138	9.18e-09	-0.394593	0.000439468	-0.467781	3.14e-05	4
AT1G36640	1.01132	0.00462072	2.67286	4.43e-22	0.972451	0.0122808	-0.449387	0.52359	4
AT1G42490	1.85123	7.22e-12	2.90544	1.44e-36	1.4981	7.41e-07	0.663811	0.118789	4
AT1G47510	1.81097	1.11e-07	3.0261	1.57e-25	2.12576	4.58e-10	1.8323	2.62e-07	4
AT1G47530	-0.0255813	0.999605	1.06064	1.42e-33	0.032526	0.914658	0.627705	1.63e-11	4
AT1G47890	-0.242997	0.660198	2.04764	3.43e-16	0.0990999	0.969401	-0.17375	0.846632	4
AT1G48130	5.13e-15	1	8.07801	2.89e-07	0	1	0	1	4
AT1G48320	0.257282	0.0424085	1.45517	4.04e-49	0.333786	0.00873222	0.2887	0.0311302	4
AT1G48850	0.231994	0.00746402	1.20547	1.83e-56	0.897461	1.02e-30	0.375065	9.35e-06	4
AT1G50260	0.452116	6.2e-05	0.987287	8.63e-24	0.565335	1.02e-06	0.386338	0.00173223	4
AT1G50440	-0.0285107	1	0.658441	5e-12	0.00695939	1	-0.208449	0.1217	4
AT1G50750	1.20404	7.63e-06	1.86989	1.43e-15	1.07624	0.000356645	1.27354	5.91e-06	4
AT1G51420	0.27841	0.0176747	0.893481	2.79e-18	0.879864	5.84e-17	0.301018	0.0147643	4
AT1G51620	1.02895	8.6e-05	1.98062	1e-20	1.51565	9.22e-10	-0.0262543	1	4
AT1G51680	0.765287	2.8e-10	1.97044	1.64e-61	1.3576	5.79e-30	0.920281	5.41e-14	4
AT1G51790	0.40744	0.0399255	0.747047	2.11e-05	0.697612	0.000189383	0.530441	0.00849535	4
[truncated: 1,667 more rows]

## Sheet: ST1b Repressed genes
Supplementary Table 1b: List of genes repressed by wounding in Arabidopsis roots
Gene ID	logFC 0 h/1 h	adjusted p value 0 h/1 h	logFC 0 h/3 h	adjusted p value 0 h/3 h	logFC 0 h/6 h	adjusted p value 0 h/6 h	logFC 0 h/12 h	adjusted p value 0 h/12 h	Cluster
AT5G01240	-0.589176	7.63e-09	-0.692723	2.04e-12	-0.161658	0.19472	-0.548132	2.49e-07	1
AT1G73620	-1.81614	9.2e-23	-2.96598	8.31e-52	-2.15184	8.65e-29	-1.35477	4.54e-13	1
AT1G51190	-0.63282	0.000417324	-1.21674	4.07e-12	-0.772469	4.45e-05	-0.546823	0.00434703	1
AT1G19840	-1.05056	0.000364082	-0.777116	0.00373081	-0.840316	0.00943036	-0.436857	0.212048	1
AT1G70880	-0.627074	9.94e-05	-0.813993	1.24e-07	-0.643984	7.97e-05	-0.398214	0.0279979	1
AT5G67400	-1.21108	9.97e-12	-1.24315	1.18e-12	-0.483163	0.0133158	-0.549708	0.00568064	1
AT5G66815	-1.92737	3.75e-07	-3.551	1.57e-15	-1.48396	0.000196149	-0.984249	0.010921	1
AT5G65800	-1.63518	1.62e-09	-1.40738	5.77e-08	-1.01638	0.000354239	-1.09655	8.62e-05	1
AT5G65340	-1.92985	1.75e-09	-1.73155	4.88e-09	-2.05932	8.73e-09	-1.47125	4.08e-06	1
AT5G65158	-1.19421	0.0122519	-1.87372	8.16e-05	-1.93257	0.000472435	-0.856221	0.126939	1
AT5G64700	-1.16525	1.05e-09	-2.93793	1.4e-39	-1.52884	2.21e-13	-1.09825	2.83e-08	1
AT5G63660	-0.986918	1.11e-05	-1.02174	2.28e-06	-0.636534	0.00858444	-0.443192	0.0907027	1
AT5G60490	-1.07613	5.32e-16	-2.08227	1.21e-46	-1.07682	3.47e-14	-0.524773	0.000120276	1
AT5G57625	-0.86498	2.7e-06	-0.945028	1.27e-07	-0.354198	0.0935123	-0.596458	0.00292356	1
AT5G55950	-1.14237	1.52e-08	-1.69363	1.96e-16	-0.795393	0.000160146	-0.492036	0.0254065	1
AT5G55250	-1.52623	5.18e-15	-1.77361	5.65e-20	-1.77025	6.26e-17	-1.60666	3.36e-15	1
AT5G54040	-1.01347	1.02e-10	-1.50423	2.39e-21	-1.15362	5.98e-12	-0.740911	6.37e-06	1
AT5G54020	-1.45169	3.1e-17	-1.16931	5.85e-13	-0.830308	2.22e-06	-0.646561	0.000201967	1
AT5G51810	-1.46224	5.21e-10	-2.94424	3.77e-27	-0.900947	0.000229656	-0.841223	0.000497589	1
AT5G51310	-1.69202	1.38e-10	-2.14819	3.06e-15	-1.63177	1.29e-08	-1.36193	4.5e-07	1
AT5G49270	-1.01991	1.16e-11	-0.989169	1.92e-11	-0.558256	0.000435644	-0.777506	6.39e-07	1
AT5G45970	-0.736303	6.87e-05	-1.56169	2.06e-16	-0.752816	0.000130534	-0.368602	0.0907598	1
AT5G45870	-2.44745	0.00109867	-3.45748	2.97e-05	-2.98168	0.00170738	-0.787903	0.326305	1
AT5G45210	-1.19323	8.94e-15	-0.947351	1.67e-10	-0.695489	1.44e-05	-0.978883	7.64e-10	1
AT5G41380	-2.45223	2.24e-22	-3.25875	7.59e-33	-3.72092	1.35e-28	-3.27504	7.22e-28	1
AT5G36270	-2.22609	1.58e-13	-2.42246	3.83e-16	-0.885915	0.00218474	-1.39291	1.92e-06	1
AT5G25020	-1.4034	3.31e-17	-1.8008	9.55e-27	-0.966491	1.43e-08	-0.623517	0.000200479	1
AT5G24330	-0.926436	9.95e-05	-1.58598	8.81e-12	-1.40418	6.22e-08	-0.807909	0.00122741	1
AT5G19730	-0.969596	5.17e-06	-1.71687	8.55e-16	-1.19711	1.06e-07	-1.19944	6.83e-08	1
AT5G18910	-1.19526	4.87e-05	-1.41343	7.7e-07	-0.616196	0.0603585	-0.929403	0.00345712	1
AT5G16530	-3.02827	3.55e-42	-6.1824	1.97e-81	-5.46415	1.98e-61	-2.52447	8.81e-32	1
AT5G14340	-1.54006	1.64e-06	-1.22463	2.53e-05	-0.773727	0.0236802	-1.17313	0.000374756	1
AT5G10100	-1.52841	3.71e-26	-1.8836	2.03e-38	-2.34076	1.08e-47	-1.28158	1.51e-18	1
AT5G09210	-2.31171	6.97e-05	-4.2585	9.68e-09	-1.50094	0.0113615	-2.15302	0.000560788	1
AT5G06990	-1.02182	2.47e-07	-1.2063	3.7e-10	-0.616667	0.00356242	-0.789208	0.000180708	1
AT5G06790	-1.00137	0.127869	-2.34019	0.00083818	-1.84223	0.0171675	-0.730769	0.422987	1
AT5G04960	-1.17996	4.69e-11	-1.3544	1.57e-14	-0.5611	0.00353523	-0.709864	0.000224411	1
AT5G03495	-0.859982	0.208626	-2.31712	0.000397214	-0.659516	0.403661	-0.965545	0.17394	1
AT5G02000	-2.03579	3.48e-08	-3.09899	3e-14	-2.12158	2.97e-07	-1.20269	0.00109454	1
AT4G34419	-2.27201	3.35e-05	-4.785	4.48e-11	-2.85077	9.99e-06	-3.31974	6.42e-07	1
AT4G33330	-0.752699	1.83e-06	-1.1106	7.78e-13	-0.837673	4.79e-07	-0.608035	0.000302913	1
AT4G31940	-3.03241	6.64e-11	-1.87238	5.95e-06	-2.55773	1.01e-07	-2.70608	1e-08	1
AT4G30290	-1.92996	5.5e-70	-2.00879	3.87e-76	-1.49584	4.63e-42	-1.64784	5.21e-51	1
AT4G29920	-0.842566	7.11e-09	-1.42665	2.11e-22	-1.05487	8.19e-12	-0.575339	0.000223926	1
AT4G25820	-0.805684	9.14e-05	-1.02163	2.31e-07	-0.589133	0.00639533	-0.576513	0.0107005	1
AT4G25790	-1.77538	3.22e-06	-1.87782	3.77e-07	-0.94213	0.0201311	-0.972399	0.0197739	1
AT4G25250	-2.7696	1.29e-52	-2.41837	2.88e-43	-2.09535	7.07e-32	-1.62097	9.57e-21	1
AT4G25010	-2.4869	1.62e-11	-5.72289	6.36e-25	-5.24425	2.41e-19	-4.55591	3.45e-19	1
AT4G22666	-1.7422	2.42e-49	-1.55023	1.64e-40	-1.38735	2.55e-31	-1.31889	1.19e-28	1
AT4G20240	-2.20997	2.87e-49	-5.19217	1.97e-167	-4.05316	1.2e-116	-2.02388	2.83e-41	1
AT4G19970	-1.69933	1.8e-11	-1.72166	7.78e-13	-1.41573	8.46e-08	-2.13243	4.53e-14	1
AT4G19690	-2.90131	9.25e-11	-6.08096	1.33e-29	-4.31508	1e-18	-4.29895	1.7e-18	1
AT4G19030	-1.0164	7.18e-19	-0.845757	8.61e-14	-0.797144	9.41e-12	-0.736473	5.7e-10	1
AT4G16270	-1.13523	1.1e-06	-0.360876	0.128874	-0.437801	0.103185	-0.521643	0.0485473	1
AT4G15290	-1.33012	2.77e-13	-2.14011	4.12e-30	-2.26838	1.73e-29	-1.64613	4e-18	1
AT4G15160	-0.567951	0.00125109	-0.580209	0.00058907	-0.0766802	0.838075	-0.302257	0.155582	1
AT4G14640	-1.70323	1.36e-08	-1.32442	1.85e-06	-1.56896	1e-06	-1.47254	2.41e-06	1
AT4G14560	-1.2652	3.99e-14	-0.692968	5.26e-06	-0.56138	0.00125679	-0.648851	0.000163214	1
AT4G14060	-1.00411	0.00364094	-1.43632	1.1e-05	-1.26361	0.000229248	-0.584187	0.153562	1
AT4G12520	-1.86094	2.29e-50	-1.45536	3.64e-32	-1.6735	8.55e-41	-1.57661	2.57e-36	1
AT4G11290	-0.612994	2.56e-07	-0.376046	0.00146258	0.126458	0.434912	-0.447757	0.000456619	1
AT4G08570	-1.74622	7.44e-21	-4.16661	1.46e-69	-2.15847	2.17e-26	-0.823872	9.97e-06	1
AT4G05180	-1.16774	0.00133919	-1.1653	0.000795363	-0.68335	0.0936251	-0.916803	0.0229544	1
AT4G04900	-2.02969	8.72e-05	-1.06051	0.0204593	-1.40317	0.0132127	-1.04561	0.0575954	1
AT3G62610	-1.39937	0.00982479	-1.7894	0.000602468	-1.14739	0.0611593	-0.925261	0.133799	1
AT3G60900	-1.00527	1.17e-10	-1.13976	6.25e-14	-1.06844	6.25e-11	-0.299611	0.106214	1
AT3G57500	-1.68004	0.00428582	-2.25663	0.000157944	-2.40006	0.000336414	-1.79838	0.00514093	1
AT3G54770	-0.946213	3.57e-12	-1.26442	3.74e-21	-0.929001	2.36e-11	-0.81167	8.23e-09	1
AT3G50610	-3.08921	2.42e-05	-6.34502	1.6e-08	-4.06222	2.99e-05	-4.2492	2.6e-06	1
AT3G47740	-0.743787	0.0215752	-1.52346	1.24e-06	-0.44594	0.239039	-0.309316	0.494722	1
AT3G46800	-1.20302	0.0413977	-3.08628	9.62e-07	-1.73549	0.00599747	-0.911969	0.184651	1
AT3G45260	-0.821556	0.00184057	-0.821707	0.000805858	-0.173268	0.696992	-0.450294	0.141444	1
AT3G45160	-1.74455	2.9e-11	-3.90607	6.78e-43	-3.06563	2.13e-28	-3.64583	2.9e-37	1
AT3G43890	-1.16421	4.78e-05	-1.18396	1.35e-05	-0.881619	0.00425457	-0.381514	0.276825	1
AT3G24535	-0.746237	0.00375479	-0.83497	0.000569714	-0.699715	0.0124818	-0.495789	0.0882583	1
AT3G23870	-1.00359	7.08e-09	-1.05339	3.51e-10	-0.708733	0.000101226	-0.834495	3.45e-06	1
AT3G22840	-1.50029	1.13e-16	-1.06069	1.71e-09	-1.02459	2.81e-08	-0.317002	0.161133	1
AT3G21340	-1.21126	1.22e-10	-1.54634	1.77e-16	-1.23938	3.1e-10	-1.15404	4.17e-09	1
AT3G20557	-1.49393	0.000332905	-1.55605	6.39e-05	-0.585345	0.216354	-0.894276	0.0444066	1
AT3G15680	-2.28144	1.63e-37	-2.52453	2.03e-45	-1.65911	4.24e-21	-0.943697	9.67e-09	1
AT3G10470	-1.23784	4.95e-08	-0.542846	0.00874453	-0.517448	0.0405424	-0.598113	0.0148713	1
AT3G06460	-0.989846	7.78e-05	-1.12227	3.69e-06	-1.16859	4.77e-06	-0.898729	0.000709198	1
AT3G02430	-1.05962	0.111292	-2.69022	0.000259651	-1.25294	0.119279	-1.30185	0.112283	1
AT2G46630	-1.01513	1.48e-12	-0.944765	1.61e-11	-1.04651	1.4e-12	-0.637043	2.63e-05	1
AT2G44910	-1.5369	0.000469343	-1.82097	1.81e-05	-2.6294	1.34e-06	-1.59903	0.00109674	1
AT2G42380	-0.948315	1.47e-05	-1.19137	1.77e-08	-0.797273	0.000601985	-0.728555	0.00184048	1
AT2G40470	-0.948455	1.38e-07	-1.26882	5.49e-13	-0.806981	1.94e-05	-0.921507	9.33e-07	1
AT2G39040	-1.20709	7.02e-15	-0.945109	4.86e-10	-0.9085	1.17e-08	-1.15258	4.79e-13	1
AT2G38920	-2.80133	6.49e-14	-3.50567	1.54e-18	-1.81859	4.01e-07	-1.2469	0.000166592	1
AT2G37700	-0.954555	0.000765	-1.69976	1.46e-09	-0.90709	0.00252229	-0.603977	0.061388	1
AT2G37390	-1.2618	4.75e-13	-1.84614	1.59e-24	-1.28058	1.42e-11	-1.28064	1.8e-12	1
AT2G34060	-1.43689	2.63e-16	-1.82036	1.11e-24	-1.89233	1.77e-21	-0.643278	0.000344063	1
AT2G30220	-1.62372	0.000106063	-2.84983	3.31e-10	-1.47346	0.00132151	-1.45674	0.00103737	1
AT2G29360	-1.56665	0.0184326	-3.00956	7.86e-05	-1.1969	0.138077	-1.4075	0.0625417	1
AT2G29010	-0.8626	1.21e-06	-1.40232	1.14e-15	-0.933712	3.42e-07	-0.747196	6.1e-05	1
AT2G27550	-1.74903	3.35e-30	-2.75983	3.37e-65	-2.571	2.46e-53	-0.794459	3.69e-07	1
AT2G25240	-0.749026	5.43e-05	-0.958765	7.92e-08	-0.797771	3.95e-05	-0.634275	0.0014994	1
AT2G24762	-1.68321	1.66e-27	-4.46347	2.5e-128	-2.53613	3e-53	-1.52754	2.2e-22	1
AT2G23630	-1.67875	1.39e-16	-1.92631	1.48e-21	-1.90616	1.56e-19	-1.42905	5.57e-12	1
AT2G23410	-1.30475	5.41e-09	-0.736512	0.000764759	-1.0245	1.06e-05	-0.850192	0.000360138	1
AT2G23400	-1.40712	0.000898459	-1.19701	0.00298476	-0.725036	0.137917	-0.531575	0.294098	1
AT2G21260	-0.460657	0.0145749	-1.06255	3.84e-09	-0.436329	0.0353235	-0.374518	0.085999	1
AT2G21100	-0.846855	9.98e-21	-1.10998	2.84e-35	-0.77403	1.89e-16	-0.361471	0.000231498	1
AT2G18980	-0.770507	1.17e-14	-0.638739	9.34e-11	-0.483671	3.26e-06	-0.452966	2.12e-05	1
AT2G17590	-1.48538	7.46e-08	-1.49562	2.32e-08	-1.30282	7.44e-06	-1.12757	7e-05	1
AT2G04025	-0.599589	0.01337	-0.862172	0.00011449	-0.498994	0.0584514	-0.292257	0.342531	1
AT2G01990	-1.36706	5.55e-09	-2.38676	1.85e-22	-2.25357	9.08e-18	-0.943993	0.000123872	1
AT1G80760	-1.84967	2.26e-07	-1.42002	1.75e-05	-1.26101	0.000607955	-2.36774	1.08e-09	1
AT1G79760	-1.24357	6.95e-14	-1.53184	3.41e-20	-1.09762	5.06e-10	-0.927048	7.08e-08	1
AT1G79580	-0.854151	3.68e-09	-0.595069	1.48e-05	-0.376987	0.0200847	-0.323488	0.0557946	1
AT1G72490	-0.824517	1.32e-06	-0.470132	0.00497042	-0.811941	4.15e-06	-0.173298	0.485259	1
AT1G71870	-1.33133	1.1e-11	-2.33383	1.4e-30	-1.64039	1.22e-15	-1.21433	1.52e-09	1
AT1G67760	-1.41382	2.73e-05	-2.29566	9.33e-11	-1.25025	0.000518243	-1.33523	0.000159954	1
AT1G65180	-0.512619	0.0118347	-0.688021	0.000242143	-0.257673	0.305316	-0.156689	0.624146	1
AT1G63600	-2.41332	0.000167592	-4.13423	1.43e-08	-2.31924	0.000664938	-0.791249	0.320178	1
AT1G62262	-0.987601	0.000836197	-1.55591	1.4e-07	-0.501567	0.137403	-0.437189	0.236383	1
AT1G60390	-1.52892	1.31e-34	-2.22694	1.74e-66	-1.84124	9.14e-44	-0.70616	2.2e-08	1
AT1G58037	-0.774769	0.00842576	-0.951263	0.00069761	-0.774518	0.0145997	-0.404623	0.260661	1
AT1G53700	-1.28186	1.22e-09	-1.0043	4.16e-07	-0.496248	0.030768	-0.705068	0.00133726	1
AT1G48800	-1.602	5.42e-05	-4.9028	2.33e-19	-3.45719	1.91e-11	-2.24946	2.81e-07	1
AT1G48070	-2.11961	3.19e-08	-3.90035	1.34e-17	-2.94645	2.09e-10	-3.04562	7.46e-12	1
AT1G43020	-1.08832	5.33e-13	-0.545208	0.000156617	-0.444008	0.00663288	-0.849855	4.69e-08	1
AT1G33670	-1.59116	5.62e-05	-2.24402	2.67e-08	-2.04363	2.39e-06	-2.26542	2.66e-07	1
AT1G30990	-0.961484	0.0153457	-1.21316	0.000931104	-0.664202	0.133496	-1.08858	0.00981807	1
AT1G28670	-1.24111	6.18e-17	-1.12298	3.26e-15	-1.09578	1.94e-12	-0.796383	1.46e-07	1
AT1G28660	-1.26166	1.98e-18	-1.99869	8.02e-40	-1.55884	6.23e-23	-1.32582	7.76e-19	1
AT1G26700	-0.883916	0.00222497	-1.46249	2.09e-07	-0.563984	0.0882314	-0.963435	0.00164154	1
AT1G24020	-1.39288	0.220495	-5.32349	0.000761839	-2.23183	0.0493915	-1.53756	0.221026	1
AT1G14630	-1.91795	2.03e-08	-2.91349	2.93e-15	-2.39524	8.86e-10	-1.22494	0.000354391	1
AT1G13430	-0.972637	8.22e-06	-1.21701	9.09e-09	-0.664257	0.00541478	-0.801085	0.000582579	1
AT1G12560	-0.61186	9.67e-06	-0.728014	5.05e-08	-0.280305	0.0757037	-0.598413	3.8e-05	1
AT1G12040	-1.21559	4.73e-09	-1.07949	1.18e-07	-0.488527	0.0344781	-0.510161	0.0337438	1
AT1G11450	-1.76285	2.3e-54	-3.04516	3.25e-127	-1.36681	6.52e-33	-1.74682	4.47e-51	1
AT1G09540	-1.11089	1.26e-11	-0.747084	2.24e-06	-0.395019	0.0297927	-0.542531	0.00244406	1
AT1G08430	-1.15094	7.91e-09	-0.603068	0.00257398	-0.582059	0.00668225	-0.610526	0.00577303	1
AT1G06980	-1.44381	0.000137276	-0.900592	0.0119004	-0.798607	0.0654661	-0.466333	0.319618	1
AT1G05660	-1.12967	4.17e-14	-0.684911	2.69e-06	-0.403378	0.0145373	-0.491979	0.00258011	1
AT1G05280	-0.80086	9.1e-06	-0.555995	0.00115919	-0.465442	0.0208303	-0.604989	0.00214151	1
AT1G03840	-1.03441	2.69e-22	-1.13051	2.94e-27	-0.630918	7.83e-09	-0.966304	1.06e-18	1
AT5G66000	-0.588047	0.00848461	-1.14389	1.12e-07	-0.548068	0.0241035	-0.399112	0.131213	1
AT5G65390	-1.52684	3.04e-23	-1.4511	1.31e-21	-1.01977	7.41e-11	-0.771554	1.79e-06	1
AT5G65350	-0.672652	0.04763	-1.27501	5.05e-05	-1.18316	0.000828721	-0.624461	0.100399	1
AT5G59660	-1.08346	0.000283753	-1.27891	5.52e-06	-1.49982	2.6e-06	-0.483419	0.169108	1
AT5G58900	-0.543879	5.24e-06	-0.926826	7.09e-16	-0.0402134	0.923638	-0.451609	0.000373073	1
AT5G41460	-1.21976	0.00014709	-2.37538	1.17e-12	-1.67698	1.3e-06	-0.677606	0.0606358	1
AT5G35520	-0.431495	0.0021119	-0.688405	2.35e-07	-0.243923	0.133713	-0.388053	0.0113022	1
AT5G27680	-0.4703	0.00109729	-0.791628	8.54e-09	-0.507706	0.000990526	-0.353201	0.0302333	1
AT5G24990	-1.44388	2.34e-20	-1.4379	1.71e-21	-0.821459	2.02e-07	-0.680687	1.18e-05	1
AT5G24880	-1.28953	6.15e-20	-1.3469	2.74e-22	-0.421915	0.00485679	-1.15432	1.64e-15	1
AT5G23400	-0.993434	4.82e-15	-1.27533	6.31e-24	-1.17069	4.47e-18	-0.409542	0.00295588	1
AT5G19020	-0.551906	0.00159786	-0.704007	2.08e-05	-0.462083	0.0147745	-0.36187	0.0712747	1
AT5G11690	-0.854716	1.38e-07	-1.3934	6.9e-18	-0.921243	6.68e-08	-0.981156	8.07e-09	1
AT5G02890	-1.06768	1.24e-12	-1.75305	1.04e-28	-1.39189	1.74e-16	-1.1683	1.59e-13	1
AT5G01890	-0.680866	4.22e-08	-1.02844	1.56e-17	-0.687065	5.74e-08	-0.254495	0.09165	1
AT5G01881	-0.75788	0.0134299	-1.01541	0.00028239	-0.895309	0.0058534	-0.520307	0.154837	1
AT5G01790	-1.63998	7.89e-14	-2.81292	6.67e-31	-1.94754	7.78e-16	-1.12536	2.44e-07	1
AT4G30662	-0.565874	0.0130086	-0.819529	0.000118982	-0.119259	0.761924	-0.260705	0.409036	1
AT4G28100	-0.597333	5.02e-06	-0.797021	1.73e-10	-0.438325	0.00174164	-0.15865	0.371086	1
AT4G24080	-0.729176	0.0441077	-1.31145	8.79e-05	-0.456749	0.29386	-0.769034	0.0498163	1
AT4G20760	-0.495244	0.00521508	-0.94759	2.01e-08	-0.386193	0.0541939	-0.40134	0.0418748	1
AT4G17360	-0.664574	0.00391978	-1.12013	3.18e-07	-0.274698	0.341774	-0.295568	0.329034	1
AT4G04810	-0.917871	1.9e-08	-0.762903	1.2e-06	-0.52604	0.00246701	-0.543369	0.00217096	1
AT4G03070	-0.996032	2.41e-06	-1.89559	3.53e-17	-0.938059	3.52e-05	-0.832585	0.000243689	1
AT3G61610	-1.14504	2.41e-08	-1.13103	1.11e-08	-0.936724	1.52e-05	-0.69617	0.00147805	1
AT3G57830	-0.990437	1.25e-09	-0.988005	1.76e-10	-0.636954	0.000227108	-0.34029	0.0673181	1
AT3G54390	-1.49245	2.9e-17	-3.08107	6.35e-53	-1.34412	1.57e-13	-1.34844	6.4e-14	1
AT3G53850	-0.654493	0.00535664	-0.832994	0.00014524	-0.579237	0.0227264	-0.507033	0.0535937	1
AT3G52930	-0.705364	4.79e-13	-1.06396	9.52e-29	-0.773937	2.32e-15	-0.709411	9.65e-13	1
AT3G51470	-1.17669	4.43e-06	-1.5256	1.18e-09	-0.86345	0.00134453	-0.932554	0.000608962	1
AT3G48900	-0.674908	0.00109595	-1.04617	2.08e-07	-0.474995	0.0373199	-0.51538	0.0253553	1
AT3G29780	-1.08711	8.09e-13	-1.69272	8.29e-29	-1.55776	1.09e-22	-0.511028	0.00197869	1
AT3G28040	-0.96635	2.59e-07	-0.768295	2.13e-05	-0.458602	0.027992	-0.364678	0.0941312	1
AT3G27150	-0.540771	0.000332513	-0.74187	2.19e-07	-0.0756735	0.80054	-0.306617	0.0792882	1
AT3G11591	-0.52604	0.0976311	-1.07222	0.000140874	-0.490409	0.150029	-0.519596	0.137186	1
AT3G09310	-0.583036	0.0214715	-0.897632	0.000122874	-0.60499	0.0203784	-0.484461	0.0891111	1
AT3G05800	-0.885902	1.88e-08	-1.16429	4.15e-14	-1.00643	1.9e-09	-0.620375	0.00018835	1
AT2G48080	-1.64041	5.47e-22	-2.32843	1.58e-39	-1.04831	1.34e-09	-0.586028	0.0010085	1
AT2G36295	-0.978467	1.51e-05	-0.751814	0.000527095	-0.672503	0.00552817	-0.486222	0.0616198	1
AT2G36145	-1.90033	0.000244067	-1.72613	0.000290717	-1.21416	0.0279094	-0.592263	0.326305	1
AT2G31725	-0.780936	2.72e-06	-1.37138	2.09e-16	-1.10571	7.07e-10	-0.372231	0.0550476	1
AT2G19690	-1.02479	1.1e-05	-1.50884	8.62e-11	-1.12673	9.66e-06	-0.898058	0.000223926	1
AT2G17650	-0.680527	0.000263228	-0.436812	0.0107169	-0.628981	0.00174629	-0.15045	0.605756	1
AT2G05632	-1.11955	1.05e-10	-2.12192	2.76e-31	-1.35789	1.3e-13	-1.25126	3.91e-12	1
AT2G04280	-0.501973	9.98e-07	-0.92777	5.2e-21	-0.491269	2.76e-06	-0.221919	0.0683275	1
AT1G79910	-0.855722	0.000517026	-1.27669	6e-08	-0.946546	0.000174516	-0.765506	0.00353425	1
AT1G70985	-2.21054	1.42e-05	-2.51015	5.75e-07	-1.32329	0.012524	-2.6096	8.6e-06	1
AT1G67040	-0.930657	3.86e-05	-1.32868	4.95e-09	-1.23458	1.66e-06	-0.635839	0.0105268	1
AT1G65032	-0.542099	0.0111477	-0.661962	0.000924835	-0.72213	0.00124693	-0.233758	0.435048	1
AT1G63380	-0.536291	0.0134259	-0.662808	0.000948304	-0.00354622	1	-0.209003	0.501782	1
AT1G62520	-0.716072	0.000750642	-1.29381	7.02e-10	-1.06914	4.65e-06	-0.716208	0.00221129	1
AT1G60690	-0.794978	2.98e-05	-0.866295	1.29e-06	-0.234422	0.335086	-0.333841	0.142512	1
AT1G48300	-0.565441	5.27e-07	-0.69716	1.66e-10	-0.296801	0.0156702	-0.347074	0.0053252	1
AT1G18090	-0.880252	2.48e-07	-1.2126	5.52e-13	-1.02195	3.72e-08	-0.765352	2.06e-05	1
AT1G10790	-1.03812	0.000581915	-1.14344	8.89e-05	-1.27074	0.000211196	-0.727749	0.0318212	1
AT1G03870	-1.11956	6.26e-16	-1.66111	1.31e-33	-1.36823	1.07e-22	-1.05861	7.16e-14	1
AT5G10430	-1.32667	7.19e-27	-1.67834	3.71e-42	-1.37392	3.31e-28	-1.27306	2.92e-24	1
AT4G36470	-1.13678	2.75e-13	-1.76559	4.54e-28	-1.553	3.61e-19	-0.766654	1.57e-06	1
AT4G31910	-1.51565	2.89e-50	-3.0089	2.09e-175	-1.61391	3.88e-55	-0.625103	3.63e-09	1
AT4G14010	-0.685253	3.06e-08	-0.812314	1.39e-11	-0.435923	0.000843725	-0.183068	0.269125	1
AT3G50685	-0.776127	0.00279247	-0.845311	0.000547977	-0.415269	0.179777	-0.156709	0.750972	1
AT2G41370	-1.49578	1.76e-13	-1.7706	1.19e-18	-1.19679	9.51e-09	-0.469399	0.041461	1
AT2G14890	-1.36398	1.63e-29	-1.97064	4.23e-59	-1.5091	3.65e-35	-0.89253	7.24e-13	1
AT1G26100	-0.740133	0.000219542	-0.936701	1.1e-06	-0.822646	0.000100946	-0.436752	0.0593446	1
AT1G05640	-0.59862	0.00680499	-0.890513	1.81e-05	-0.675898	0.00361264	-0.270626	0.346951	1
AT5G66280	-1.2948	1.81e-33	-1.272	7.01e-33	-0.804754	2.29e-13	-0.806843	2.86e-13	1
AT5G61000	-1.03579	9.24e-16	-1.89371	7.63e-45	-1.57496	3.67e-29	-0.647842	1.35e-06	1
AT5G58770	-0.822217	4.15e-06	-0.746191	1.04e-05	-1.09478	1.96e-08	-0.551765	0.00407951	1
AT5G55380	-0.668801	0.02286	-1.36082	1.92e-06	-0.555729	0.0826531	-0.545951	0.0986926	1
AT5G45590	-1.00511	2.37e-13	-1.50787	1.14e-27	-1.12546	4.77e-15	-0.91506	1.31e-10	1
AT5G19500	-0.574619	0.000364131	-0.908853	2.5e-09	-0.71936	6.76e-06	-0.499307	0.00375944	1
AT5G10440	-0.545986	0.144823	-1.13732	0.000727851	-0.749944	0.0594123	-0.509953	0.232149	1
AT5G10260	-1.17916	1.81e-13	-1.558	6.07e-22	-1.27349	1.54e-13	-1.28327	2.97e-14	1
AT5G08020	-0.956452	2.93e-12	-1.51709	2.83e-27	-1.4665	1.84e-21	-0.662559	2.78e-06	1
AT4G37490	-0.696329	2.45e-07	-1.13677	2.27e-17	-1.03301	2.42e-12	-0.566175	7.46e-05	1
AT4G25630	-0.903081	2.47e-11	-1.6338	1.87e-34	-1.27659	5.3e-21	-0.676197	1.79e-06	1
AT4G17760	-1.35013	1.22e-07	-2.69258	8.9e-22	-1.54388	1.58e-08	-0.981951	0.000223926	1
AT3G63300	-0.957383	6.14e-12	-0.685116	3.19e-07	-0.766282	1.34e-07	-0.649026	8.09e-06	1
AT3G59570	-0.614224	0.00201998	-0.674526	0.000386431	-0.168877	0.561681	-0.26109	0.309572	1
AT3G56480	-0.799905	7.96e-20	-0.86453	9.58e-24	-0.621823	8.89e-12	-0.419348	6.53e-06	1
AT3G49250	-0.602956	2.48e-07	-0.911199	1.56e-15	-0.480128	0.0001641	-0.29334	0.0281039	1
AT3G27200	-0.592303	6.06e-08	-1.13769	1.5e-25	-0.769354	2.13e-11	-0.366745	0.0022138	1
AT3G20130	-0.780354	1.03e-09	-0.782977	3.18e-10	-0.553294	3.84e-05	-0.601673	7.37e-06	1
AT3G18130	-0.80804	5.76e-15	-1.30308	3.01e-37	-1.04504	2.13e-23	-0.644825	1.77e-09	1
AT3G14740	-0.729352	1.82e-05	-1.37001	5.12e-16	-1.11529	5.57e-10	-0.636111	0.000377128	1
AT3G12110	-1.1377	3.92e-20	-1.66598	2.14e-40	-1.31162	3.71e-24	-0.941906	1.08e-13	1
AT3G09800	-0.612634	0.00241261	-1.0798	1.98e-08	-0.466789	0.0338943	-0.608699	0.00492754	1
AT3G07600	-0.607225	0.0193697	-1.13174	4.73e-06	-0.165856	0.72562	-0.772577	0.00512617	1
AT3G07290	-0.953579	6.16e-05	-1.42353	1.55e-09	-1.04788	5.97e-05	-0.651302	0.0114742	1
AT3G06600	-1.19249	0.00310355	-2.05056	7.26e-07	-1.20544	0.00763828	-1.08963	0.0152773	1
AT3G03360	-0.416531	0.00372819	-0.608396	6.27e-06	-0.153684	0.424325	-0.120117	0.610274	1
AT2G46570	-0.972029	2.02e-06	-1.0449	1.52e-07	-1.11633	4.94e-07	-0.5449	0.015626	1
AT2G42250	-0.563144	0.0131154	-0.773625	0.000213657	-0.270271	0.340524	-0.257996	0.399805	1
AT2G41050	-0.327779	0.156505	-0.702288	0.000438403	-0.116994	0.764194	-0.171679	0.633098	1
AT2G26810	-0.679784	0.000107369	-0.908147	7.37e-08	-0.159016	0.52995	-0.340253	0.103243	1
AT2G26270	-0.476708	0.0115078	-0.710034	5.04e-05	-0.311376	0.165119	-0.111133	0.756906	1
AT2G19530	-0.830508	0.000280373	-1.14108	1.29e-07	-1.21104	6.73e-07	-0.611582	0.0129391	1
AT1G80700	-0.40171	0.0259986	-0.742765	5.47e-06	-0.147085	0.552201	-0.0868196	0.811966	1
AT1G54385	-1.33083	8.55e-14	-2.11838	8.66e-30	-1.48833	5.31e-15	-0.996384	5.25e-08	1
AT1G50110	-0.637928	1.68e-06	-1.03151	2.14e-15	-0.70256	4.9e-07	-0.397209	0.00694023	1
AT1G49910	-0.616716	0.000348405	-1.19543	2.08e-12	-0.70177	0.000133822	-0.550147	0.0030367	1
AT1G33480	-0.637253	0.000146932	-0.999093	1.22e-09	-0.491246	0.00738618	-0.749633	2.71e-05	1
AT1G27880	-0.696961	3.68e-06	-1.2243	6.03e-16	-0.665542	4.27e-05	-0.365746	0.0326515	1
AT1G18550	-0.854203	1.85e-07	-1.31683	7.44e-16	-0.907063	2.92e-07	-0.410198	0.023848	1
AT1G07370	-1.14707	2.75e-15	-1.87986	2.54e-36	-1.5124	1.44e-22	-0.686692	6e-06	1
AT1G07270	-0.859353	0.0137484	-2.3749	1.19e-09	-1.04007	0.00787938	-1.09599	0.00391834	1
AT1G05440	-1.02071	9.13e-05	-1.84329	2.63e-11	-1.28807	1.96e-05	-0.835183	0.00358075	1
AT5G23240	-0.209677	0.199695	-0.704657	2.06e-07	0.0891259	0.72562	-0.201947	0.267429	1
AT2G45560	-0.825763	0.000115544	-1.10783	9.64e-08	-0.549851	0.0180638	-0.860355	0.000138552	1
AT4G11140	-0.867272	0.0826069	-1.82959	8.53e-05	-0.609531	0.300712	-0.768224	0.181434	1
AT4G01110	-1.10163	7.12e-08	-1.56097	3.3e-14	-0.805783	0.00020358	-1.24826	7.6e-09	1
AT2G24400	-0.852206	0.0225016	-1.91525	3.61e-07	-1.1779	0.00331057	-0.853213	0.0380403	1
AT5G58780	-1.04716	0.0125179	-2.26575	2.75e-07	-1.31681	0.00537614	-1.03772	0.0246562	1
AT5G25090	-1.28213	2.06e-12	-3.36433	1.92e-49	-2.19283	2.09e-24	-1.49168	7.04e-15	1
AT3G10113	-0.332222	0.0131931	-0.713181	5.74e-09	0.0619113	0.836721	-0.280306	0.0606724	1
AT4G22550	-0.323884	0.0516451	-0.697664	3.47e-06	-0.0819376	0.794906	-0.226677	0.272335	1
AT2G21020	-0.375282	0.0831893	-0.724314	0.000136241	-0.115616	0.737835	-0.346174	0.155467	1
AT4G24580	-0.367936	0.0125064	-0.675295	7.13e-07	-0.177789	0.32882	-0.292015	0.0815907	1
AT3G20840	-0.366078	0.0338937	-0.729936	2.82e-06	-0.208744	0.32088	-0.273034	0.174084	1
AT3G27980	-0.40943	0.145545	-0.967359	0.000107978	-0.255146	0.483955	-0.432746	0.16529	1
AT1G24130	-0.353967	0.0371383	-0.964082	6.45e-10	-0.262261	0.164877	-0.398232	0.0296623	1
AT1G73860	-0.560363	1.7e-05	-0.857549	1.41e-11	-0.263449	0.0862398	-0.524347	0.000168145	1
AT3G03270	-0.436573	0.000325472	-0.923291	1.89e-15	-0.264836	0.050805	-0.412075	0.00133277	1
AT5G17520	-0.634617	5.22e-06	-0.83375	4.72e-10	-0.281438	0.0803193	-0.556332	0.000139648	1
AT1G60680	-0.591555	1.04e-11	-1.34825	9.8e-56	-0.300059	0.00135196	-0.430873	2.53e-06	1
AT1G49740	-0.465637	8.62e-07	-1.15923	6.73e-34	-0.308364	0.0027149	-0.365348	0.000355173	1
AT1G53660	-0.872701	0.00351808	-1.09973	9.55e-05	-0.356679	0.336009	-1.06632	0.00104337	1
AT2G03830	-0.438151	0.104723	-1.471	5.9e-09	-0.394517	0.206339	-0.711638	0.0117973	1
AT1G29200	-0.645893	0.000224848	-1.17076	1.76e-11	-0.470015	0.0151067	-0.401285	0.0361173	1
AT3G10870	-0.650403	0.0421609	-1.05262	0.000287705	-0.43254	0.235341	-0.49462	0.176112	1
AT2G37300	-0.551	0.0462349	-1.31647	3.63e-07	-0.522463	0.0937569	-0.435242	0.160005	1
AT3G18630	-0.855923	0.000941882	-1.85811	4.91e-12	-0.801126	0.00467264	-0.456565	0.142898	1
AT2G31830	-0.80524	0.0554128	-1.48278	0.000254386	-0.508484	0.298968	-0.612423	0.193752	1
AT3G21620	-0.581542	0.120462	-1.36353	5.19e-05	-0.53767	0.192015	-0.798443	0.0441725	1
AT1G78090	-0.603314	1.6e-06	-2.4992	3.97e-79	-0.552632	1.98e-05	-0.698142	5.44e-08	1
AT5G58570	-0.612296	0.00661527	-1.08404	2.79e-07	-0.59259	0.0130907	-0.572545	0.0198138	1
AT4G18501	-1.03003	0.010542	-2.53657	1e-08	-0.808572	0.0886149	-0.59866	0.232767	1
AT5G42785	-0.602941	0.00258348	-1.16476	9.77e-10	-0.676266	0.00104484	-0.628101	0.00327029	1
AT5G19260	-0.743021	1.76e-05	-1.6084	2.27e-19	-0.9108	1.05e-06	-0.624653	0.000883766	1
AT1G48510	-0.692696	0.00127052	-1.66766	6.85e-15	-0.944449	2.68e-05	-0.741495	0.00113285	1
AT5G01420	-1.0793	0.0106279	-2.06361	3.06e-06	-1.15661	0.0163575	-0.699546	0.162699	1
AT5G36260	-0.763069	0.000489258	-1.72131	2.49e-14	-0.887748	0.000150478	-0.722763	0.00221307	1
AT2G45890	-0.931878	1.35e-11	-1.14598	3.21e-17	-0.726603	5.08e-07	-0.770885	8.4e-08	1
AT4G26010	-0.848815	2.1e-14	-1.49616	6.35e-42	-0.840013	1.17e-13	-0.763679	2.6e-11	1
AT2G20515	-0.774706	8.01e-06	-1.40888	9.17e-17	-0.768345	1.79e-05	-0.807595	7.32e-06	1
AT1G57590	-0.783174	5.58e-06	-2.01629	2.59e-30	-1.20578	1.37e-11	-1.05353	2.79e-09	1
AT1G74830	-0.989396	1.76e-06	-1.23245	1.44e-09	-0.788741	0.000417542	-0.802501	0.000283452	1
AT5G52220	-1.11636	0.0212217	-1.89052	4.99e-05	-1.20553	0.026003	-0.801273	0.133866	1
AT2G37560	-1.32293	4.08e-05	-2.51038	2.36e-13	-1.47432	1.7e-05	-0.867281	0.0126863	1
AT1G22330	-0.880022	1.96e-11	-1.50048	5.51e-29	-1.08943	1.02e-14	-0.891195	5.88e-11	1
AT1G75780	-0.906409	2.76e-19	-1.76554	3.82e-68	-1.17955	8.79e-31	-1.12807	2.23e-28	1
AT4G39190	-0.906409	9.17e-15	-2.05348	2e-57	-1.52357	1.84e-30	-1.19136	5.55e-22	1
AT2G33460	-1.22735	0.00041158	-2.06965	3.35e-09	-1.00187	0.00636106	-0.911528	0.0166201	1
AT3G56970	-2.02896	3.44e-07	-3.22057	7.15e-14	-0.923012	0.0277224	-3.23659	2.42e-12	1
AT2G16385	-0.92769	6.52e-05	-1.55396	8.58e-12	-0.972409	6.92e-05	-1.11081	4.83e-06	1
AT3G53342	-0.995915	0.0820432	-1.84604	0.000874905	-0.936172	0.163878	-1.0366	0.12427	1
AT1G14280	-0.948224	0.000108987	-2.25241	1.41e-16	-1.18287	1.34e-05	-0.940853	0.000316003	1
AT2G17890	-0.962888	0.0253262	-2.55655	8.38e-09	-1.28504	0.00350845	-1.32533	0.00270189	1
AT1G05250	-1.04754	8.04e-11	-1.35849	9.35e-18	-0.966334	3.11e-09	-1.03005	4.37e-10	1
AT5G39420	-1.00895	0.00221895	-2.19435	8.03e-10	-1.24815	0.000898599	-1.29718	0.000360246	1
AT4G01830	-1.37092	0.00212076	-1.77397	3.75e-05	-1.11591	0.018227	-1.37458	0.00381606	1
AT3G30875	-1.58201	1.64e-25	-2.84406	2.73e-69	-1.38472	2.13e-19	-1.1277	1.76e-13	1
AT3G46900	-1.4719	7.99e-07	-2.14416	3.28e-13	-1.29571	2.03e-05	-1.18788	0.000145752	1
AT5G55340	-1.23671	0.04763	-2.45065	0.00032113	-1.70224	0.0289775	-1.20782	0.112616	1
AT2G26520	-1.2418	0.00941201	-3.3147	2.57e-09	-1.74123	0.000847801	-1.57955	0.00162571	1
AT4G26830	-1.53479	0.00413856	-2.83833	3.43e-06	-1.26	0.0410117	-2.33383	0.000246303	1
AT3G14810	-1.66338	1.17e-13	-2.65367	2.94e-29	-2.20061	1.19e-19	-1.36115	3.5e-09	1
AT2G38460	-1.46321	3.25e-10	-2.54373	1.44e-23	-2.1711	9.13e-16	-1.36773	2.94e-08	1
AT4G37160	-1.39961	3.57e-16	-2.52161	1.37e-45	-1.90079	9.87e-27	-1.83716	2.41e-25	1
AT1G01580	-1.41298	9.46e-10	-1.91848	2e-16	-1.52226	4.18e-10	-1.49258	5.07e-10	1
AT1G22160	-1.41432	1.27e-07	-3.2068	2.63e-25	-2.22628	1.51e-13	-2.14137	3.84e-13	1
AT2G03090	-1.73274	1.94e-34	-2.65382	3.54e-72	-2.14821	4e-48	-1.43363	1.18e-23	1
AT2G34420	-1.6764	2.98e-08	-1.99724	1.78e-11	-1.43461	2.85e-06	-2.38682	1.63e-14	1
AT2G01200	-1.4496	0.0465077	-2.89148	0.000364411	-1.72166	0.0432711	-2.23222	0.00638772	1
AT3G23730	-1.47224	3.28e-07	-3.25365	4.69e-25	-2.22292	5.78e-13	-2.28188	1.48e-13	1
AT1G77200	-1.50707	0.000100085	-2.92842	2.67e-12	-1.67295	4.33e-05	-2.14979	4.12e-07	1
AT3G16070	-1.53008	0.0015193	-2.72247	5.9e-08	-2.85975	3.97e-06	-1.75112	0.000667494	1
AT5G01740	-1.53379	8.3e-06	-3.25605	1.41e-17	-3.26505	1.68e-14	-2.25666	1.52e-09	1
AT3G43190	-1.59088	4.46e-16	-2.34967	2.01e-30	-1.84387	2.29e-18	-2.43541	2.29e-28	1
AT5G19040	-1.61196	3.42e-38	-2.12506	2.61e-61	-1.75228	4.48e-39	-1.65245	1.12e-37	1
AT5G53250	-1.82917	1.05e-36	-2.08751	2.66e-47	-1.96376	1.28e-39	-1.64677	1.69e-29	1
AT5G38980	-1.66061	0.053238	-3.7494	0.000556975	-3.30591	0.00291951	-1.80242	0.102959	1
AT2G40250	-1.6892	0.027466	-3.45719	0.000119716	-2.46604	0.0100381	-3.18325	0.000805408	1
AT5G01330	-1.77716	6.98e-51	-1.995	4.64e-63	-1.71828	1.91e-42	-1.75774	5.68e-47	1
AT1G76620	-1.74663	7.19e-05	-4.90481	3.99e-14	-3.52937	6.11e-09	-3.19269	1.29e-08	1
AT3G29410	-1.92463	1.73e-06	-3.37811	4.27e-13	-1.80594	4.37e-05	-1.92943	9.38e-06	1
AT1G78440	-1.97269	1.03e-10	-3.01438	2.62e-19	-3.64276	6.76e-19	-1.81012	9.87e-09	1
AT3G06145	-1.92487	6.19e-05	-3.49702	6.52e-11	-2.98109	2.23e-07	-1.86088	0.000359752	1
AT4G23496	-2.03699	1.21e-22	-3.49422	1.27e-48	-3.43506	1.38e-39	-1.87909	4.89e-19	1
AT5G03995	-2.14866	5.35e-11	-4.51862	3.81e-30	-2.23857	4.42e-11	-2.32018	7.85e-12	1
AT1G78320	-2.57866	2.1e-35	-3.51479	1.12e-54	-2.59162	2.07e-32	-2.21917	4.88e-27	1
AT5G50800	-2.65921	4.19e-05	-5.39455	7.71e-10	-2.28961	0.000841674	-3.15084	2.05e-05	1
AT4G37235	-2.62614	3.21e-05	-3.4044	3.44e-07	-3.59391	2.32e-06	-2.47643	0.000211137	1
AT5G52790	-0.757292	8.22e-09	-1.07783	7.95e-17	-0.0452183	0.908781	-0.716579	1.54e-07	1
AT1G66400	-0.478614	0.00825492	-0.81209	1.76e-06	-0.201304	0.377888	-0.186202	0.471807	1
AT1G60989	-0.424558	0.0117017	-0.757384	9.23e-07	-0.233649	0.231784	-0.196138	0.380303	1
AT1G54410	-0.446448	0.00673309	-0.73157	1.63e-06	-0.226858	0.240596	-0.213582	0.312429	1
AT2G20500	-0.459106	0.0248869	-0.927429	5.6e-07	-0.307666	0.186242	-0.228321	0.411044	1
AT1G47250	-0.576747	6.34e-08	-0.798447	9.14e-15	-0.271493	0.0225212	-0.402943	0.000430199	1
AT3G20730	-0.603053	0.0156294	-0.997692	1.55e-05	-0.292203	0.349554	-0.386183	0.198272	1
AT1G01750	-0.963648	5.67e-10	-1.07696	1.45e-12	-0.440511	0.00936438	-0.848984	1.46e-07	1
AT3G14550	-0.760182	5.38e-07	-0.957398	7.09e-11	-0.451526	0.00602172	-0.557225	0.000512305	1
AT2G41970	-0.610773	2.47e-06	-0.869928	4.46e-12	-0.470196	0.000577285	-0.553602	5.52e-05	1
AT2G35890	-0.793705	0.00319069	-0.880373	0.000539541	-0.474732	0.129441	-0.627323	0.0394332	1
AT4G34580	-0.795291	2.33e-06	-1.24705	2.86e-14	-0.568516	0.00129587	-0.476691	0.0110402	1
ATMG00660	-0.782998	0.000224578	-0.924238	3.76e-06	-0.484549	0.0396831	-0.52215	0.0244375	1
AT4G06536	-0.762549	0.000147906	-0.94772	1.09e-06	-0.491832	0.0297495	-0.746641	0.000637616	1
AT4G10340	-0.925379	0.000522946	-1.48071	7.77e-09	-0.580126	0.0466422	-0.498414	0.110309	1
AT2G07747	-0.75302	0.0172376	-0.986165	0.000763102	-0.668675	0.0446742	-0.517472	0.165788	1
AT1G27380	-0.986658	2.52e-06	-1.4434	3.16e-12	-0.773742	0.000543114	-0.522262	0.0239798	1
AT4G00680	-1.0407	2.3e-14	-1.20935	2.79e-19	-0.538583	0.000169154	-0.756385	9.26e-08	1
AT3G22540	-1.08321	0.000120713	-1.48344	8.52e-08	-0.554583	0.0811507	-0.777007	0.0114852	1
AT1G78020	-1.05514	5.58e-12	-2.14163	3.14e-41	-0.958053	1.23e-09	-0.572239	0.000488642	1
AT4G22010	-1.14295	1.4e-20	-1.48767	3.44e-34	-1.15877	1.37e-20	-0.627324	1.32e-06	1
AT1G61520	-1.06059	0.000616725	-1.25696	2.08e-05	-0.629173	0.0632871	-0.900714	0.00702283	1
AT2G20980	-0.864643	2.95e-07	-1.8217	9.09e-25	-1.19124	5.46e-11	-0.636225	0.000350422	1
AT4G20420	-1.1443	0.000446407	-1.87911	1.57e-08	-1.02971	0.00460153	-0.6396	0.0899497	1
AT1G13250	-1.22805	2.84e-10	-2.08605	2.36e-25	-1.29319	1.6e-10	-0.64812	0.00184787	1
AT4G40090	-1.13438	5.31e-08	-1.44032	1.53e-12	-0.651866	0.0031703	-0.896371	4.22e-05	1
AT3G14530	-0.812102	8.97e-11	-1.27998	3.27e-24	-0.845621	1.97e-10	-0.668176	3.06e-07	1
AT1G68700	-1.03589	5.66e-15	-1.17678	1.41e-19	-0.679537	1.03e-06	-0.813018	2.56e-09	1
AT2G35600	-0.997559	7.73e-06	-1.21216	1.83e-08	-0.83281	0.000401357	-0.6951	0.00356187	1
AT1G73580	-1.48094	2.36e-13	-1.6299	3.03e-16	-0.703184	0.000779758	-1.27795	9.32e-10	1
AT1G34060	-1.2165	1.53e-09	-1.64462	3.51e-16	-1.09428	2.47e-07	-0.707016	0.00083682	1
AT1G16070	-0.891862	0.00404864	-2.16251	3.86e-11	-1.42409	4.05e-05	-0.72945	0.0302945	1
AT4G26490	-1.30948	2.72e-06	-2.0295	1.59e-12	-0.744854	0.0127266	-0.839665	0.00521292	1
AT2G47530	-0.817713	1.14e-09	-1.13106	2.76e-17	-0.757375	1.33e-07	-0.90045	2.87e-10	1
AT2G46970	-1.09135	0.000175226	-1.41073	8.38e-07	-1.14662	0.000422312	-0.768183	0.0192999	1
AT1G78260	-1.23897	3.04e-32	-1.50665	1.28e-45	-1.01026	7.76e-21	-0.768916	1.04e-12	1
AT3G28455	-1.37604	4.34e-13	-1.97897	8.52e-24	-1.27078	3.23e-10	-0.776199	4.55e-05	1
AT5G26790	-1.65235	0.00433749	-3.03307	1.63e-06	-1.98665	0.00538347	-0.833836	0.204329	1
AT2G25060	-1.16926	5.22e-15	-2.04436	1.88e-39	-1.71268	2.22e-26	-0.835418	5.23e-08	1
AT1G68740	-1.1022	1.28e-11	-2.02777	5.93e-33	-1.47741	1.89e-17	-0.842735	5.66e-07	1
AT3G48970	-1.22611	3.64e-11	-1.47127	1.67e-15	-0.979376	6.99e-07	-0.848496	1.13e-05	1
AT1G68430	-1.35789	5.87e-10	-2.02612	1.18e-18	-1.73986	3.49e-12	-0.857455	0.000176913	1
AT1G53680	-1.23745	2.71e-12	-1.28281	9.85e-14	-0.868214	2.35e-06	-1.11434	8.38e-10	1
AT2G22290	-1.07166	0.0229637	-1.59525	0.000354187	-1.26986	0.00919053	-0.876083	0.0980164	1
AT4G20040	-0.903987	0.000850339	-1.40413	2.29e-07	-1.11374	0.000207928	-1.00607	0.000631661	1
AT5G42510	-1.07523	0.00013228	-1.22004	6.43e-06	-0.906286	0.00171342	-1.07719	0.000235284	1
AT2G19410	-1.24522	0.00169881	-1.9164	7.87e-07	-1.53868	0.000158511	-0.911084	0.0402128	1
AT3G52720	-1.75443	0.00134487	-2.57001	3.76e-06	-2.24998	0.000185848	-0.921692	0.116225	1
AT5G14330	-0.96705	1.21e-15	-1.4907	1.8e-35	-1.16644	2.25e-21	-0.924663	8.67e-14	1
AT4G14650	-0.946715	5.63e-05	-1.44368	3e-10	-1.2113	6.05e-07	-1.09534	6.79e-06	1
AT4G24670	-1.4143	3.5e-13	-1.94337	2.7e-22	-1.19239	6.25e-09	-0.963936	1.32e-06	1
AT1G11730	-1.35163	0.0131882	-1.82352	0.000268287	-1.7728	0.00197683	-0.989494	0.104764	1
AT5G24105	-1.0865	0.000468809	-1.32306	9.32e-06	-1.12821	0.000556045	-1.01719	0.00229076	1
AT2G18490	-1.60882	0.000161674	-2.20628	2.77e-07	-1.80685	0.000218854	-1.04156	0.0195065	1
AT2G35990	-1.77934	0.000197368	-3.03236	8.42e-10	-3.03613	5.88e-09	-1.04596	0.0461968	1
AT2G42110	-1.40561	4e-11	-1.83378	9.14e-18	-1.92952	7.93e-16	-1.0487	1.44e-06	1
AT1G04778	-1.33168	0.000316162	-1.78658	1.4e-06	-1.77763	3.52e-05	-1.06165	0.00730857	1
AT3G56230	-1.17785	2.12e-13	-1.30509	9.01e-17	-1.06635	2.49e-10	-1.09178	4.45e-11	1
AT3G14540	-1.38772	1.45e-24	-1.31706	1.71e-23	-1.07701	1.97e-14	-1.10718	1.09e-15	1
AT1G49470	-1.4839	4.55e-32	-1.56442	3.37e-36	-1.10158	6.19e-18	-1.85137	5.55e-45	1
AT2G02020	-2.01501	1.23e-36	-3.95921	5.54e-89	-3.1397	8.92e-58	-1.10642	4.13e-13	1
AT2G37460	-1.78192	3.43e-27	-2.95827	7.26e-63	-1.63693	1.92e-22	-1.1861	9.1e-13	1
AT5G59360	-2.03394	0.000139757	-2.43489	1.74e-06	-2.13697	0.00015534	-1.20786	0.0249022	1
AT1G11545	-1.62648	1.42e-29	-1.6051	5.18e-30	-1.38336	2.84e-21	-1.21086	6.47e-17	1
AT5G50260	-1.2428	0.000616725	-1.57219	5.25e-06	-1.41102	0.000210362	-1.36255	0.000350413	1
AT2G14960	-1.646	1.25e-14	-1.81855	6.3e-18	-1.56583	5.17e-12	-1.24805	9.32e-09	1
AT4G11050	-1.90731	2.05e-18	-2.77587	4.02e-33	-1.58473	1.34e-12	-1.34164	7.68e-10	1
AT3G07490	-2.56634	4.47e-07	-4.59639	2.33e-13	-1.34187	0.00751484	-1.65434	0.00109454	1
AT1G18870	-1.83798	0.000353681	-2.71491	7.22e-08	-3.77298	2.94e-12	-2.37148	7.66e-06	1
AT4G03292	-3.74859	4.53e-08	-4.38521	2.39e-09	-6.75949	1.01e-08	-2.11469	0.000545656	1
AT1G23110	-3.14393	5.14e-09	-2.575	4.54e-08	-2.77322	9.18e-07	-2.277	8.69e-06	1
AT3G47710	-3.57877	2.99e-07	-2.33567	0.00011518	-2.48962	0.00016225	-3.42057	2.75e-06	1
AT5G17450	-3.49241	4.78e-47	-3.74932	2.82e-53	-4.27504	1.82e-46	-2.81093	5.66e-35	1
AT3G20087	-3.70062	0.00152777	-5.52244	3.6e-05	-3.71756	0.00318297	-2.82745	0.0152647	1
AT1G04330	-3.69359	8.92e-43	-3.02518	4.93e-36	-3.49429	9.44e-35	-3.71364	4.86e-40	1
AT2G41240	-4.05859	4.68e-08	-6.80481	1.01e-10	-3.70951	2.03e-06	-6.65743	2.42e-09	1
AT5G23030	-0.854311	0.000184414	-1.16176	1.19e-07	-0.155624	0.678081	-0.630089	0.0113993	1
AT1G61300	-0.486158	0.0143626	-0.689436	0.000155272	-0.178412	0.545748	-0.2045	0.45954	1
AT5G59630	-0.577573	0.0266367	-0.846431	0.000423589	-0.325053	0.291131	-0.220892	0.571696	1
AT5G45580	-0.771203	0.0026379	-0.939305	0.000103565	-0.234284	0.53067	-0.571597	0.0482661	1
AT1G33750	-0.609761	4.57e-08	-1.01071	1.09e-20	-0.243581	0.057974	-0.278463	0.0307026	1
AT4G17280	-0.657811	1.25e-12	-0.677104	8.7e-14	-0.284389	0.00496469	-0.388761	9.31e-05	1
AT1G47240	-0.629955	8.61e-13	-0.756007	2.52e-18	-0.337488	0.000421322	-0.380455	5.52e-05	1
AT2G34150	-0.673091	3.61e-06	-1.05909	7.72e-14	-0.532214	0.000609588	-0.343737	0.0379831	1
AT5G40630	-0.916115	4.79e-09	-1.36179	3.04e-18	-0.701662	2.7e-05	-0.346822	0.055376	1
AT3G55990	-0.576077	3.43e-08	-0.755135	8.83e-14	-0.418284	0.000151243	-0.347201	0.0024414	1
AT1G30050	-1.01031	0.0018816	-1.21927	6.09e-05	-0.360518	0.344202	-0.661336	0.0642093	1
AT3G50640	-0.860145	5.49e-11	-1.25622	3.3e-22	-0.558289	4.71e-05	-0.366093	0.0131641	1
AT1G75090	-0.677783	0.000726647	-1.02575	1.01e-07	-0.616005	0.00456468	-0.36809	0.119251	1
AT1G50900	-0.539484	0.000969795	-0.892097	8.96e-09	-0.483536	0.00563993	-0.379565	0.0384688	1
AT1G34760	-0.896621	5.1e-07	-0.852147	4.98e-07	-0.397287	0.0438171	-0.670419	0.000430491	1
AT1G30870	-0.960677	2.72e-13	-0.780618	1.77e-09	-0.421819	0.0030045	-0.755066	3.32e-08	1
AT4G14750	-0.807347	5.43e-09	-0.778903	6.88e-09	-0.517203	0.000422767	-0.428152	0.0046674	1
AT2G28440	-0.70436	0.000157363	-0.770791	1.26e-05	-0.446692	0.0321086	-0.432901	0.0391173	1
AT1G62980	-0.940678	7.84e-12	-0.95819	9.34e-13	-0.437544	0.0031025	-0.727698	3.57e-07	1
AT4G02330	-0.528367	0.0509477	-1.00592	5.17e-05	-0.546813	0.0610366	-0.444067	0.155638	1
AT4G29340	-0.895511	3.14e-05	-0.855278	2.99e-05	-0.822556	0.000280021	-0.454074	0.0714004	1
AT1G47655	-0.973456	0.00140505	-1.02489	0.000249855	-1.00263	0.00185026	-0.458943	0.205436	1
AT5G01700	-0.981135	4.34e-12	-0.857629	2.12e-10	-0.870844	1.13e-08	-0.471082	0.00217096	1
AT4G15215	-0.834101	3.63e-08	-1.04246	1.91e-12	-0.580101	0.000280661	-0.475656	0.00392322	1
AT1G12150	-0.85139	1.95e-06	-0.72375	2.42e-05	-0.476365	0.0145516	-0.570014	0.00318039	1
AT4G18550	-0.908983	7.49e-08	-0.697486	2.2e-05	-0.654972	0.000213812	-0.487573	0.00932338	1
AT4G02390	-0.540065	0.00748627	-0.956218	3.9e-07	-0.569557	0.00685086	-0.508471	0.0199441	1
AT4G05210	-0.600477	0.035903	-1.12907	3.06e-05	-0.673059	0.0303646	-0.508742	0.126522	1
AT2G47930	-0.749561	4.36e-05	-0.796725	4.74e-06	-0.535352	0.00735281	-0.520745	0.0106036	1
AT1G33340	-1.08838	0.0006219	-1.22829	5.22e-05	-0.54798	0.122991	-0.757067	0.0299183	1
AT5G43440	-0.727651	0.000351237	-1.12962	9.83e-09	-0.791104	0.000331896	-0.550899	0.0134351	1
AT3G60330	-0.945306	7.17e-07	-0.881669	2.18e-06	-0.554511	0.00660015	-0.700713	0.000589312	1
AT5G66800	-1.00537	0.000553809	-1.69344	1.53e-08	-1.17492	0.000422767	-0.556119	0.115445	1
AT5G59240	-1.24067	5.05e-11	-1.53852	3.62e-16	-1.0994	4.34e-08	-0.571958	0.00430501	1
AT1G30380	-1.26283	1.28e-05	-1.63864	6.93e-09	-1.04499	0.000481433	-0.577171	0.0855703	1
AT1G55740	-1.23195	3.09e-25	-1.73728	1.88e-47	-1.0555	3.39e-18	-0.589367	1.95e-06	1
AT1G79330	-0.976274	7.49e-07	-0.903376	2.45e-06	-0.806037	0.000126362	-0.604094	0.00544471	1
AT5G41730	-1.05582	0.00182224	-1.22914	0.000105941	-0.932934	0.0112042	-0.618343	0.1265	1
AT5G42720	-1.07215	4.3e-16	-1.71232	4.22e-37	-1.57554	9.21e-29	-0.623395	5.97e-06	1
AT4G23020	-1.08235	0.00758505	-1.98639	1.48e-06	-1.30887	0.00323349	-0.627072	0.189429	1
AT2G44740	-1.04591	1.54e-08	-1.2674	3.05e-12	-0.717993	0.000222983	-0.655337	0.000877534	1
AT2G14660	-1.38991	1.19e-05	-1.78844	9.71e-09	-1.62722	3.19e-06	-0.665147	0.0576704	1
AT5G40942	-0.970641	0.00039997	-2.07423	2.68e-13	-1.47987	5.44e-07	-0.665683	0.0300518	1
AT1G22460	-1.15677	1.1e-10	-1.17786	8.58e-12	-0.904434	1.92e-06	-0.686218	0.000228592	1
AT4G10370	-1.27109	3.06e-13	-1.44529	3.21e-17	-1.07036	4.57e-09	-0.69263	0.000129832	1
AT1G78520	-1.36098	0.000219017	-1.3542	0.000110259	-0.70302	0.087774	-1.0235	0.0092849	1
AT3G46940	-1.14799	1.5e-15	-2.18233	1.03e-46	-1.67967	2.69e-27	-0.719197	1.28e-06	1
AT3G52630	-1.37033	7.15e-10	-2.35265	4.57e-23	-1.97365	3.91e-15	-0.729504	0.00162271	1
AT1G59725	-1.2895	0.000132033	-1.59765	9.9e-07	-0.920409	0.0100352	-0.731182	0.0526421	1
AT4G29180	-0.803341	3.94e-05	-1.10583	4.51e-09	-0.737916	0.000235739	-0.871932	1.65e-05	1
AT3G17600	-1.7105	2.55e-10	-2.2563	6.4e-16	-1.43058	7.74e-07	-0.742405	0.00704966	1
AT4G03330	-0.950394	2.33e-05	-1.06718	7.63e-07	-0.746523	0.00208695	-0.907456	0.000147697	1
AT3G32040	-1.7153	6.1e-18	-3.14412	1.17e-41	-1.44655	2.51e-12	-0.755104	0.000137884	1
AT1G61930	-1.72958	8.65e-21	-2.91274	2.59e-43	-1.52173	5e-15	-0.758969	2.12e-05	1
AT5G23060	-1.55445	7.28e-07	-1.73646	9.13e-09	-1.66311	1.29e-06	-0.760856	0.0218092	1
AT3G07070	-1.48454	1.54e-12	-1.35211	4.47e-11	-0.773181	0.000398222	-1.12104	2.37e-07	1
AT3G23470	-0.798389	3.16e-13	-1.09233	3.45e-24	-0.798814	8.96e-13	-0.787766	2.39e-12	1
AT3G25290	-1.43931	1.27e-37	-1.31741	2.59e-33	-1.1002	6.97e-22	-0.823377	2.93e-13	1
AT1G05490	-1.57244	1.29e-06	-2.28621	3e-11	-1.34326	0.000156648	-0.830774	0.0180763	1
AT5G25010	-1.4378	1.15e-13	-1.3559	3.73e-13	-0.97989	1.03e-06	-0.838762	2.06e-05	1
AT4G32785	-1.429	1.04e-17	-1.45072	2.04e-19	-0.866246	3.25e-07	-0.937146	2.62e-08	1
AT1G65900	-0.905186	1.12e-06	-1.53238	4.58e-16	-1.26551	1.1e-09	-0.884128	8.26e-06	1
AT4G30320	-1.67411	5.58e-06	-1.5564	1.11e-05	-0.887853	0.0230278	-1.06543	0.00702064	1
AT4G31840	-1.09782	1.8e-16	-2.40553	1.65e-63	-2.12456	1.6e-46	-0.892015	7.16e-11	1
AT5G55650	-1.06024	0.00897106	-2.02817	1.1e-06	-1.83179	0.000152505	-0.89729	0.040262	1
AT5G51760	-1.73518	0.00215811	-1.74176	0.000966157	-2.07118	0.00254651	-0.91639	0.137962	1
AT4G02810	-1.43197	4.61e-06	-1.11164	0.000193397	-0.924623	0.00448042	-1.08402	0.000939017	1
AT3G29630	-1.52553	5.3e-24	-1.66192	8.89e-29	-1.08329	1.89e-12	-0.939843	6.17e-10	1
AT2G20750	-1.8904	1.58e-32	-1.63689	4.7e-26	-1.48544	2.16e-20	-0.962589	1.83e-09	1
AT3G25130	-1.63299	6.23e-07	-3.65758	8.57e-23	-2.82973	2.29e-14	-0.986414	0.00517224	1
AT2G13820	-1.00177	9.6e-16	-1.65039	3.02e-39	-1.54125	1.09e-31	-1.06931	6.09e-17	1
AT3G54400	-1.0804	8.79e-18	-1.25137	7.02e-24	-1.02176	1.37e-15	-1.18061	2.81e-20	1
AT2G46480	-1.38038	0.00220857	-1.74936	2.65e-05	-1.98366	0.000119181	-1.02514	0.0284469	1
AT2G21880	-1.18177	7.86e-15	-1.47906	1.95e-22	-1.35449	3.98e-17	-1.28079	5.09e-16	1
AT1G50720	-1.8416	0.00198259	-1.83439	0.000890399	-1.19275	0.0635331	-1.28592	0.0485473	1
AT1G80340	-2.26133	7.32e-40	-3.27409	6.28e-70	-1.76391	2.54e-25	-1.23979	4.32e-14	1
AT5G42146	-2.28862	1.11e-24	-2.53816	9.67e-30	-1.3511	3.63e-10	-1.5717	1.85e-13	1
AT1G10550	-2.59666	4.82e-08	-2.45396	4.56e-08	-1.94521	5.52e-05	-1.456	0.00158266	1
AT4G12510	-1.8318	6.8e-50	-1.46128	4.71e-33	-1.75998	1.11e-45	-1.61538	8.83e-39	1
AT2G03370	-2.74688	7.88e-14	-1.65228	1.58e-07	-2.8932	3.31e-12	-1.47359	1.34e-05	1
AT1G52950	-1.61718	0.0548764	-2.67949	0.00227609	-3.91153	0.00041958	-1.63936	0.111646	1
AT1G64910	-1.69047	3.88e-07	-1.67873	9.55e-08	-1.97024	1.7e-07	-1.75738	8.37e-07	1
AT5G50820	-3.75897	1.78e-94	-3.46898	6.22e-94	-3.11939	9.72e-68	-1.79898	5.42e-37	1
AT5G37800	-2.89218	3.18e-18	-2.40338	1.29e-15	-1.98956	9.61e-10	-1.95795	3.04e-10	1
AT5G05500	-0.585386	4.16e-05	-0.552667	6.42e-05	-0.0887813	0.723918	-0.361903	0.0249405	1
AT3G48920	-0.679445	0.000420387	-0.732045	6.14e-05	-0.197546	0.444539	-0.378777	0.0922723	1
AT3G63280	-0.63319	3.42e-13	-0.959278	1.56e-28	-0.235231	0.0155605	-0.245533	0.0126113	1
AT1G49390	-0.653928	0.000165343	-0.757912	5.2e-06	-0.235339	0.262422	-0.337545	0.0995952	1
AT1G01640	-0.543376	2.3e-06	-1.04214	1.54e-20	-0.397755	0.00109347	-0.236511	0.0875671	1
AT5G12970	-0.580302	2.5e-05	-0.597828	5.71e-06	-0.237047	0.147112	-0.263443	0.108716	1
AT1G61480	-0.883323	6.86e-05	-0.710427	0.000754723	-0.815799	0.000433799	-0.250923	0.406412	1
AT1G28710	-0.668534	1.87e-05	-0.673983	5.81e-06	-0.648462	0.000154889	-0.279702	0.148666	1
AT1G16310	-0.628067	5.05e-09	-0.758615	3.86e-13	-0.62029	5.75e-08	-0.288157	0.0184397	1
AT2G27035	-0.504382	0.0834899	-0.841452	0.000902445	-0.486832	0.10612	-0.296718	0.417415	1
AT2G16430	-0.855327	7.19e-10	-1.22592	6.13e-19	-0.696035	1.69e-06	-0.308765	0.0590195	1
AT5G02390	-0.959115	0.0233574	-1.62374	5.49e-05	-0.64509	0.175753	-0.33938	0.61075	1
AT2G24070	-0.97144	0.000473687	-0.636453	0.0176277	-0.346552	0.32088	-0.701988	0.0211106	1
AT4G32208	-0.711124	1.43e-07	-1.11116	2.32e-17	-0.780007	1.44e-08	-0.348381	0.0243891	1
AT3G47400	-0.870743	4.85e-07	-0.880812	1.66e-07	-0.765664	2.69e-05	-0.352739	0.0861286	1
AT5G53370	-0.540684	2.35e-07	-0.853683	3.57e-17	-0.552144	3.01e-07	-0.353958	0.00207899	1
AT4G32780	-1.10038	6.64e-06	-1.07667	4.56e-06	-0.412227	0.152572	-0.698234	0.00939612	1
AT4G34810	-0.959242	0.000923487	-0.940399	0.000659439	-0.551488	0.0967037	-0.425983	0.22065	1
AT2G01008	-0.894516	2.34e-05	-0.812212	7.04e-05	-0.427435	0.0720079	-0.426153	0.0877729	1
AT3G10200	-0.999788	0.000304934	-1.42544	1.49e-07	-1.18918	0.000147633	-0.432306	0.200835	1
AT3G25030	-0.800126	0.00011321	-0.928551	2.25e-06	-0.83241	0.000167136	-0.438724	0.0603327	1
AT5G42210	-1.2904	1.82e-12	-1.47652	2.51e-16	-1.26371	8.3e-11	-0.442121	0.0268436	1
AT4G31470	-0.770166	3.02e-05	-0.716553	5.45e-05	-0.671709	0.000579186	-0.446781	0.0315648	1
AT1G58235	-0.532134	3.7e-05	-0.922667	5.69e-14	-0.555501	2.27e-05	-0.449548	0.00106239	1
AT1G44030	-1.01756	0.0342089	-1.76885	0.000118857	-0.967601	0.0620921	-0.452433	0.473232	1
AT1G06923	-0.924383	0.000817205	-0.91039	0.000497513	-0.455152	0.1446	-0.49502	0.128908	1
AT4G35420	-0.693078	1.37e-05	-0.943007	7.49e-10	-0.822241	5.62e-07	-0.456639	0.00929213	1
AT4G16400	-0.960109	7.42e-06	-1.17446	1.29e-08	-0.565865	0.0132772	-0.46151	0.0637117	1
AT2G19640	-0.702654	4.45e-10	-0.913317	1.89e-16	-0.745877	1.03e-09	-0.47999	6.08e-05	1
AT2G45120	-0.996645	0.00343863	-1.09763	0.000478718	-0.580807	0.140384	-0.502032	0.193087	1
AT3G12540	-0.960033	2.47e-09	-0.793697	2.6e-07	-0.515002	0.00325463	-0.58138	0.000781971	1
AT4G39210	-1.04194	8.81e-09	-1.32772	1.4e-13	-0.528843	0.00767444	-0.546043	0.00573248	1
AT1G73680	-1.08455	5.9e-16	-0.745665	7.79e-09	-0.541467	0.00012575	-0.860327	5.21e-10	1
AT1G26970	-0.881267	6.38e-06	-0.726322	8.33e-05	-0.63548	0.00226929	-0.544646	0.0110814	1
AT1G09170	-0.996596	1.59e-13	-0.760308	3.11e-09	-0.554129	0.000119988	-0.56803	5.77e-05	1
AT2G04680	-1.00472	1.99e-08	-0.726887	1.85e-05	-0.868465	4.31e-06	-0.591405	0.00212221	1
AT2G03720	-1.35047	2.57e-15	-1.34987	6.95e-16	-0.596546	0.000873412	-0.863136	1.04e-06	1
AT1G78100	-1.18824	1.39e-33	-0.987227	2.86e-24	-0.600124	3.19e-09	-0.654081	1.43e-10	1
AT1G44830	-1.6047	6.31e-05	-2.46178	5.7e-09	-1.37978	0.00145732	-0.608201	0.192234	1
AT5G26310	-0.845822	6.11e-12	-0.975089	6.68e-16	-0.986764	3.44e-14	-0.611909	2.22e-06	1
AT5G66840	-1.33556	2.23e-08	-1.39426	1.91e-09	-0.838177	0.000855949	-0.671158	0.00702849	1
AT3G57920	-1.18315	0.0015373	-1.27549	0.000376857	-2.12525	1.74e-06	-0.708994	0.0979341	1
AT3G10520	-1.48123	2.98e-10	-0.828818	0.000173039	-0.723605	0.00334574	-1.10725	4.44e-06	1
AT5G15900	-1.40187	1.29e-08	-1.42387	2.46e-09	-0.792884	0.0023751	-0.755703	0.00380618	1
AT1G29420	-0.802158	0.000308535	-1.46175	1.37e-11	-1.19952	1.5e-07	-0.783475	0.000835852	1
AT5G58784	-1.64794	1.42e-13	-1.42474	2.62e-11	-1.087	2.41e-06	-0.798135	0.000526382	1
AT5G62220	-1.60012	7e-34	-1.12278	1.68e-19	-1.15163	5.79e-18	-0.826852	2.69e-10	1
AT1G74550	-1.04468	1.77e-05	-1.59449	4.55e-11	-1.77602	7.47e-11	-0.842288	0.00125611	1
AT1G14190	-0.917653	4.14e-06	-1.60211	8.92e-16	-1.55843	8.16e-13	-0.885019	1.92e-05	1
AT1G73780	-0.928642	0.00165987	-2.02365	2.52e-10	-1.70704	1.97e-06	-1.08581	0.000856126	1
AT4G31320	-1.88346	7.5e-14	-1.72389	2.2e-12	-1.33221	1.76e-07	-0.934657	0.000411478	1
AT1G62190	-1.58765	4.46e-06	-1.10166	0.000572983	-0.958439	0.0102103	-1.52099	3.93e-05	1
AT2G31480	-1.63017	0.000170621	-1.12233	0.00331916	-1.0464	0.0258762	-0.967924	0.037061	1
AT4G39510	-1.33432	5.3e-08	-3.30417	1.1e-27	-3.61496	2.49e-23	-1.10792	1.07e-05	1
AT5G51470	-2.33927	1.31e-24	-1.53655	8.13e-14	-1.115	3.25e-07	-1.36022	4.71e-10	1
AT1G01380	-2.02868	4.89e-06	-1.13575	0.00379623	-1.65412	0.000416403	-1.50297	0.000978699	1
AT3G24760	-0.577733	4.56e-07	-0.854787	2.52e-14	-0.238383	0.0736107	-0.139348	0.373316	1
AT4G16350	-0.759121	0.000103114	-0.706496	0.000168797	-0.421046	0.059595	-0.236745	0.363302	1
AT2G24750	-0.694543	0.00016808	-0.749953	1.86e-05	-0.248047	0.267188	-0.27777	0.229416	1
AT2G18050	-1.37582	3.09e-11	-1.10094	6.49e-08	-0.258919	0.33786	-1.25317	3.92e-09	1
AT3G54870	-0.69545	0.000615998	-0.898422	3.33e-06	-0.262967	0.297587	-0.25948	0.336661	1
AT5G10330	-0.412215	1.92e-05	-0.702531	3.91e-14	-0.326706	0.0016476	-0.274404	0.0106108	1
AT1G71920	-0.428492	4.62e-05	-0.739594	2.02e-13	-0.367228	0.00104983	-0.274718	0.0203708	1
AT4G20430	-0.810799	2.52e-08	-0.985768	3.26e-12	-0.859936	1.81e-08	-0.29501	0.0847224	1
AT4G03175	-0.834714	0.00354767	-1.05589	0.00015639	-1.00889	0.0020259	-0.314724	0.422348	1
AT2G06925	-0.884303	5.62e-08	-0.870203	2.86e-08	-0.356914	0.0515068	-0.42277	0.0193829	1
AT4G01265	-1.07737	0.00406186	-1.57193	1.69e-05	-0.723128	0.0907439	-0.380109	0.471427	1
AT2G24300	-0.987311	4.24e-20	-0.573109	4.09e-08	-0.401107	0.000475569	-0.481471	2.17e-05	1
AT3G23340	-1.00765	1.34e-10	-1.13826	9.53e-14	-0.545897	0.000977203	-0.434992	0.0118677	1
AT5G35620	-0.548679	2e-08	-0.719313	3.41e-14	-0.437958	1.54e-05	-0.469342	4.28e-06	1
AT3G41762	-1.00591	0.000198583	-0.790312	0.00250304	-0.446484	0.151736	-0.51341	0.107509	1
AT3G14520	-0.73992	0.000464147	-0.782873	0.000103684	-0.911971	9.8e-05	-0.494316	0.0404181	1
AT3G16900	-1.32247	0.000485999	-0.658197	0.0633528	-0.818633	0.0465766	-0.498864	0.289964	1
AT3G23480	-0.59947	0.000554785	-0.884002	1.08e-07	-0.761113	6.53e-05	-0.502608	0.00849626	1
AT1G36060	-1.09509	4.38e-18	-0.925401	8.93e-14	-0.547031	3.8e-05	-0.504006	0.000223926	1
AT3G56100	-1.34821	1.95e-14	-1.74594	6.9e-23	-1.91859	1.32e-22	-0.531717	0.00421119	1
AT4G01950	-1.17366	1.14e-08	-0.909667	5.27e-06	-0.54662	0.0150587	-0.602513	0.00780889	1
AT5G27810	-2.35539	0.000121803	-2.48952	4.43e-05	-2.53642	0.000310599	-0.590319	0.451708	1
AT3G46890	-1.13128	0.00692576	-1.84576	8.03e-06	-2.16074	2.06e-05	-0.601148	0.245036	1
AT5G10390	-1.16642	7.06e-19	-2.30748	5.34e-59	-1.8023	4.3e-35	-0.625811	4.46e-06	1
AT1G06475	-1.26345	0.000317105	-2.08481	3.18e-09	-2.2791	2.27e-08	-0.63823	0.112342	1
AT5G03960	-1.46696	2.45e-13	-1.08183	1.27e-08	-0.921058	7.91e-06	-0.645541	0.0022248	1
AT4G28310	-0.833566	2.58e-07	-1.61872	1.8e-22	-1.35629	1.02e-14	-0.653999	0.000146637	1
AT1G54530	-1.57997	3.75e-13	-1.46955	9.85e-13	-0.931451	2.42e-05	-0.689052	0.00167791	1
AT4G15320	-1.05152	0.0077682	-3.40189	4.07e-12	-1.35355	0.00191058	-0.69058	0.138095	1
AT4G21730	-2.12726	1.54e-05	-2.73632	3.92e-08	-1.76025	0.000740525	-0.75682	0.148186	1
AT1G23160	-1.82272	3.42e-16	-1.48244	4.64e-12	-0.805482	0.000406149	-1.0224	6.56e-06	1
AT1G24735	-1.55766	1.69e-09	-1.53105	6.2e-10	-0.818417	0.00241901	-0.81355	0.00243566	1
AT2G28270	-1.15094	0.00496933	-1.65817	2.21e-05	-2.30017	1.29e-07	-0.825365	0.0749575	1
AT2G31540	-1.26055	3.67e-05	-0.894507	0.00209417	-1.00952	0.00142456	-1.03286	0.00133734	1
AT1G21810	-1.12045	0.00551264	-2.07729	1.13e-06	-2.34859	4.33e-06	-1.01796	0.0250815	1
AT1G24822	-0.428052	0.00482678	-0.66932	2.15e-06	-0.108841	0.637097	-0.0424818	0.95864	1
AT1G25097	-0.428052	0.00482678	-0.66932	2.15e-06	-0.108841	0.637097	-0.0424818	0.95864	1
AT3G04440	-0.612105	8.1e-08	-0.34541	0.00180112	-0.0465164	0.86247	-0.291115	0.0251509	1
AT3G03700	-0.630369	2.07e-08	-0.341632	0.00180893	-0.07157	0.714677	-0.291196	0.0224657	1
AT5G22310	-0.588099	2.16e-06	-0.303862	0.0103962	-0.0941632	0.658568	-0.255466	0.0828091	1
AT1G62610	-0.609464	4.31e-08	-0.652228	1.04e-09	-0.198097	0.145197	-0.166469	0.249417	1
AT1G31220	-0.355942	0.0335537	-0.624767	3.92e-05	-0.257009	0.174184	-0.180405	0.427708	1
AT1G47625	-0.641726	0.012825	-1.0256	2.2e-05	-0.398454	0.1875	-0.187102	0.70926	1
AT5G61340	-0.679039	3.66e-15	-0.829974	1.31e-22	-0.219991	0.0243308	-0.233122	0.0201216	1
AT1G69210	-0.544344	0.0028069	-0.602342	0.000402388	-0.612048	0.00169071	-0.240434	0.309945	1
AT5G57200	-1.21505	0.00116628	-1.43519	3.6e-05	-0.968029	0.0130308	-0.31676	0.551172	1
AT2G23050	-0.973832	1.32e-20	-0.663931	4.46e-11	-0.463539	2.49e-05	-0.770055	7.48e-13	1
AT1G64220	-1.02945	0.00176111	-1.93695	8.38e-09	-1.36584	0.000212679	-0.508186	0.197843	1
AT2G12462	-1.4271	3.34e-27	-1.43605	9.24e-29	-0.510077	0.000142036	-0.890361	1.78e-11	1
AT3G26050	-0.854269	9.75e-06	-1.84175	3.3e-19	-1.28124	2.35e-09	-0.510816	0.0176795	1
AT4G14980	-1.40141	9.64e-06	-0.987763	0.000614691	-0.52221	0.152736	-0.796925	0.0167108	1
AT4G16980	-1.46316	8.07e-12	-2.54694	2.15e-28	-2.55316	2.93e-24	-0.672786	0.00275354	1
AT1G44970	-0.994332	6.33e-24	-0.438273	3.01e-06	-0.0335109	0.926191	-0.723209	9.83e-13	1
AT1G62580	-1.32357	7.85e-07	-0.392044	0.122	-0.178396	0.713819	-0.871503	0.00223095	1
AT1G20330	-0.450428	1.08e-07	-0.743847	9.22e-20	-0.445441	2.8e-07	-0.204935	0.0386806	1
AT1G52660	-1.14386	1.13e-06	-0.679848	0.00256688	-0.235599	0.456682	-0.745231	0.00356921	1
AT4G02270	-0.967047	4.52e-06	-1.10528	6.2e-08	-0.428004	0.071827	-0.394804	0.124433	1
AT3G05858	-1.55984	0.000229451	-1.77784	1.11e-05	-1.26396	0.00620221	-0.41213	0.450899	1
AT3G54590	-1.08432	5.65e-05	-0.952639	0.00028239	-0.467089	0.131481	-0.449408	0.179077	1
AT1G48930	-0.807888	7.09e-07	-0.621898	0.000104559	-0.454561	0.00967488	-0.627818	0.000291913	1
AT1G63100	-1.1891	7.68e-13	-1.92313	2.25e-29	-1.83325	4.27e-24	-0.519758	0.0038442	1
AT5G65090	-0.547349	0.00360624	-1.12067	2.71e-10	-0.699981	0.000292652	-0.56492	0.00456331	1
AT5G15948	-1.62567	2.33e-15	-1.04883	2.14e-08	-0.790679	0.000124032	-0.645837	0.00184084	1
AT5G15950	-1.61894	8.61e-16	-1.03533	1.34e-08	-0.803853	7.33e-05	-0.670351	0.000910098	1
AT4G01270	-0.852746	0.000134882	-1.83414	1.04e-14	-1.44971	2.34e-08	-0.690127	0.00468892	1
AT5G60520	-1.68473	1.45e-13	-1.79425	1.61e-15	-0.802501	0.000784226	-0.828845	0.000614157	1
AT2G39370	-0.926233	3.14e-09	-0.646816	1.56e-05	-0.0636881	0.859684	-0.639243	0.000112233	1
AT4G21310	-0.907421	2.48e-06	-0.481751	0.00702133	-0.378471	0.0768673	-0.202506	0.469107	1
AT3G18200	-0.850236	1.35e-09	-0.62633	5.01e-06	-0.344235	0.0294158	-0.737948	4.43e-07	1
AT3G01840	-1.27954	1.09e-08	-0.903346	1.52e-05	-0.37198	0.155351	-0.678936	0.00460388	1
AT1G02570	-1.34677	0.000146462	-1.76815	3.7e-07	-0.436909	0.315924	-0.904889	0.0216124	1
AT1G08730	-0.70666	0.00478827	-1.20455	7.28e-07	-1.13452	4.85e-05	-0.58094	0.0350423	1
AT5G03170	-0.646442	1.23e-10	-1.45672	1.56e-45	-0.975921	2.7e-20	-0.720333	3.97e-12	1
AT1G61950	-1.79838	2.11e-09	-1.60275	1.08e-08	-0.74092	0.0166801	-0.91241	0.0024358	1
AT1G53830	-1.22386	2.76e-18	-1.22263	1.27e-18	-1.28207	2.47e-19	-1.28293	2.75e-19	1
AT4G20440	-0.555833	5.93e-10	-1.03516	4.91e-32	-0.745256	4.89e-16	-0.453013	1.54e-06	1
AT3G51290	-0.498669	0.00516757	-1.07048	5.35e-10	-0.628352	0.00105292	-0.494503	0.0114591	1
AT2G18470	-0.833723	0.206496	-3.2054	5.47e-06	-1.62034	0.0172846	-1.40776	0.0399608	1
AT1G01190	-1.06885	4.02e-09	-3.0142	1.93e-48	-2.69655	1.6e-36	-1.26017	2.68e-11	1
AT4G13620	-0.808049	2.08e-10	-1.09651	2.36e-18	-0.357029	0.0109059	-0.259578	0.0911815	1
AT1G50930	-0.417001	0.029973	-0.751639	1.32e-05	-0.474028	0.0169015	-0.283726	0.210581	1
AT5G26330	-0.840311	3.74e-06	-1.41531	3.52e-15	-0.86655	5.44e-06	-0.319613	0.144743	1
AT4G28620	-0.869946	0.0969951	-1.9782	0.000174322	-0.851609	0.141386	-0.425234	0.616636	1
AT3G29280	-0.560417	0.0159294	-1.08955	5.46e-07	-0.792101	0.00125423	-0.484539	0.0617507	1
AT1G09486	-0.435916	0.0186771	-0.621207	0.000256728	-0.29103	0.161013	-0.0586368	0.920379	1
ATMG00690	-0.503593	0.103589	-1.0298	0.000237579	-0.36985	0.312343	-0.191622	0.717655	1
AT1G55330	-0.570963	1.74e-06	-0.838344	2.83e-13	-0.894361	5.31e-14	-0.379843	0.00368027	1
AT2G24700	-0.718986	0.078413	-1.57251	2.67e-05	-1.29926	0.00326264	-0.744653	0.103058	1
AT5G11440	-1.15909	6.12e-09	-0.9708	2e-07	-0.793854	0.000164508	-1.25779	4.4e-09	1
AT1G73630	-2.37035	4.92e-44	-2.5628	3.81e-52	-1.38906	5.31e-18	-0.859782	1.41e-08	1
AT5G48850	-1.99965	3.01e-13	-1.45752	2.98e-08	-2.93963	8.59e-23	-2.01836	9.51e-13	1
AT1G30850	-0.761454	0.000286717	-0.72427	0.000264034	-0.530515	0.0194973	-0.698356	0.00215662	1
AT4G33730	-1.75362	1.03e-10	-1.80213	1.4e-11	-0.864354	0.00214714	-0.767265	0.00969657	1
AT2G34430	-1.51816	2.76e-06	-1.99514	3.03e-10	-1.50697	4.37e-06	-2.51384	7.17e-14	1
AT5G62165	-0.701225	2.54e-06	-0.636811	8.59e-06	-0.173777	0.378679	-0.298009	0.0927339	1
AT5G61430	-1.96295	3.14e-24	-2.89402	5.25e-46	-1.57083	5.31e-16	-0.855836	1.27e-05	1
AT5G59520	-1.03451	1.18e-25	-1.45805	1.24e-49	-0.73346	3.38e-13	-0.54236	1.98e-07	1
AT5G57120	-0.594627	5.76e-06	-1.01005	9.11e-16	-0.720985	3.45e-08	-0.294061	0.0551914	1
AT5G55260	-0.566293	1.38e-05	-0.773877	6.22e-10	-0.177909	0.275755	-0.127899	0.523148	1
AT5G54030	-0.926631	0.050436	-1.77452	7.12e-05	-1.1634	0.0196631	-0.680661	0.199226	1
AT5G52840	-0.434122	0.000538773	-0.749503	2.06e-10	-0.376883	0.00366236	-0.243709	0.100242	1
AT5G50460	-0.729	3.11e-07	-1.03094	7.82e-14	-0.447674	0.00312032	-0.455412	0.00360897	1
AT5G48480	-0.601106	7.26e-05	-0.882354	1.11e-09	-0.663864	1.57e-05	-0.457489	0.00549105	1
AT5G44170	-0.307595	0.0307213	-0.750722	8.32e-09	-0.187527	0.287917	-0.225618	0.185272	1
AT5G24170	-0.349486	0.0213182	-0.642601	3.83e-06	-0.186461	0.323217	-0.197321	0.311061	1
AT5G15030	-0.559659	0.000819211	-1.27225	1.36e-14	-0.719928	5.92e-05	-0.586935	0.00110257	1
AT5G04980	-0.711662	4.58e-07	-0.521851	8.72e-05	-0.119681	0.580446	-0.55022	0.000257991	1
AT5G04360	-0.610468	0.000448406	-0.844832	4.74e-07	-0.475714	0.0141985	-0.517453	0.00638342	1
AT4G34960	-0.526924	5.34e-08	-0.908669	1.29e-21	-0.361005	0.000525208	-0.225703	0.0458714	1
AT4G31250	-0.718013	8.46e-06	-0.692934	8.94e-06	-0.284315	0.130463	-0.466545	0.0088004	1
AT4G27840	-0.500001	0.000149605	-1.02976	1.79e-15	-0.530185	0.000191798	-0.31703	0.0346127	1
AT4G22910	-0.990822	4.66e-16	-1.1502	7.79e-22	-0.725127	1.04e-08	-0.591261	3.65e-06	1
AT4G22250	-0.814216	5.4e-09	-0.972849	8.29e-13	-0.49101	0.00103656	-0.269992	0.103413	1
AT4G14455	-0.508231	4.77e-07	-0.660956	9.94e-12	-0.360551	0.000806186	-0.360096	0.00091111	1
AT4G12130	-0.671704	6.32e-09	-0.680973	8.7e-10	-0.448762	0.000345501	-0.424129	0.000666099	1
AT4G10750	-0.626759	2.26e-11	-0.687443	3.99e-14	-0.187814	0.0955251	-0.384453	0.000131972	1
AT4G10480	-0.769615	2.03e-15	-1.31574	4.76e-43	-0.910988	9.37e-21	-0.580032	8.49e-09	1
AT4G01480	-0.424698	1.98e-09	-0.77788	1e-29	-0.216388	0.00507131	-0.288299	0.000146682	1
AT3G61898	-1.24111	7.23e-05	-0.885036	0.00219059	-0.916763	0.00501413	-0.242777	0.637571	1
AT3G61460	-0.418974	0.00220256	-0.672048	1.55e-07	-0.14078	0.433326	-0.148553	0.44147	1
AT3G52370	-0.754217	1.29e-13	-1.1956	9.3e-33	-0.705069	1.49e-11	-0.2479	0.0387286	1
AT3G27325	-0.39728	0.0120045	-0.725956	5.56e-07	-0.183623	0.347574	-0.156521	0.484112	1
AT3G25940	-0.546498	0.00223946	-0.829126	7.92e-07	-0.517116	0.0062778	-0.2651	0.234678	1
AT3G23210	-1.10639	8.74e-10	-1.10934	2.39e-10	-0.889123	2.89e-06	-0.404601	0.0472734	1
AT3G12690	-0.527774	0.000580163	-1.02176	1.71e-11	-0.502097	0.00314643	-0.194129	0.342531	1
AT2G44065	-0.438547	7.15e-06	-0.620647	2.95e-11	-0.257596	0.0169602	-0.167369	0.17543	1
AT2G40120	-1.05811	8.63e-18	-1.13368	5.95e-21	-0.948713	2.48e-13	-0.50536	7.81e-05	1
AT2G37220	-0.652545	4.6e-15	-0.66067	6.67e-16	-0.297178	0.000921022	-0.0710418	0.622747	1
AT2G30060	-0.405909	5.77e-08	-0.810939	3.4e-29	-0.273203	0.000578674	-0.261072	0.00135195	1
AT2G20724	-1.36992	1.11e-17	-1.78483	2.3e-28	-1.39935	2.22e-16	-0.605886	0.000235868	1
AT1G79260	-0.795524	1.08e-07	-1.07312	1.74e-13	-0.663973	2.24e-05	-0.30567	0.0854705	1
AT1G78480	-0.579993	0.0264323	-1.11336	6.25e-06	-0.497352	0.11248	-0.623428	0.0300922	1
AT1G78476	-0.57682	0.0672452	-1.17697	5.85e-05	-0.423615	0.25526	-0.36988	0.355532	1
AT1G75410	-0.613933	4.59e-10	-0.528564	3.77e-08	-0.179078	0.131848	-0.128546	0.347827	1
AT1G72430	-1.02392	1.25e-14	-1.50185	3.03e-29	-1.01445	1.92e-13	-0.687289	7.32e-07	1
AT1G70370	-1.00979	4.68e-15	-2.46033	1.46e-78	-1.98011	3.28e-51	-0.754413	1.71e-08	1
AT1G69780	-0.790065	5.61e-17	-1.13758	1.23e-33	-0.885117	5.46e-19	-0.659375	1.18e-11	1
AT1G68795	-1.03672	6.36e-14	-1.84588	1.77e-36	-0.724949	5.19e-07	-0.395232	0.00850578	1
AT1G67330	-0.78441	8.75e-19	-0.963543	3.24e-28	-0.417469	7.56e-06	-0.315319	0.00138079	1
AT1G64170	-1.00376	3.34e-14	-1.58209	1.61e-32	-0.90552	2.29e-11	-0.766888	2.32e-08	1
AT1G22070	-0.760244	3.13e-18	-1.01699	2.81e-32	-0.190431	0.0611289	-0.593103	5.09e-11	1
AT1G13970	-0.745753	5.97e-14	-1.18802	5.68e-33	-0.668789	7.36e-11	-0.258171	0.0246896	1
AT1G12020	-0.76913	2.91e-05	-0.302455	0.088133	-0.262388	0.261877	-0.129283	0.711439	1
AT1G08990	-0.549435	2.86e-10	-0.809555	1.38e-21	-0.59842	3.02e-11	-0.198598	0.0548651	1
AT1G06270	-0.846552	1.47e-05	-1.21007	2.29e-10	-0.551262	0.00903326	-0.347908	0.139761	1
AT5G06278	-0.806335	0.000380178	-0.865511	5.24e-05	-0.39491	0.125539	-0.267884	0.366657	1
AT4G34760	-1.90334	4.76e-18	-2.89368	9.88e-33	-2.4675	1.96e-21	-1.71643	3.21e-14	1
AT3G20640	-1.01976	6.5e-19	-1.63499	2.68e-43	-0.748833	3.96e-10	-0.787113	2.03e-11	1
AT3G02630	-0.541064	2.25e-12	-1.05374	5.09e-44	-0.411501	2.93e-07	-0.35513	1.5e-05	1
AT1G78815	-1.60776	3.36e-12	-2.20013	1.14e-19	-1.46616	3.16e-09	-0.690655	0.00289394	1
AT1G31070	-0.766053	4.68e-20	-1.96024	7.49e-109	-1.28843	1.96e-49	-0.899992	4.63e-26	1
AT4G20230	-0.929061	1.02e-05	-2.03592	1.63e-21	-1.36144	3.75e-10	-1.29043	3.13e-09	1
AT3G59680	-0.927847	3.08e-13	-1.44059	4.56e-29	-0.688184	1.98e-07	-0.763122	6.84e-09	1
AT3G02010	-0.541366	0.0101732	-0.984331	1.63e-06	-0.712149	0.00176445	-0.392496	0.106176	1
AT2G22140	-1.03902	0.000643079	-1.31467	5.64e-06	-0.87059	0.00769896	-0.666354	0.048726	1
AT1G58280	-0.528443	1.2e-05	-1.02252	5.64e-18	-0.504015	8.81e-05	-0.32339	0.0180583	1
AT5G67390	-0.421848	0.00565057	-0.654914	3.74e-06	-0.188257	0.326277	-0.364356	0.0295965	1
AT5G66985	-0.542046	6.09e-05	-1.0686	1.96e-16	-0.595066	1.88e-05	-0.213391	0.209821	1
AT5G66680	-0.535333	1.79e-13	-0.779811	6.23e-28	-0.427515	1.15e-08	-0.420124	2.89e-08	1
AT5G66570	-0.769157	0.000118492	-0.751665	9.65e-05	-0.706343	0.000607125	-0.127727	0.74342	1
AT5G66140	-0.435693	0.000500992	-0.712973	1.42e-09	-0.0734474	0.731483	-0.377679	0.00505446	1
AT5G65650	-0.692816	5.54e-08	-1.27357	6.71e-24	-0.463702	0.000618963	-0.502587	0.000221681	1
AT5G65520	-0.326696	0.0319808	-0.775188	2.31e-08	-0.164142	0.403903	-0.143809	0.511991	1
AT5G65480	-0.778095	1.16e-11	-0.960051	1.23e-17	-0.480664	6.11e-05	-0.331394	0.0112061	1
AT5G64350	-0.455904	0.00136037	-0.733676	3.84e-08	-0.371553	0.0125241	-0.262354	0.12023	1
AT5G64320	-0.637825	1.58e-05	-0.965539	2.8e-11	-0.461434	0.00522576	-0.21732	0.241748	1
AT5G64290	-0.719564	5.41e-19	-0.951072	6.83e-33	-0.375419	1.25e-05	-0.33725	0.000108504	1
AT5G63630	-0.487878	0.0128322	-0.774834	1.56e-05	-0.138015	0.651444	-0.10751	0.758638	1
AT5G62720	-0.463796	0.000910582	-1.37297	5.78e-25	-0.400428	0.00628547	-0.53802	0.000181875	1
AT5G62575	-0.454057	0.000699245	-0.640262	4.97e-07	-0.408487	0.00426833	-0.263748	0.0947437	1
AT5G62440	-0.780564	1.07e-09	-1.26102	2.34e-23	-0.819891	4.86e-10	-0.531103	9.68e-05	1
AT5G61770	-0.505975	7.79e-07	-0.602621	8.79e-10	-0.413727	0.000134462	-0.110297	0.470519	1
AT5G61250	-0.50519	9.65e-06	-0.643704	4.42e-09	-0.324083	0.00881738	-0.306839	0.0168101	1
AT5G61220	-0.486913	0.000699519	-0.876702	1.07e-10	-0.533291	0.000340224	-0.450011	0.00342792	1
AT5G61170	-0.765067	1.49e-09	-1.21706	6.4e-23	-1.02502	4.64e-16	-0.675628	2.5e-07	1
AT5G61020	-0.465124	8.57e-10	-0.750982	2.02e-24	-0.531638	4.15e-12	-0.208215	0.0167465	1
AT5G60450	-0.764028	7.68e-07	-1.34914	4.12e-19	-0.549829	0.000670118	-0.347559	0.0529258	1
AT5G59470	-0.609376	0.00109837	-1.25545	5.27e-12	-0.404533	0.0506696	-0.286319	0.220302	1
AT5G59410	-0.925679	1.77e-11	-0.814511	8.45e-10	-0.303577	0.0502824	-0.5026	0.000629349	1
AT5G58970	-0.589081	6.09e-06	-1.11896	6.23e-18	-0.551313	7.24e-05	-0.455141	0.00134624	1
AT5G57970	-0.660865	1.37e-07	-0.74831	6.2e-10	-0.303693	0.0314704	-0.344195	0.0144573	1
AT5G57815	-0.334467	0.0531019	-0.585247	0.000145435	-0.0962711	0.726751	-0.122728	0.65629	1
AT5G57740	-0.58797	1.97e-12	-0.803127	9.42e-23	-0.507223	8.42e-09	-0.275826	0.00300347	1
AT5G57270	-0.507601	2.07e-05	-0.787007	5.42e-12	-0.312501	0.0169288	-0.198814	0.182153	1
AT5G56630	-0.322574	6.49e-05	-0.591973	1e-14	0.0209317	0.97155	-0.167527	0.0800814	1
AT5G56360	-0.531544	2.87e-10	-0.886399	3.54e-27	-0.529443	6.83e-10	-0.380397	2.03e-05	1
AT5G56010	-0.736141	6.04e-24	-0.650728	2.83e-19	-0.549578	1.47e-13	-0.389521	4.99e-07	1
AT5G56000	-0.781558	2.64e-27	-0.751927	7.82e-26	-0.608202	1.64e-16	-0.407037	9.52e-08	1
AT5G55710	-0.496123	0.00159534	-0.655957	5.88e-06	-0.12372	0.629772	-0.140173	0.554577	1
AT5G54800	-0.571556	1.63e-09	-0.694477	5.33e-14	-0.191723	0.0835806	-0.101349	0.484722	1
AT5G54100	-0.600959	3.78e-07	-0.781417	1.12e-11	-0.461342	0.000270077	-0.402337	0.00180673	1
AT5G53280	-0.762244	1.2e-11	-1.10585	2.82e-23	-0.719623	1.51e-09	-0.484563	4.52e-05	1
AT5G53120	-0.584043	7.31e-12	-0.8018	5.04e-22	-0.256095	0.00633586	-0.430503	1.66e-06	1
AT5G52380	-0.725879	1.08e-08	-0.955017	1.62e-14	-0.596113	1.12e-05	-0.499576	0.000243407	1
AT5G52180	-0.997114	3.21e-20	-1.24393	9.24e-31	-0.584028	2.59e-07	-0.486799	1.7e-05	1
AT5G50420	-0.7505	6.31e-10	-1.02616	8.91e-18	-0.457443	0.000474459	-0.283735	0.0444748	1
AT5G50330	-0.365444	0.00851774	-0.580539	5.75e-06	-0.219975	0.17824	-0.251217	0.127713	1
AT5G50020	-0.401003	0.000230107	-0.588539	1.36e-08	-0.380176	0.000974274	-0.13484	0.371021	1
AT5G49945	-0.538137	1.23e-08	-0.872885	3.67e-21	-0.206498	0.0591869	-0.166361	0.157556	1
AT5G49640	-0.622362	4.56e-05	-0.552381	0.000176013	-0.336122	0.0480629	-0.29339	0.110607	1
AT5G49020	-0.538748	2.44e-07	-1.0258	1.31e-23	-0.441645	5.51e-05	-0.27549	0.0204617	1
AT5G48580	-0.819853	2.08e-14	-1.30214	8.48e-35	-0.758141	3.76e-12	-0.50463	9.33e-06	1
AT5G48500	-0.714181	1.83e-10	-1.08573	8.91e-23	-0.51376	1.24e-05	-0.501253	2.32e-05	1
AT5G48320	-1.33304	7.55e-15	-0.866608	6.24e-08	-0.786909	9.67e-06	-0.315016	0.106026	1
AT5G47490	-0.483656	0.000727499	-0.906262	1.86e-11	-0.503719	0.000596202	-0.32452	0.0447891	1
AT5G47060	-1.33787	4.7e-25	-0.976109	7.47e-15	-0.543131	4.96e-05	-0.590035	1.25e-05	1
AT5G46740	-0.566946	1.91e-05	-0.473445	0.00021539	-0.637672	4.69e-06	-0.170347	0.33083	1
AT5G46570	-0.996798	2.73e-13	-1.38328	2.52e-24	-0.851952	1.9e-09	-0.605958	2.24e-05	1
AT5G46290	-0.632158	5.83e-16	-0.990045	5.83e-38	-0.664781	5.56e-17	-0.453596	2.7e-08	1
AT5G46160	-0.455745	0.00302845	-0.618829	1.79e-05	-0.262728	0.133378	-0.236922	0.213488	1
AT5G45940	-0.687469	1.16e-10	-1.12635	6.71e-26	-0.668226	5.58e-09	-0.599694	9.6e-08	1
AT5G45560	-0.387034	0.00227695	-0.953154	4.17e-15	-0.33585	0.0148212	-0.370368	0.00682169	1
AT5G45420	-0.759628	1.64e-20	-0.932373	9.24e-31	-0.444386	3e-07	-0.34177	0.000104617	1
AT5G44670	-1.06799	2.38e-16	-1.11195	1.83e-18	-1.09665	1.26e-15	-1.01686	3.39e-14	1
AT5G44370	-0.497782	7.88e-05	-0.998668	5.37e-16	-0.539495	5.04e-05	-0.408647	0.0027303	1
AT5G43970	-0.696602	4.87e-06	-0.940036	1.46e-10	-0.627083	6.14e-05	-0.63429	6.87e-05	1
AT5G43960	-0.779284	1.13e-21	-1.12786	2.62e-44	-0.66921	1.61e-15	-0.242501	0.00932006	1
AT5G43400	-0.50345	1.79e-06	-0.825073	4.19e-16	-0.352495	0.00168213	-0.330759	0.00414956	1
AT5G43140	-0.692078	2.34e-06	-1.00503	2.86e-12	-0.691477	1.13e-05	-0.522509	0.00100154	1
AT5G43020	-0.867669	1.56e-07	-1.25293	1.47e-14	-1.01099	6.45e-09	-0.490315	0.00745222	1
AT5G42880	-0.563957	3.82e-09	-0.682634	2.59e-13	-0.316224	0.00242546	-0.356711	0.000563611	1
AT5G42860	-1.04295	5.95e-33	-1.6914	6.62e-78	-1.02134	1.03e-29	-0.878022	5.2e-23	1
AT5G42110	-1.00777	1.39e-05	-1.80862	6.73e-15	-1.08444	7.84e-06	-0.59752	0.0189411	1
AT5G42030	-0.622986	1.8e-09	-1.19097	4.53e-31	-0.417062	0.000133739	-0.325709	0.00447624	1
AT5G41680	-0.547916	0.000101447	-0.668933	6.61e-07	-0.496498	0.000672726	-0.360214	0.0223687	1
AT5G41480	-0.45766	0.000271417	-0.808397	1.99e-11	-0.421449	0.00176223	-0.376033	0.00674948	1
AT5G40720	-0.785354	3.71e-08	-0.243447	0.0935395	-0.279197	0.0855377	-0.263569	0.125481	1
AT5G40080	-0.587457	0.000286483	-0.974666	3.67e-10	-0.697479	3.69e-05	-0.382969	0.0365698	1
AT5G39940	-0.490943	0.00325395	-0.759854	1.49e-06	-0.243699	0.245406	-0.121641	0.673028	1
AT5G39830	-0.280813	0.0639857	-0.609259	6.02e-06	-0.0360159	0.998601	-0.05811	0.870635	1
AT5G39410	-0.448704	6.46e-10	-0.603472	1.12e-17	-0.170814	0.0437778	-0.252503	0.00162693	1
AT5G37600	-0.650108	2.76e-09	-0.794806	9.33e-14	-0.129876	0.378471	-0.506778	1.03e-05	1
AT5G37500	-0.642362	4.28e-09	-0.67298	2.45e-10	-0.504675	1.21e-05	-0.440409	0.000172925	1
AT5G37290	-0.528057	0.00609907	-0.782984	1.02e-05	-0.183107	0.494161	-0.219611	0.38906	1
AT5G37020	-0.717536	9.6e-15	-0.872548	5.92e-22	-0.375947	0.000152573	-0.186871	0.101129	1
AT5G35700	-0.599696	1.6e-12	-0.671471	5.96e-16	-0.334133	0.000233216	-0.431812	1.33e-06	1
AT5G28220	-0.522667	9.72e-07	-0.796076	1.45e-14	-0.0887231	0.611069	-0.266421	0.0293874	1
AT5G27730	-0.486649	0.0123372	-0.86237	1.53e-06	-0.286668	0.206003	-0.445507	0.0360856	1
AT5G27490	-0.614735	0.000152402	-1.13479	6.15e-13	-0.649896	0.000147482	-0.511121	0.00328143	1
AT5G26820	-0.497457	2.67e-07	-0.508226	4.42e-08	-0.589963	6.88e-09	-0.0735898	0.675621	1
AT5G24980	-0.785214	0.000133499	-0.886689	5.96e-06	-0.573066	0.00865021	-0.460023	0.0485063	1
AT5G23300	-0.709748	2.44e-10	-1.42807	2.01e-36	-1.01036	7.59e-18	-0.549788	2.82e-06	1
AT5G23290	-0.492582	0.000148177	-0.679781	3.75e-08	-0.284868	0.0499334	-0.263051	0.0868567	1
AT5G23250	-0.434504	3.3e-06	-0.636722	9.91e-13	-0.372453	0.000153243	-0.224555	0.0373969	1
AT5G22130	-0.510252	0.000371897	-0.739679	7.99e-08	-0.304355	0.0666681	-0.397084	0.0128559	1
AT5G22050	-0.653984	1.74e-05	-0.960644	5.64e-11	-0.259848	0.148815	-0.236906	0.221387	1
AT5G21950	-0.704411	8.7e-05	-0.467375	0.00787405	-0.748124	4.6e-05	-0.315233	0.147982	1
AT5G20980	-0.453493	0.00120191	-0.85121	2.39e-10	-0.379776	0.012187	-0.215033	0.206234	1
AT5G20720	-0.514432	7.5e-07	-0.875924	1.86e-18	-0.495371	2.68e-06	-0.209982	0.0959865	1
AT5G19750	-0.622076	4.15e-08	-0.860591	7.88e-15	-0.460861	0.000123777	-0.641526	5.23e-08	1
AT5G19680	-0.38109	5.07e-05	-0.598414	1.86e-11	-0.158276	0.16531	-0.251683	0.0165416	1
AT5G19670	-0.481529	0.00452326	-0.7994	7.2e-07	-0.193338	0.378392	-0.125167	0.666136	1
AT5G19370	-0.394159	0.00847889	-0.672105	1.05e-06	-0.321043	0.0502213	-0.28929	0.0912261	1
AT5G19160	-0.873564	1.51e-06	-0.463948	0.00664062	-0.285861	0.200713	-0.27136	0.223319	1
AT5G19060	-1.20879	0.00074544	-1.13617	0.000824911	-1.04082	0.00884348	-0.376877	0.441298	1
AT5G18240	-1.11889	5.79e-11	-1.28827	1.63e-14	-0.584343	0.00114601	-0.489132	0.00720757	1
AT5G17870	-0.709141	7.86e-05	-1.0418	1.26e-09	-0.804685	1.28e-05	-0.266223	0.247615	1
AT5G17630	-0.854471	3.01e-23	-0.978332	9.15e-31	-1.0958	6.09e-33	-0.6438	3.93e-13	1
AT5G17190	-0.50221	4.15e-07	-0.92048	6.41e-22	-0.397744	0.000125345	-0.486168	2.41e-06	1
AT5G16950	-0.366477	0.056549	-0.581945	0.000634408	-0.282895	0.186331	-0.0839657	0.842017	1
AT5G16890	-0.533918	1.78e-05	-0.932864	1.33e-14	-0.368925	0.00772101	-0.399286	0.0031377	1
AT5G16590	-0.826006	9.86e-13	-1.24649	8.28e-28	-1.15355	9.81e-23	-0.773168	8.71e-11	1
AT5G15980	-0.635212	1.77e-10	-1.14705	4.25e-31	-0.541889	1.67e-07	-0.232511	0.0468229	1
AT5G15910	-0.559297	5.42e-08	-0.591938	2.47e-09	-0.169739	0.174518	-0.0826188	0.64165	1
AT5G15460	-0.557494	0.00043133	-0.713885	2.44e-06	-0.433065	0.0119501	-0.157305	0.50014	1
AT5G15350	-0.825215	1.55e-12	-1.235	5.11e-27	-0.97168	2.02e-16	-0.351551	0.00776791	1
AT5G14660	-0.676859	0.0026105	-0.838332	9.91e-05	-0.350293	0.177151	-0.187544	0.589402	1
AT5G14570	-0.722944	4.72e-06	-0.764136	4e-07	-0.401416	0.0205658	-0.58025	0.000565702	1
AT5G14565	-0.624801	0.000118492	-0.760659	8.65e-07	-0.324697	0.0761679	-0.429557	0.0178884	1
AT5G14550	-0.663011	5.6e-15	-0.834844	1.07e-23	-0.112854	0.319867	-0.328195	0.000403772	1
AT5G14040	-0.612439	2.98e-15	-0.862815	1.01e-29	-0.477482	1.79e-09	-0.277472	0.00128426	1
AT5G13300	-0.352637	0.00155091	-0.702741	1.34e-11	-0.101592	0.512691	-0.117995	0.458105	1
AT5G12860	-0.914747	2.37e-24	-0.957222	4.1e-27	-0.401219	2.62e-05	-0.293985	0.0037788	1
AT5G11890	-0.595298	1.92e-13	-0.999421	8.92e-36	-0.611959	4.28e-13	-0.329612	0.000177568	1
AT5G11750	-0.550988	0.00057294	-1.0994	6.4e-13	-0.61314	0.000191289	-0.54028	0.00138397	1
AT5G11470	-0.696061	0.00249634	-0.915757	3.37e-05	-0.729722	0.00328082	-0.322985	0.269082	1
AT5G11450	-0.484892	0.00090199	-0.729032	1.27e-07	-0.317618	0.0561823	-0.159129	0.450623	1
AT5G11000	-0.608459	1.49e-10	-0.379855	5.16e-05	-0.255326	0.0162547	-0.292126	0.00604214	1
AT5G10930	-0.756277	1.5e-16	-0.607211	5.42e-12	-0.240786	0.0189682	-0.200432	0.0628149	1
AT5G10910	-0.542156	0.000663905	-0.851015	1.44e-08	-0.185969	0.375102	-0.284641	0.130811	1
AT5G10745	-0.481151	3.07e-05	-0.747271	1.49e-11	-0.36934	0.00287185	-0.239249	0.07878	1
AT5G10020	-0.51782	3.95e-06	-0.886638	2.11e-16	-0.532899	4.23e-06	-0.192787	0.170641	1
AT5G09995	-0.471257	0.00127583	-1.05888	1.03e-13	-0.449772	0.0047026	-0.370928	0.0243019	1
AT5G09960	-0.629785	7.52e-06	-1.07789	3.67e-15	-0.397774	0.0089341	-0.37833	0.0167113	1
AT5G09850	-0.345528	2.02e-05	-0.585587	2.8e-14	-0.0864043	0.440004	-0.0397702	0.829898	1
AT5G09820	-0.428425	0.0434858	-0.970564	8.84e-07	-0.26727	0.330301	-0.265248	0.342712	1
AT5G09450	-0.462175	1.69e-05	-0.652513	2.28e-10	-0.169973	0.183978	-0.132937	0.367631	1
AT5G07720	-0.744921	0.000411106	-0.925402	3.87e-06	-0.647356	0.00425642	-0.554915	0.017053	1
AT5G07250	-0.476917	0.000130259	-1.04819	3.24e-18	-0.372083	0.00511145	-0.290716	0.0403181	1
AT5G06440	-0.566612	1.41e-07	-0.652104	3.69e-10	-0.143137	0.310824	-0.113614	0.483698	1
AT5G06270	-1.19678	8.42e-08	-1.63168	1.19e-13	-0.790269	0.00072272	-0.350529	0.213355	1
AT5G05920	-0.652109	3.36e-06	-1.01695	7.65e-14	-0.551125	0.000221269	-0.439764	0.00384012	1
AT5G05830	-0.567918	0.000225298	-0.988173	5.05e-11	-0.2557	0.16823	-0.337528	0.0587542	1
AT5G05470	-0.640471	1.91e-09	-0.912207	3.55e-18	-0.387642	0.000770149	-0.231261	0.067392	1
AT5G05090	-0.649735	0.00238055	-0.956528	1.73e-06	-0.437344	0.0601825	-0.718333	0.00146605	1
AT5G05000	-0.54291	3.97e-06	-0.808135	9.5e-13	-0.434075	0.000480326	-0.260765	0.059482	1
AT5G04940	-0.26102	0.0336347	-0.633286	1.47e-08	-0.0120229	1	-0.063087	0.79553	1
AT5G04510	-0.698754	2.71e-17	-0.957816	4.67e-32	-0.312896	0.00044999	-0.241071	0.0103794	1
AT5G04070	-0.421917	0.0231877	-0.664454	8.74e-05	-0.211879	0.365292	-0.362512	0.0774938	1
AT5G03300	-0.726957	4.13e-15	-0.765447	4.51e-17	-0.333152	0.000811167	-0.355277	0.000455395	1
AT5G03240	-0.584321	7.69e-13	-0.466278	8.47e-09	-0.631828	9.93e-15	-0.207038	0.0315645	1
AT5G03140	-0.795102	1.04e-06	-1.25407	4.31e-15	-0.455584	0.0103287	-0.328897	0.0851452	1
AT5G02410	-0.974874	2.91e-17	-1.12065	4.61e-23	-0.464507	0.00013729	-0.337966	0.00730385	1
AT5G02400	-0.247324	0.141326	-0.592173	4.95e-05	0.11201	0.629214	-0.045173	0.953156	1
AT5G02280	-0.80734	3.46e-07	-0.75173	8.09e-07	-0.64652	9.18e-05	-0.479141	0.00623059	1
AT5G01970	-0.50495	1.51e-07	-0.689506	1.35e-13	-0.241193	0.0270013	-0.314779	0.00298628	1
AT5G01780	-0.965571	1.38e-14	-1.25792	1.68e-23	-0.528825	6.95e-05	-0.348745	0.0112402	1
AT5G01220	-0.731736	3.75e-17	-0.968385	1.95e-29	-0.5992	4.38e-11	-0.419153	5.41e-06	1
AT4G39350	-0.73876	1.13e-12	-1.52491	6.57e-50	-0.920004	1.25e-18	-0.509761	3.2e-06	1
AT4G39120	-0.955904	2.37e-19	-1.19109	2.15e-29	-0.594247	7.51e-08	-0.45461	4.27e-05	1
AT4G38740	-0.572006	3.11e-07	-0.993377	2.91e-20	-0.776876	2.1e-12	-0.524989	6.02e-06	1
AT4G36180	-0.626924	1.18e-11	-1.25443	5.33e-43	-0.598511	3.11e-10	-0.336069	0.000897151	1
AT4G35410	-0.573905	2.93e-05	-0.924616	3.45e-12	-0.384612	0.0107564	-0.287766	0.0751983	1
AT4G35335	-0.487079	5.8e-06	-1.00303	1.79e-21	-0.471802	2.92e-05	-0.397879	0.000532282	1
AT4G35320	-1.12864	2.05e-22	-2.23034	8.06e-69	-1.78218	3.4e-42	-1.15878	7.59e-22	1
AT4G35020	-0.568674	1.06e-05	-0.828846	1.77e-11	-0.323281	0.0216572	-0.190635	0.251424	1
AT4G34980	-0.782337	2.41e-16	-1.32151	1.98e-44	-0.795955	2.8e-16	-0.282676	0.00952704	1
AT4G34870	-0.70022	2.6e-13	-1.33519	9.89e-46	-1.00875	3.15e-26	-0.68874	1.82e-12	1
AT4G34750	-1.29955	7.79e-14	-1.7771	2.78e-24	-1.28276	1.71e-12	-0.782747	1.23e-05	1
AT4G34680	-0.825656	1.76e-10	-0.341129	0.00744986	-0.348556	0.0143391	-0.392475	0.00615957	1
AT4G34600	-0.639273	2.13e-06	-0.886768	8.59e-12	-0.178779	0.295158	-0.456839	0.00172346	1
AT4G34555	-0.581958	0.000581411	-1.15225	5.27e-13	-0.79041	2.59e-06	-0.589908	0.000866318	1
AT4G33960	-0.48493	0.0118829	-1.27474	3.36e-12	-0.342149	0.107115	-0.292039	0.211371	1
AT4G33680	-0.549034	1.31e-10	-0.847577	2.63e-24	-0.554772	2.39e-10	-0.44977	4.78e-07	1
AT4G33625	-0.49828	5.42e-05	-0.861913	2.62e-13	-0.253433	0.069803	-0.447283	0.000638147	1
AT4G33580	-0.533887	1.3e-12	-0.613104	6.63e-17	-0.395218	4.87e-07	-0.316607	9.3e-05	1
AT4G33360	-0.445423	2.56e-06	-0.607385	2.34e-11	-0.400988	3.74e-05	-0.294409	0.00466524	1
AT4G33040	-1.2078	1.25e-05	-1.16357	1.13e-05	-0.640592	0.0361804	-0.551184	0.0874322	1
AT4G32460	-0.493379	1.35e-06	-1.0195	3.83e-25	-0.588024	1.42e-08	-0.4162	0.000114493	1
AT4G32390	-0.542842	2.84e-11	-0.881647	2.01e-28	-0.474938	1.78e-08	-0.271437	0.00273525	1
AT4G32290	-0.564326	2.99e-09	-0.919009	7.51e-23	-0.307253	0.00280354	-0.147062	0.231546	1
AT4G32240	-0.429522	0.00341812	-0.604633	1.01e-05	-0.202144	0.250648	-0.143513	0.498741	1
AT4G32175	-0.636669	0.000248737	-0.192318	0.279302	-0.330376	0.105767	-0.120567	0.71775	1
AT4G31930	-0.542167	0.002971	-0.846483	9.16e-07	-0.293629	0.176989	-0.260198	0.270092	1
AT4G31600	-0.99825	1.31e-18	-1.70383	4.74e-46	-0.827449	3.45e-12	-0.59537	2.39e-07	1
AT4G31460	-0.43185	1.57e-07	-0.791694	3.46e-23	-0.447716	1.84e-07	-0.271214	0.00283331	1
AT4G30993	-0.426776	0.000409124	-0.593121	1.82e-07	-0.400235	0.00156186	-0.114455	0.529402	1
AT4G30660	-0.573139	3.62e-06	-0.758376	1.93e-10	-0.172279	0.26626	-0.284372	0.0493649	1
AT4G30560	-0.501302	1.9e-05	-0.926569	3.65e-16	-0.332919	0.00888607	-0.35911	0.00534434	1
AT4G29830	-0.454637	0.000118094	-0.594353	1.17e-07	-0.303601	0.0185956	-0.248377	0.0750133	1
AT4G29735	-0.579372	0.000143172	-0.738755	3.63e-07	-0.485693	0.00213395	-0.457507	0.00554233	1
AT4G29680	-0.589266	8.07e-08	-0.802069	4.63e-14	-0.377604	0.00125249	-0.278613	0.0275337	1
AT4G29120	-0.347277	0.00201266	-0.594408	1.59e-08	-0.107947	0.503951	-0.257021	0.0428849	1
AT4G28890	-0.730745	1.42e-10	-0.499934	6.09e-06	-0.152647	0.305498	-0.245937	0.0727794	1
AT4G28630	-0.82942	7.64e-12	-1.09722	4.44e-20	-0.312124	0.0189408	-0.372249	0.0052696	1
AT4G28440	-0.502132	3.13e-07	-0.70708	7.54e-14	-0.376332	0.000252567	-0.302532	0.00538905	1
AT4G27380	-0.627862	6.78e-07	-0.710553	5.88e-09	-0.327198	0.019005	-0.127896	0.498841	1
AT4G26670	-0.67139	1.54e-05	-0.901984	1.5e-09	-0.360088	0.0363914	-0.424328	0.0141701	1
AT4G26630	-0.393459	0.00415421	-0.647586	3.83e-07	-0.0065953	1	-0.0799775	0.756175	1
AT4G26370	-0.650616	0.000575071	-1.14459	3.23e-10	-0.596024	0.00308005	-0.553487	0.00631412	1
AT4G25910	-1.05409	1.69e-06	-0.721377	0.000453721	-0.510565	0.0323732	-0.396867	0.135005	1
AT4G25890	-0.72579	7.93e-07	-1.16902	1.82e-16	-0.83503	1.76e-08	-0.551516	0.000439735	1
AT4G25870	-0.526326	2.11e-09	-0.89167	2.11e-25	-0.457422	6.84e-07	-0.246594	0.012996	1
AT4G25840	-0.558114	3.66e-09	-0.750033	5.78e-16	-0.115449	0.366997	-0.290836	0.00617346	1
AT4G25320	-0.594207	7.25e-10	-0.8189	2.88e-18	-0.295815	0.00565382	-0.178856	0.138441	1
AT4G24750	-0.596247	5.16e-05	-0.846754	1.76e-09	-0.209619	0.243957	-0.145809	0.492058	1
AT4G23980	-0.774564	1.64e-16	-1.72631	5.76e-70	-0.91122	5.22e-21	-0.809661	4.5e-17	1
AT4G23620	-0.672254	1.32e-10	-1.49616	8.04e-44	-0.948126	1.3e-17	-0.686821	2.96e-10	1
AT4G22320	-0.465251	0.000129422	-0.680097	4.43e-09	-0.436659	0.000785127	-0.322856	0.0184397	1
AT4G21960	-0.50401	1.07e-10	-1.20079	2.47e-56	-0.621607	1.17e-15	-0.42094	2.09e-07	1
AT4G21460	-0.469978	3.02e-09	-0.968127	5.6e-34	-0.385865	5.69e-06	-0.383196	5.01e-06	1
AT4G19900	-0.397158	0.00440248	-0.604712	3.01e-06	-0.253132	0.106978	-0.218324	0.192964	1
AT4G18930	-0.364874	0.0158936	-0.683234	7.34e-07	-0.108342	0.632427	-0.250014	0.159496	1
AT4G18800	-0.894764	1.45e-12	-0.732207	2.12e-09	-0.430918	0.00161238	-0.341409	0.016866	1
AT4G18760	-1.2001	2.56e-18	-1.1562	8.46e-18	-1.10115	1.53e-14	-0.628133	1.15e-05	1
AT4G18372	-0.550805	0.00573528	-0.653309	0.00056911	-0.377074	0.0983709	-0.446395	0.0461968	1
AT4G18270	-0.731704	8.68e-07	-1.58895	3.28e-24	-0.661845	3.8e-05	-0.36615	0.0273164	1
AT4G18120	-0.32327	0.00132229	-0.704789	4.99e-14	0.125487	0.31434	-0.13043	0.326683	1
AT4G18040	-0.714394	1.78e-14	-0.819114	2.99e-19	-0.337622	0.000815346	-0.244553	0.0244344	1
AT4G17520	-0.692424	1.28e-11	-1.1742	8.83e-32	-0.637754	7.47e-10	-0.372837	0.000875384	1
AT4G17420	-0.431615	0.000197239	-0.859258	1.38e-14	-0.20855	0.131422	-0.268788	0.0446533	1
AT4G17010	-0.343839	0.012318	-0.706372	1.83e-08	-0.296317	0.0470833	-0.257217	0.100399	1
AT4G16710	-0.39512	0.0147124	-0.68703	4.03e-06	-0.0557366	0.899817	-0.185459	0.391135	1
AT4G16610	-1.04991	1.15e-05	-1.01906	7.31e-06	-1.14762	1.09e-05	-0.383165	0.185175	1
AT4G16360	-0.588124	2.62e-13	-0.722745	3.06e-20	-0.142674	0.15094	-0.300102	0.000661439	1
AT4G16060	-0.784658	2.43e-07	-0.963823	7.19e-11	-0.276092	0.114541	-0.272948	0.142252	1
AT4G15960	-0.522332	2.97e-05	-0.784582	5.22e-11	-0.364538	0.00636106	-0.37634	0.00599555	1
AT4G15930	-0.530272	0.000659284	-0.967063	5.59e-11	-0.205078	0.285735	-0.161148	0.47975	1
AT4G15540	-0.934937	1.83e-11	-0.900992	1.72e-11	-0.30393	0.0507817	-0.454363	0.00265232	1
AT4G14100	-0.655149	0.00138169	-0.73201	0.000143018	-0.357808	0.122427	-0.131695	0.734331	1
AT4G13100	-1.04563	2e-12	-1.10367	2.84e-14	-0.544054	0.000491332	-0.366551	0.0298789	1
AT4G13050	-0.609246	1.04e-08	-0.608808	3.66e-09	-0.419034	0.00022848	-0.21119	0.104445	1
AT4G12880	-1.02218	5.85e-20	-1.98513	1.57e-66	-1.65198	4.22e-45	-0.962429	3.51e-17	1
AT4G11450	-0.409556	0.004564	-0.647434	1.75e-06	-0.271715	0.0988197	-0.240439	0.170622	1
AT4G11010	-0.723456	9.5e-08	-1.08521	1.48e-16	-0.812186	2.09e-09	-0.676935	1.35e-06	1
AT4G10430	-0.304208	0.000964725	-0.636646	1.17e-13	-0.107019	0.381109	-0.186714	0.0831829	1
AT4G09720	-0.548674	1.76e-06	-0.812109	1.74e-13	-0.479701	5.51e-05	-0.376849	0.00255004	1
AT4G09520	-0.304547	0.0373732	-0.607013	3.91e-06	-0.127671	0.530621	-0.0653651	0.839637	1
AT4G09020	-0.488117	2.56e-10	-0.695352	2.53e-20	0.0627483	0.60797	-0.387547	2.07e-06	1
AT4G08390	-0.601683	1.72e-11	-0.480659	5.22e-08	-0.503062	4.13e-08	-0.169049	0.13409	1
AT4G05590	-0.337937	0.00421195	-0.773592	3.41e-12	-0.23382	0.0786557	-0.229946	0.101579	1
AT4G05450	-0.944667	1.62e-13	-0.982359	3.18e-15	-0.934306	6.84e-12	-0.696306	1.94e-07	1
AT4G05410	-0.534624	1.89e-09	-1.01294	4.38e-30	-0.552885	4.76e-09	-0.325006	0.000781971	1
AT4G05400	-0.744471	4.7e-11	-1.11725	1.28e-23	-0.602207	3.33e-07	-0.356441	0.0041049	1
AT4G04692	-0.617251	0.000252533	-0.678779	1.56e-05	-0.361935	0.0521331	-0.360968	0.0605572	1
AT4G04470	-0.451489	7.58e-05	-0.597922	3.7e-08	-0.00245493	1	-0.112507	0.513832	1
AT4G02485	-0.656875	0.00409489	-0.920057	2.61e-05	-0.224184	0.482779	-0.259683	0.426646	1
AT4G02040	-0.830442	4.03e-07	-1.2053	1.71e-13	-0.708542	7.81e-05	-0.706723	5.11e-05	1
AT4G01590	-0.665363	3.28e-11	-0.93477	2.81e-21	-0.477108	6.09e-06	-0.411004	0.000126819	1
AT4G01570	-0.367069	0.00274934	-0.707012	9.44e-10	-0.155579	0.319153	-0.110419	0.5501	1
AT4G01510	-0.460485	0.11184	-1.07615	4.54e-05	-0.214073	0.669357	-0.209862	0.639327	1
AT4G01220	-1.1349	6.32e-15	-1.45448	1.14e-23	-0.671398	1.15e-05	-0.561971	0.000253099	1
AT4G00905	-0.895857	0.000228393	-0.997696	1.43e-05	-0.491115	0.0675664	-0.545609	0.0478916	1
AT3G63450	-0.731334	2.14e-06	-0.859443	6.9e-09	-0.543358	0.000871207	-0.423104	0.0139452	1
AT3G63410	-0.621402	2.98e-06	-1.02608	1.58e-15	-0.668473	8.4e-07	-0.212749	0.212539	1
AT3G63170	-0.392558	0.00154719	-0.733127	2.83e-10	-0.216115	0.130072	-0.114585	0.534163	1
AT3G62940	-0.421901	0.000296942	-0.811225	1.51e-13	-0.312951	0.0124725	-0.202031	0.15619	1
AT3G62840	-0.457252	4.65e-05	-0.649591	1.25e-09	-0.331545	0.0052807	-0.321106	0.00934531	1
AT3G62810	-0.538322	6.33e-06	-0.750306	5.74e-11	-0.509387	3.86e-05	-0.452899	0.000342045	1
AT3G62110	-0.926013	1.59e-13	-1.29777	2.89e-25	-0.678986	2.26e-07	-0.566882	1.46e-05	1
AT3G61810	-0.57385	0.0436263	-0.981007	0.000122969	-0.485633	0.137413	-0.268545	0.498261	1
AT3G61770	-0.559843	0.000524166	-0.662116	9.82e-06	-0.151952	0.502994	-0.143969	0.53435	1
AT3G61630	-0.603127	4.11e-07	-1.21404	1.58e-24	-0.552751	1.15e-05	-0.302472	0.0266633	1
AT3G60440	-0.747094	4.46e-11	-0.913133	1.8e-16	-0.299132	0.0181373	-0.35583	0.00447706	1
AT3G60080	-0.381718	5.77e-06	-0.769873	7.47e-21	-0.273567	0.00280697	-0.152671	0.145213	1
AT3G59980	-0.527534	0.000841507	-0.888132	2.21e-09	-0.625832	7.9e-05	-0.412957	0.0171851	1
AT3G59840	-0.461021	0.00642831	-0.646877	4.41e-05	-0.419391	0.0200805	-0.318348	0.110222	1
AT3G58100	-0.749566	0.00330372	-1.32956	1.09e-07	-0.9988	0.000377924	-0.354523	0.279173	1
AT3G57785	-0.58986	2.82e-07	-0.836962	6.3e-14	-0.386979	0.00162448	-0.166592	0.274213	1
AT3G57540	-0.762968	1.55e-10	-1.35362	1e-29	-0.982189	3.47e-15	-0.645301	2.23e-07	1
AT3G56430	-0.501755	8.24e-07	-0.930722	4.39e-20	-0.486168	1.05e-05	-0.286357	0.0122126	1
AT3G56110	-0.531015	7.57e-08	-0.794893	2e-16	-0.298212	0.00656788	-0.329773	0.00241148	1
AT3G56020	-0.594107	0.000207209	-0.88194	6.74e-09	-0.46661	0.00534932	-0.394225	0.0282364	1
AT3G55490	-0.621904	3.54e-05	-0.814557	1.77e-08	-0.284791	0.0994877	-0.243233	0.202031	1
AT3G55420	-1.04172	7.47e-26	-1.24773	8.81e-37	-0.937432	9.47e-20	-0.556728	5.58e-08	1
AT3G55340	-0.830116	1.32e-10	-1.4096	5.21e-28	-0.728354	4.83e-08	-0.301919	0.0460851	1
AT3G55010	-0.968251	3.85e-14	-1.21491	6.43e-22	-0.758768	8.52e-09	-0.381298	0.00758724	1
AT3G54960	-0.727002	9.28e-15	-1.36266	7.24e-49	-0.600775	3.68e-10	-0.730046	2.47e-14	1
AT3G54930	-0.384852	0.0566964	-0.727415	5.59e-05	-0.346007	0.142796	-0.21439	0.408304	1
AT3G54810	-0.731477	6.92e-20	-1.02926	1.26e-38	-0.653555	2.98e-15	-0.231674	0.012113	1
AT3G54790	-0.714601	1.08e-11	-1.20369	3.45e-30	-0.728263	4.29e-11	-0.344563	0.00276073	1
AT3G54000	-0.670757	3.83e-07	-0.984955	2.73e-14	-0.585389	3.11e-05	-0.584882	3.05e-05	1
AT3G53950	-0.679459	9.68e-07	-0.900361	2.33e-11	-0.657871	7.91e-06	-0.445338	0.00337884	1
AT3G53380	-0.681078	2.56e-05	-0.947457	1.21e-09	-0.50918	0.00325107	-0.398251	0.0287234	1
AT3G53235	-1.51189	1.15e-06	-2.68666	4.93e-16	-1.25411	0.000117119	-1.31235	5.32e-05	1
AT3G52960	-0.965397	1.94e-19	-1.58332	8.1e-50	-0.8987	1.73e-16	-0.643409	7.88e-09	1
AT3G52940	-0.742824	5.46e-12	-1.29426	6.49e-33	-1.04565	5.07e-20	-0.631367	2.08e-08	1
AT3G52500	-0.525489	2.65e-07	-0.819228	1.04e-16	-0.596626	1.02e-08	-0.27709	0.0169906	1
AT3G52190	-0.504606	1.25e-07	-0.633261	6.9e-12	0.0109333	1	-0.375782	0.000254564	1
AT3G52040	-0.647574	3.41e-05	-1.07742	7.64e-13	-0.730072	4.37e-06	-0.356311	0.0470902	1
AT3G51980	-0.326093	0.0017083	-0.637511	4.1e-11	0.0685814	0.676427	-0.101424	0.498226	1
AT3G51710	-0.517529	0.000120956	-0.973279	1.49e-13	-0.416626	0.00435449	-0.471733	0.00108654	1
AT3G51260	-0.624377	1.31e-12	-0.886822	7.91e-25	-0.396709	1.73e-05	-0.485809	1.25e-07	1
AT3G51160	-0.569441	4.19e-17	-0.67135	7.14e-24	-0.349886	8.21e-07	-0.306403	2.57e-05	1
AT3G50840	-0.751325	3.38e-09	-1.29953	4.88e-24	-0.969901	1.09e-12	-0.317296	0.0309688	1
AT3G50810	-0.67653	2.53e-05	-1.11475	1.6e-12	-0.588475	0.000644898	-0.454044	0.0101264	1
AT3G50780	-0.661053	5.72e-10	-0.874862	4.97e-17	-0.681074	8.71e-10	-0.45662	5.37e-05	1
AT3G50120	-0.902021	7.42e-05	-1.05321	1.76e-06	-1.24483	6.33e-07	-0.695015	0.00493377	1
AT3G50070	-0.447469	0.000516255	-0.959784	7.16e-15	-0.236075	0.117912	-0.23028	0.143787	1
AT3G50050	-0.440044	0.000506361	-0.89204	2.16e-13	-0.504876	0.000172157	-0.35518	0.0104433	1
AT3G49930	-0.973755	2.69e-09	-1.54507	3.98e-20	-0.710665	5.23e-05	-0.365912	0.0494397	1
AT3G49860	-0.661462	0.000166662	-0.988701	3.3e-09	-0.431679	0.0245202	-0.319438	0.127285	1
AT3G49750	-1.20116	1.91e-22	-1.87724	3.33e-47	-1.53289	3.73e-29	-0.709055	1.51e-08	1
AT3G48030	-0.672275	5.08e-06	-0.61444	9.19e-06	-0.562181	0.000347525	-0.394982	0.0158868	1
AT3G47833	-0.453848	0.0032257	-0.63677	9.84e-06	-0.255972	0.144466	-0.305588	0.0854061	1
AT3G47590	-0.314899	0.0111517	-0.668629	3.71e-09	-0.209844	0.129792	-0.184652	0.22152	1
AT3G46830	-0.784096	1.48e-19	-0.915159	6.09e-27	-0.571392	1.72e-10	-0.353766	0.00016837	1
AT3G46560	-0.480319	0.00363014	-0.95651	4.45e-10	-0.584061	0.000426831	-0.45778	0.0094177	1
AT3G46200	-0.360784	0.0165888	-0.69017	8.67e-07	-0.265221	0.129844	-0.2718	0.125958	1
AT3G46180	-0.42197	0.000257314	-0.640989	6.71e-09	-0.045167	0.886136	-0.0621352	0.778815	1
AT3G45600	-0.453801	1.76e-06	-0.781	8.68e-18	-0.12654	0.294441	-0.0901821	0.540765	1
AT3G45400	-0.712942	7.96e-06	-0.897273	5.56e-09	-0.405235	0.0224936	-0.387458	0.030516	1
AT3G44590	-1.06928	6.94e-14	-1.59694	5.73e-29	-1.27219	4.46e-18	-0.95247	9e-11	1
AT3G44160	-0.326106	0.0180003	-0.692178	3.86e-08	-0.197955	0.222418	-0.281286	0.0629022	1
AT3G44150	-0.509638	6.31e-05	-0.813106	3.31e-11	-0.32341	0.0225362	-0.190575	0.244601	1
AT3G43810	-0.684703	1.06e-11	-1.27952	2.17e-38	-0.975064	3.77e-22	-0.718935	2.54e-12	1
AT3G43580	-0.983528	0.000111375	-0.915738	9.54e-05	-0.729832	0.00946902	-0.925709	0.000802967	1
AT3G42950	-0.473731	5.76e-07	-0.67875	1.45e-13	-0.0809235	0.581213	-0.0467728	0.826904	1
AT3G28880	-0.706065	0.000182417	-0.88836	6.3e-07	-0.224069	0.345538	-0.565864	0.00494255	1
AT3G28700	-0.563376	1.06e-06	-0.899571	1.67e-15	-0.399806	0.00152313	-0.223618	0.108175	1
AT3G28200	-0.745977	2.28e-17	-1.21022	1.16e-41	-0.754224	5.32e-16	-0.333514	0.000516406	1
AT3G28130	-0.968499	4.45e-09	-2.12131	2.87e-33	-1.32404	7.65e-14	-0.952156	3.08e-08	1
AT3G28100	-1.20264	6e-12	-1.10033	2.79e-11	-1.00879	5.35e-08	-0.34684	0.0800927	1
AT3G27230	-0.851425	1.1e-25	-1.17711	4.33e-48	-0.80224	2.95e-21	-0.491858	6.3e-09	1
AT3G27080	-0.988845	4.61e-15	-1.09978	6.28e-19	-0.672109	2.57e-07	-0.583665	1.02e-05	1
AT3G26780	-0.657722	3.15e-17	-0.584271	2.11e-14	-0.330992	6.95e-05	-0.395898	1.56e-06	1
AT3G26480	-0.455803	0.117434	-1.207	7.36e-06	-0.184491	0.702841	-0.447243	0.183585	1
AT3G26360	-0.52128	1.26e-05	-0.684462	2.84e-09	-0.211458	0.141954	-0.283563	0.0407723	1
AT3G25930	-0.857253	8.4e-14	-1.0226	1.37e-19	-0.467092	0.000113624	-0.577731	1.77e-06	1
AT3G25700	-1.51255	1.26e-17	-1.92424	4.56e-27	-1.04054	1.02e-08	-0.458305	0.015705	1
AT3G25545	-0.496523	2.23e-07	-0.73152	4.19e-15	-0.0906417	0.51257	-0.211051	0.0610743	1
AT3G25540	-0.482798	2.3e-09	-0.80476	1.91e-24	-0.350765	4.87e-05	-0.209338	0.0257148	1
AT3G25430	-0.523999	0.000465899	-0.76028	8.51e-08	-0.215792	0.256581	-0.11756	0.624822	1
AT3G25400	-0.58592	0.000303132	-0.838194	5.99e-08	-0.575923	0.000677001	-0.306581	0.113839	1
AT3G23300	-0.665849	2e-11	-0.841659	4.69e-18	-0.34896	0.00106472	-0.271178	0.0176506	1
AT3G22670	-0.636853	0.000712905	-0.924064	2.91e-07	-0.61143	0.00283085	-0.291664	0.206345	1
AT3G22425	-0.528683	0.000108976	-0.905718	5.42e-12	-0.251676	0.114456	-0.18135	0.323801	1
AT3G22300	-0.534498	4e-06	-0.957642	1.76e-17	-0.566471	2.45e-06	-0.533732	9.87e-06	1
AT3G22070	-0.495149	0.00179072	-0.79619	9.56e-08	-0.1622	0.458997	-0.269996	0.163529	1
AT3G21580	-0.75194	1.01e-05	-1.00122	1.55e-09	-0.381127	0.053557	-0.205446	0.372961	1
AT3G21400	-0.580726	3.97e-05	-0.860371	2.11e-10	-0.334608	0.0340473	-0.198867	0.2853	1
AT3G21220	-0.572758	3.56e-13	-0.693217	1.87e-19	-0.267888	0.00200824	-0.263901	0.00254226	1
AT3G21100	-0.528338	2.68e-05	-0.944513	1.18e-14	-0.440017	0.00102821	-0.184504	0.268411	1
AT3G21060	-0.40444	0.000409718	-0.784553	1.08e-12	-0.165733	0.263423	-0.190338	0.183898	1
AT3G20740	-0.431482	0.000541451	-0.754422	2e-10	-0.412999	0.00174035	-0.358463	0.00880663	1
AT3G20560	-0.458296	4.52e-06	-0.649661	1.58e-11	-0.416732	0.000118373	-0.292371	0.00891458	1
AT3G20240	-1.20459	1.03e-12	-2.09333	7.59e-32	-1.76727	1.72e-20	-1.00611	6.26e-09	1
AT3G18710	-0.998046	3e-13	-0.947556	4.54e-13	-0.664715	3.6e-06	-0.927713	9.91e-11	1
AT3G18420	-0.569784	1.51e-06	-0.6333	2.04e-08	-0.258918	0.0546962	-0.174938	0.254743	1
AT3G18410	-0.477195	1.81e-05	-0.748325	1.86e-12	-0.3841	0.00089863	-0.351978	0.0036143	1
AT3G18160	-0.551338	1.69e-06	-1.04933	5.21e-20	-0.458082	0.000269116	-0.234193	0.0886307	1
AT3G18060	-0.454827	6.53e-09	-0.667203	1.8e-18	-0.319592	0.000102384	-0.30272	0.000344778	1
AT3G17940	-0.457088	1.11e-07	-0.655213	3.6e-15	-0.196995	0.0447638	-0.170664	0.107298	1
AT3G17780	-0.57205	1.5e-06	-0.793766	3.99e-12	-0.410413	0.0010562	-0.549466	8.88e-06	1
AT3G17210	-0.470585	0.000224792	-0.647722	8.85e-08	-0.425747	0.00114657	-0.119235	0.53892	1
AT3G16750	-0.591545	0.0119	-0.937326	1.61e-05	-0.306192	0.274702	-0.200044	0.557049	1
AT3G16200	-0.522092	2.41e-10	-1.03138	5.54e-35	-0.450765	3.97e-07	-0.271619	0.002995	1
AT3G16050	-0.80525	8.12e-17	-1.18059	4.97e-34	-0.679348	2.28e-11	-0.357949	0.000556335	1
AT3G15460	-1.06269	2.06e-17	-1.08571	3.52e-19	-0.972036	2.03e-13	-0.267241	0.0631604	1
AT3G15115	-0.539989	6.86e-06	-0.994238	4.13e-17	-0.422751	0.0011331	-0.579955	4.59e-06	1
AT3G15080	-0.369212	0.0151135	-0.756134	4.98e-08	-0.270439	0.113818	-0.27479	0.115851	1
AT3G15020	-1.04421	8.48e-32	-1.56552	7.09e-69	-1.12504	8.82e-35	-0.93053	1e-24	1
AT3G13930	-0.402155	4.61e-08	-0.659968	1.47e-20	-0.317145	3.15e-05	-0.214475	0.00963567	1
AT3G13845	-0.376127	0.0615155	-0.659883	0.000249056	-0.12905	0.687733	-0.134903	0.688431	1
AT3G13674	-1.06221	1.8e-06	-1.451	3.18e-11	-1.06905	5.2e-06	-0.954131	4.13e-05	1
AT3G13160	-0.749777	9.05e-11	-1.26947	2.99e-28	-1.12573	2.41e-20	-0.49164	5.85e-05	1
AT3G12610	-0.966945	4.7e-20	-1.02418	7.43e-23	-0.746809	5.01e-12	-0.832012	1.52e-14	1
AT3G12550	-0.287375	0.0330889	-0.707584	6.7e-09	-0.0865233	0.70538	-0.101213	0.633788	1
AT3G12520	-1.12529	8.84e-12	-0.700625	1.36e-05	-0.525009	0.00279988	-0.712745	4.18e-05	1
AT3G12390	-0.443459	4.16e-07	-0.83371	3.86e-23	-0.447622	5e-07	-0.254696	0.00940313	1
AT3G11630	-0.426726	0.000535324	-0.620368	9.23e-08	-0.334827	0.00985259	-0.0778523	0.745074	1
AT3G11590	-0.410079	5.29e-06	-0.596167	4.29e-12	-0.177945	0.0879822	-0.104506	0.411589	1
AT3G11250	-0.652266	5.05e-11	-1.27992	3.21e-39	-1.06108	1.33e-25	-0.665433	6.61e-11	1
AT3G10530	-0.909155	2.4e-14	-1.50912	1.15e-35	-0.843936	1.23e-11	-0.369797	0.00484622	1
AT3G10190	-0.969552	6.61e-13	-1.46652	1.96e-27	-0.493929	0.000541306	-0.372159	0.0139648	1
AT3G09890	-0.776336	2.11e-08	-0.913007	1.4e-11	-0.61433	2.66e-05	-0.595398	4.7e-05	1
AT3G09700	-0.610805	0.00502013	-1.20974	3.4e-09	-0.562417	0.0140053	-0.414212	0.0980722	1
AT3G09540	-0.783736	7.2e-13	-1.08203	2.66e-23	-1.00966	6.5e-18	-0.584396	3.02e-07	1
AT3G09410	-0.516766	1.36e-08	-0.634803	5.44e-13	-0.279753	0.00475209	-0.090435	0.520971	1
AT3G08680	-0.601535	6.13e-10	-0.749242	2.57e-15	-0.366877	0.000396188	-0.216283	0.0630904	1
AT3G08520	-0.660829	0.0194345	-0.902337	0.000552209	-0.389396	0.243307	-0.311016	0.419001	1
AT3G07810	-0.437142	1.04e-08	-0.659044	5.26e-19	-0.440099	1.74e-08	-0.215396	0.0130365	1
AT3G07510	-0.637017	9.83e-05	-0.972972	8.12e-10	-0.465863	0.00880524	-0.239397	0.253883	1
AT3G07430	-0.753336	1.96e-11	-0.946588	6.08e-18	-0.581499	6.68e-07	-0.231619	0.0909628	1
AT3G07230	-0.43834	0.00393219	-0.689056	1.13e-06	-0.316752	0.0533507	-0.195589	0.323146	1
AT3G07200	-0.464588	0.0224353	-0.737612	6.43e-05	-0.231586	0.369875	-0.229124	0.386486	1
AT3G07030	-0.230596	0.0818699	-0.623833	6.26e-08	-0.0509857	0.864288	-0.141348	0.403052	1
AT3G06790	-0.39646	0.00249413	-0.582457	1.66e-06	-0.371731	0.00699438	-0.188824	0.255845	1
AT3G06740	-1.88577	2.14e-25	-1.95294	3.7e-28	-1.2172	1.29e-11	-0.594497	0.000976716	1
AT3G06680	-0.662329	2.72e-06	-1.09325	9.38e-16	-0.83167	4.41e-09	-0.619498	2.5e-05	1
AT3G06410	-0.409738	0.000116624	-0.726132	5.9e-13	-0.264576	0.0224634	-0.104436	0.516482	1
AT3G06310	-0.415765	0.00499446	-0.661653	1.54e-06	-0.250724	0.136048	-0.22705	0.214767	1
AT3G06040	-0.516245	4.96e-06	-0.726239	2.02e-11	-0.574945	5.49e-07	-0.371552	0.00245964	1
AT3G05060	-0.501739	6.88e-07	-0.879302	1.35e-19	-0.691156	5.83e-12	-0.400317	0.000184606	1
AT3G04890	-0.657982	0.00803026	-1.18827	3.24e-07	-0.201257	0.573389	-0.5632	0.0385504	1
AT3G04830	-0.472629	3.44e-07	-0.756954	2.21e-17	-0.306502	0.00203753	-0.353159	0.000377264	1
AT3G04710	-0.574711	2.17e-08	-0.629465	2.11e-10	-0.367773	0.000888506	-0.224546	0.0636673	1
AT3G04120	-0.659529	6.18e-16	-0.929414	4.67e-31	-0.536209	9.79e-11	-0.498199	4.17e-09	1
AT3G03680	-0.962129	5.96e-15	-1.47266	2.07e-32	-1.31984	5.42e-24	-1.0374	3.59e-16	1
AT3G03550	-0.902119	3.75e-17	-0.831781	1.29e-15	-0.652155	4.42e-09	-0.200051	0.134322	1
AT3G03250	-0.596596	1.15e-13	-1.24076	2.07e-55	-0.70143	5.08e-18	-0.491488	3.66e-09	1
AT3G03130	-1.07831	1.37e-20	-1.79554	2.75e-50	-1.57815	1.56e-35	-0.698787	4.69e-09	1
AT3G03060	-0.707136	9.53e-10	-1.37586	3.45e-32	-1.22045	9.43e-23	-0.615958	3e-07	1
AT3G02230	-0.912297	4.87e-18	-1.10458	2.74e-26	-0.698492	7.85e-11	-0.570004	2.67e-07	1
AT3G02180	-0.322461	0.0122064	-0.643337	4.02e-08	-0.215542	0.132942	-0.119961	0.51724	1
AT3G01860	-0.848204	4.28e-09	-1.80259	1.52e-34	-0.885475	2.27e-09	-0.609757	6.84e-05	1
AT3G01435	-0.331554	0.120753	-0.66398	0.000300305	-0.196743	0.451495	-0.180075	0.526947	1
AT3G01130	-0.384804	0.0200763	-0.736603	9.45e-07	-0.339591	0.0501487	-0.277731	0.14838	1
AT2G48030	-0.578494	1.83e-08	-1.23558	5.97e-33	-0.663238	6.97e-10	-0.506712	2.57e-06	1
AT2G47690	-0.474707	0.0014379	-0.752241	7.38e-08	-0.213518	0.229832	-0.208537	0.277746	1
AT2G47360	-0.630256	6.29e-10	-0.976002	4.33e-22	-0.614443	8.98e-09	-0.604115	1.62e-08	1
AT2G46780	-0.814121	2.43e-13	-1.30668	1.47e-31	-1.00594	6.95e-18	-0.774977	1.41e-11	1
AT2G46535	-1.03238	1.66e-14	-1.79725	2.25e-39	-1.12375	4.61e-16	-0.617821	1.31e-05	1
AT2G45990	-0.307564	0.00619473	-0.59012	1.1e-08	-0.087392	0.598921	-0.0481711	0.858822	1
AT2G45790	-0.527058	1.15e-10	-0.871175	7.28e-28	-0.586994	1.54e-12	-0.416908	1.12e-06	1
AT2G44510	-0.836039	5.41e-07	-1.27019	1.88e-14	-0.895664	5e-07	-0.410459	0.0295793	1
AT2G44310	-0.346221	0.00578357	-0.825743	7.52e-13	-0.148684	0.341507	-0.161447	0.323184	1
AT2G43360	-0.694625	8.95e-13	-0.857323	1.81e-19	-0.471819	3.8e-06	-0.151142	0.239611	1
AT2G43130	-0.366209	0.00342709	-0.868304	2.5e-13	-0.296865	0.0292323	-0.249255	0.0829217	1
AT2G43110	-0.562165	1.43e-07	-0.905243	4.95e-18	-0.84866	9.34e-14	-0.391358	0.000622966	1
AT2G42395	-0.802742	0.0675017	-1.61079	0.000129083	-0.543871	0.264303	-0.677162	0.191464	1
AT2G42230	-0.53271	6.52e-11	-0.648162	2.93e-16	-0.271168	0.00247022	-0.168428	0.0894388	1
AT2G42070	-0.396063	0.000479573	-0.636333	2.33e-09	-0.167588	0.229194	-0.183072	0.191243	1
AT2G41770	-0.394075	0.00333586	-0.61105	1.1e-06	-0.32319	0.0248407	-0.16477	0.355532	1
AT2G41760	-0.335732	0.0144164	-0.589054	2.86e-06	-0.0458426	0.917771	-0.198796	0.239594	1
AT2G41600	-0.549025	6.4e-05	-0.734505	2.04e-08	-0.406948	0.00605875	-0.465832	0.00147542	1
AT2G41510	-1.69614	2.72e-08	-1.27229	4.48e-06	-1.26972	6.46e-05	-1.58473	9.47e-07	1
AT2G40765	-0.464769	0.00115666	-0.668845	6.93e-07	-0.357872	0.017936	-0.376816	0.0156612	1
AT2G40660	-0.49233	1.45e-09	-0.945812	1.75e-32	-0.507895	1.99e-09	-0.225006	0.0156088	1
AT2G40590	-0.559996	6.25e-05	-1.01488	2.41e-14	-0.486947	0.000729393	-0.360085	0.0216124	1
AT2G40300	-0.503874	0.00226665	-0.609733	7.65e-05	-0.633286	0.000226495	-0.262465	0.191333	1
AT2G40205	-0.51671	0.00265492	-0.835487	2.42e-07	-0.513198	0.00490846	-0.358243	0.0707265	1
AT2G39890	-1.17364	7.88e-23	-1.4018	1.56e-32	-1.24345	1.44e-24	-1.11677	3.47e-20	1
AT2G39290	-0.521756	8.44e-06	-0.851816	6.92e-14	-0.168395	0.252582	-0.138323	0.39908	1
AT2G39020	-0.442448	7.04e-07	-0.925185	6.66e-27	-0.417352	7.53e-06	-0.213433	0.0380523	1
AT2G38650	-0.474555	0.000135521	-0.779445	4.24e-11	-0.378004	0.00389397	-0.172217	0.294626	1
AT2G38580	-0.451956	2.98e-06	-0.673884	4.1e-13	-0.212892	0.0532212	-0.157031	0.203412	1
AT2G38550	-0.526145	1.52e-08	-0.736426	3.39e-16	-0.377501	0.000130833	-0.36474	0.0002742	1
AT2G37990	-0.473128	1.9e-08	-0.741391	8.36e-20	-0.5421	2.67e-10	-0.303937	0.00088566	1
AT2G37380	-1.64531	9.02e-09	-1.95211	5.54e-12	-1.00736	0.000663389	-0.904608	0.00282145	1
AT2G37200	-0.49858	0.00259033	-0.800462	2.15e-07	-0.484763	0.00459467	-0.318222	0.0996629	1
AT2G37080	-0.391343	7.76e-06	-0.841765	1.24e-23	-0.301213	0.00115873	-0.188009	0.0700106	1
AT2G36580	-0.496232	1.23e-10	-0.611446	4.49e-16	-0.271413	0.00104555	-0.240087	0.0056407	1
AT2G36530	-0.565838	2.48e-12	-0.888429	2.14e-29	-0.471463	9.79e-09	-0.316829	0.000309919	1
AT2G36230	-0.771605	3.24e-10	-1.40826	1.34e-28	-1.10479	3.15e-16	-0.566188	1.07e-05	1
AT2G36070	-0.541333	5.29e-12	-0.720397	4.16e-21	-0.360306	1.66e-05	-0.228386	0.0101936	1
AT2G35743	-1.77547	0.0061629	-4.50507	6.19e-07	-0.724379	0.356133	-2.26176	0.00469463	1
AT2G35520	-0.643306	3.61e-06	-0.894957	1.63e-11	-0.507066	0.000539185	-0.261393	0.121153	1
AT2G35040	-0.520154	1.31e-12	-0.595445	8.18e-17	-0.147319	0.095287	-0.136302	0.143801	1
AT2G35020	-0.58832	2.53e-10	-0.804956	1.71e-18	-0.315879	0.00193673	-0.197736	0.0791947	1
AT2G35010	-0.531325	1.98e-07	-0.891153	4.05e-19	-0.372701	0.000595529	-0.341579	0.00239479	1
AT2G34840	-0.575636	7.92e-05	-0.870359	4.8e-10	-0.43757	0.00483836	-0.549782	0.000357092	1
AT2G34585	-0.469817	0.000332265	-0.900294	3.3e-13	-0.277918	0.0562939	-0.265886	0.0843075	1
AT2G34570	-0.415759	0.0154449	-0.756184	1.94e-06	-0.379208	0.0371392	-0.159687	0.52359	1
AT2G33990	-0.443906	0.00015955	-0.600096	6.59e-08	-0.255056	0.0513469	-0.352688	0.0055933	1
AT2G33845	-0.585953	2.4e-10	-0.67812	4.29e-14	-0.0955803	0.472596	-0.188575	0.0967457	1
AT2G33255	-0.583967	1.82e-05	-0.81085	4.42e-10	-0.293096	0.0583886	-0.132594	0.514141	1
AT2G32380	-0.641593	4.33e-08	-0.926417	5.23e-16	-0.524545	1.86e-05	-0.554057	6.68e-06	1
AT2G31360	-0.90605	1.81e-24	-1.07211	2.97e-34	-0.67473	1.07e-13	-0.406749	2.04e-05	1
AT2G30920	-0.44246	0.000804872	-0.845476	1.88e-11	-0.36617	0.0100579	-0.377744	0.00898429	1
AT2G30575	-0.538058	1.82e-05	-0.866906	1.72e-12	-0.479949	0.000470316	-0.434995	0.00151405	1
AT2G30460	-0.875382	3.08e-11	-1.1815	1.33e-19	-0.470096	0.00082061	-0.385623	0.00823165	1
AT2G30200	-0.774419	4.86e-17	-1.11913	1.08e-34	-0.737966	8.02e-15	-0.477566	8.7e-07	1
AT2G30105	-0.421613	2.27e-05	-0.602813	2.68e-10	-0.192822	0.0942812	-0.279546	0.0119099	1
AT2G30080	-0.461687	0.011956	-0.877323	3.61e-07	-0.314433	0.139649	-0.398627	0.0512207	1
AT2G29560	-0.414382	8.78e-08	-0.606509	4.46e-16	-0.325524	8.66e-05	-0.26533	0.00184732	1
AT2G28600	-0.586701	8.22e-06	-0.939805	8.6e-14	-0.540701	6.82e-05	-0.411677	0.0040832	1
AT2G28430	-0.367809	0.0474093	-0.616805	0.000226417	-0.126949	0.633796	-0.139414	0.633263	1
AT2G28160	-0.889509	1.16e-05	-1.26498	1.13e-10	-0.724653	0.00057134	-0.48675	0.0349209	1
AT2G27730	-0.442633	0.000711209	-0.695808	1.57e-08	-0.317649	0.0225987	-0.373225	0.00814086	1
AT2G27360	-0.807018	1.23e-17	-0.798343	5.21e-18	-0.3282	0.0014166	-0.20757	0.0635639	1
AT2G27330	-0.555721	0.000563341	-0.724671	2.07e-06	-0.373379	0.0347843	-0.487469	0.00502554	1
AT2G27190	-0.473718	2.68e-09	-0.714046	2.65e-20	-0.2342	0.00782766	-0.319481	0.000185682	1
AT2G27030	-0.717011	4.71e-20	-0.906946	5.62e-32	-0.667954	6.83e-17	-0.437993	1e-07	1
AT2G26640	-0.645605	9.04e-09	-1.18715	3.58e-26	-0.829483	1.93e-12	-0.599246	3e-07	1
AT2G25950	-0.38354	0.000894724	-0.70875	7.01e-11	-0.232995	0.0704591	-0.270601	0.0389516	1
AT2G25830	-0.4818	4.03e-05	-0.712734	2.36e-10	-0.241349	0.0700162	-0.235938	0.0878883	1
AT2G25620	-0.964878	2.46e-20	-0.963059	3.33e-21	-0.903195	1.2e-16	-0.503679	3.4e-06	1
AT2G25610	-0.365216	0.000289578	-0.637016	2.45e-11	-0.236979	0.0349701	-0.235226	0.0402711	1
AT2G24630	-0.605468	0.000493238	-0.856212	2.79e-07	-0.511681	0.00683402	-0.186465	0.439357	1
AT2G24050	-0.573002	6.14e-10	-0.658863	2.55e-13	-0.3127	0.00195702	-0.135517	0.272061	1
AT2G23890	-0.418905	0.000447852	-0.742868	5.84e-11	-0.20526	0.140802	-0.182695	0.223145	1
AT2G23700	-0.831099	1.33e-12	-0.949421	9.2e-17	-0.544068	8.85e-06	-0.332758	0.0111524	1
AT2G23470	-0.634141	0.00110458	-0.99606	8.5e-08	-0.265918	0.277032	-0.195343	0.474518	1
AT2G23350	-0.57538	2.29e-14	-0.938213	7.15e-37	-0.741537	1.41e-22	-0.494801	2.03e-10	1
AT2G22840	-0.939566	4.6e-21	-0.956863	1.27e-22	-0.415013	7.95e-05	-0.441882	2.88e-05	1
AT2G22490	-0.494945	6.95e-09	-0.633129	1.78e-14	-0.171407	0.0926377	-0.147851	0.173862	1
AT2G22425	-0.44189	0.000158429	-0.63495	1.03e-08	-0.283659	0.025998	-0.357752	0.00492007	1
AT2G22230	-0.786656	1.03e-10	-1.54445	4.38e-36	-0.900405	9.93e-13	-0.54505	2.36e-05	1
AT2G21660	-0.663281	8.84e-10	-1.33681	7.76e-37	-0.259462	0.0329056	-0.680296	7.33e-10	1
AT2G21290	-0.464558	0.00209299	-0.695074	8.41e-07	-0.0549853	0.889388	-0.129214	0.581681	1
AT2G21250	-0.631833	1.57e-10	-1.19018	1.11e-34	-0.605443	2.13e-09	-0.38972	0.000257991	1
AT2G19930	-0.31912	0.0235383	-0.618896	1.52e-06	-0.024938	1	-0.0280107	1	1
AT2G19860	-0.638293	4.92e-09	-0.78253	1.97e-13	-0.208128	0.114422	-0.506874	1.24e-05	1
AT2G19750	-0.557844	1.48e-05	-0.937754	2.56e-14	-0.780894	9.99e-10	-0.395981	0.0048526	1
AT2G19680	-0.646583	1.57e-06	-0.986432	5.42e-14	-0.439119	0.00218474	-0.395958	0.00818083	1
AT2G19620	-0.736442	0.000275315	-1.45288	6.37e-13	-0.896063	2.75e-05	-0.477292	0.0396691	1
AT2G19520	-0.403436	1.02e-07	-0.820688	3.71e-29	-0.340198	1.86e-05	-0.213548	0.0123008	1
AT2G18040	-0.393613	2.89e-05	-0.68726	1.51e-14	-0.295207	0.00283037	-0.25147	0.0169906	1
AT2G18030	-0.37732	2.78e-05	-0.66468	1.4e-14	-0.315358	0.00123159	-0.210679	0.0401696	1
AT2G17630	-1.6891	8.13e-54	-1.80142	1.15e-61	-1.24666	1.36e-29	-0.999757	1.36e-20	1
AT2G17560	-0.4009	0.000579523	-0.776234	1.16e-12	-0.41608	0.000419452	-0.334683	0.00782742	1
AT2G17340	-0.412231	8.72e-06	-0.648164	2.15e-13	-0.189683	0.0767925	-0.283386	0.0055317	1
AT2G17300	-1.62912	3.15e-28	-1.98273	1.38e-39	-1.37722	4.87e-19	-0.545042	0.000185151	1
AT2G17270	-0.773145	2.86e-08	-0.599238	4.09e-06	-0.443115	0.00409671	-0.268634	0.101527	1
AT2G17250	-0.625261	1.68e-13	-0.784417	3.26e-21	-0.467545	1.7e-07	-0.232232	0.0171557	1
AT2G16600	-0.64038	2.11e-13	-1.15934	7.23e-42	-0.633921	5.46e-13	-0.504623	2.58e-08	1
AT2G15790	-0.586437	5.03e-07	-0.953669	3.34e-17	-0.412645	0.00086637	-0.29685	0.0249807	1
AT2G15440	-1.01012	2.26e-08	-1.34231	2.76e-14	-0.892256	1.79e-06	-0.529373	0.00695797	1
AT2G15290	-0.472991	4.05e-05	-0.920801	1.02e-16	-0.379544	0.00194053	-0.195185	0.177127	1
AT2G14860	-0.439482	0.103147	-1.04263	1.05e-05	-0.478222	0.0882314	-0.390277	0.184818	1
AT2G14530	-0.355945	0.00383771	-0.592657	2.15e-07	-0.243652	0.0779631	-0.169852	0.287923	1
AT2G14460	-0.785397	2.36e-08	-1.28911	4.29e-20	-0.734612	6.84e-07	-0.387738	0.0135493	1
AT2G11890	-0.471509	4.73e-07	-0.584312	8.82e-11	-0.377177	0.000135159	-0.24355	0.0229391	1
AT2G05760	-0.85456	8.24e-06	-0.7772	2.01e-05	-0.597771	0.00350495	-0.17104	0.549063	1
AT2G04845	-0.585586	0.00047705	-0.603584	0.000187621	-0.61025	0.0010718	-0.236183	0.294526	1
AT2G04780	-0.908341	1.02e-28	-1.32809	9.13e-60	-0.908186	1.14e-27	-0.544226	1.52e-10	1
AT2G04660	-0.662916	3.65e-07	-0.754889	1.39e-09	-0.455968	0.00114496	-0.31968	0.0317092	1
AT2G03890	-0.415824	1.06e-06	-0.726966	5.53e-19	-0.411291	2.16e-06	-0.212878	0.0298134	1
AT2G03780	-0.362785	0.00411759	-0.749659	3.13e-10	-0.185239	0.240574	-0.0929818	0.675989	1
AT2G03480	-1.08614	2.51e-25	-1.50422	9.23e-46	-0.904756	1.05e-16	-0.449196	3.68e-05	1
AT2G03350	-0.806003	3.31e-10	-1.11969	7.47e-19	-0.881219	4.21e-11	-0.497003	0.00028102	1
AT2G02880	-0.579383	0.000911641	-0.924526	2.68e-08	-0.318091	0.12195	-0.392842	0.0522054	1
AT2G02760	-0.260454	0.00817088	-0.638747	9.56e-13	-0.0592345	0.721988	-0.227521	0.0345703	1
AT2G02510	-0.439416	0.000353988	-0.618614	1.11e-07	-0.249692	0.0682947	-0.338849	0.0118301	1
AT2G01630	-0.848912	1.69e-18	-1.25818	4.91e-38	-0.613576	1.18e-09	-0.254257	0.0182343	1
AT1G80980	-0.441174	0.00886289	-0.805708	2.35e-07	-0.182865	0.396341	-0.116521	0.691896	1
AT1G80640	-0.450179	0.00344422	-0.84758	6.8e-09	-0.476754	0.00367274	-0.294481	0.110835	1
AT1G79870	-0.62335	4.2e-09	-0.652111	2.66e-10	-0.163108	0.216727	-0.202872	0.125606	1
AT1G79550	-0.555183	9.16e-17	-0.800919	2.82e-34	-0.41026	2.06e-09	-0.358083	3.65e-07	1
AT1G79530	-0.399459	1.76e-06	-0.617755	1.29e-14	-0.373346	1.12e-05	-0.204444	0.0340594	1
AT1G78630	-0.474839	6.95e-05	-0.558232	7.88e-07	-0.622193	3.64e-07	-0.185212	0.223043	1
AT1G78390	-1.67944	9.3e-07	-1.08822	0.0005412	-1.29675	0.000353689	-0.844251	0.0203416	1
AT1G78120	-0.722947	1.08e-09	-1.18372	2.31e-24	-1.23938	3.88e-24	-0.617507	6.17e-07	1
AT1G77610	-0.55976	5.24e-12	-0.590098	8.15e-14	-0.319634	0.000243831	-0.317206	0.00032107	1
AT1G76400	-0.448776	1.04e-08	-0.644613	1.94e-17	-0.295823	0.000405761	-0.239165	0.00643774	1
AT1G76090	-0.867759	2.72e-22	-0.765087	4.68e-18	-0.639814	3.2e-12	-0.605462	6.54e-11	1
AT1G75980	-0.604982	0.00011359	-0.813972	4.09e-08	-0.173894	0.400063	-0.141207	0.562941	1
AT1G75820	-1.04908	8.55e-13	-2.02879	7.07e-42	-1.17106	3.84e-15	-0.674862	1.38e-05	1
AT1G75010	-0.501431	0.000431735	-0.841369	6.01e-10	-0.117981	0.565831	-0.189186	0.31322	1
AT1G74800	-0.680426	2.13e-11	-0.63002	1.25e-10	-0.234102	0.0465337	-0.125536	0.371857	1
AT1G74520	-0.490063	0.00286891	-1.12168	7.14e-13	-0.424865	0.0152058	-0.380234	0.0383117	1
AT1G74270	-0.493047	0.000273067	-0.74819	5.34e-09	-0.47699	0.000549042	-0.393129	0.0074037	1
AT1G73930	-0.503417	3.44e-08	-0.62208	1.65e-12	-0.378682	0.000109854	-0.18039	0.106203	1
AT1G72560	-0.453493	7.33e-06	-0.622477	1.48e-10	-0.34394	0.00165028	-0.244718	0.0354856	1
AT1G72480	-0.570572	8.41e-11	-0.937548	1.12e-26	-0.439105	3.02e-06	-0.217603	0.0357763	1
AT1G72310	-0.821655	1.09e-19	-0.729281	4.62e-17	-0.311976	0.0013029	-0.340558	0.000465525	1
AT1G72160	-0.605401	2.2e-13	-0.994801	9.36e-35	-0.479611	1.51e-08	-0.242507	0.0102035	1
AT1G71780	-0.422691	0.000549646	-0.652085	1.39e-08	-0.253267	0.0634451	-0.305116	0.0253122	1
AT1G71230	-0.465426	0.000473687	-0.604822	1.59e-06	-0.162792	0.352928	-0.0687516	0.793893	1
AT1G71070	-0.593934	2.67e-12	-0.885501	1.52e-26	-0.491158	3.37e-08	-0.288223	0.00213367	1
AT1G70600	-0.639475	5.97e-09	-1.08287	3.45e-24	-0.817197	7.46e-14	-0.538212	2.61e-06	1
AT1G70190	-0.356492	9.86e-05	-0.628142	3.47e-13	-0.310528	0.00134288	-0.240578	0.018223	1
AT1G69330	-0.462487	0.00232942	-0.762932	9.55e-08	-0.390266	0.0177007	-0.216979	0.260661	1
AT1G69295	-0.60481	8.6e-11	-0.934937	1.09e-24	-0.831751	3.02e-18	-0.434176	1.15e-05	1
AT1G68710	-0.548546	5.84e-05	-0.923374	1.39e-12	-0.154812	0.395055	-0.29601	0.062438	1
AT1G68680	-0.433183	0.00224813	-0.794084	2.47e-09	-0.194005	0.262924	-0.284264	0.0812845	1
AT1G68650	-0.585395	1.76e-07	-0.833893	2.46e-14	-0.409563	0.00068406	-0.353972	0.00408954	1
AT1G68552	-0.680728	3.88e-07	-1.13752	4.64e-18	-0.438609	0.00233927	-0.310051	0.0477377	1
AT1G68550	-0.680728	3.88e-07	-1.13752	4.64e-18	-0.438609	0.00233934	-0.310051	0.0477377	1
AT1G68220	-0.722873	1.43e-11	-1.22209	1.14e-30	-0.385729	0.000704598	-0.300489	0.0128974	1
AT1G67690	-0.3681	0.0165657	-0.670018	2.34e-06	-0.192292	0.333645	-0.127862	0.582798	1
AT1G65030	-0.617342	6.82e-06	-1.04533	4.48e-15	-0.564082	9.26e-05	-0.393648	0.00920316	1
AT1G64650	-0.657989	1.91e-13	-1.26337	2.28e-46	-0.758185	8.35e-17	-0.447572	2.15e-06	1
AT1G64640	-1.59215	1.05e-30	-2.05902	1.24e-48	-1.35756	6.01e-22	-1.04382	6.54e-14	1
AT1G64530	-0.533515	2.51e-11	-0.924042	4.19e-32	-0.405033	1.29e-06	-0.263609	0.00300807	1
AT1G64490	-0.397358	0.00380435	-0.593657	3.74e-06	-0.18664	0.275595	-0.193606	0.271578	1
AT1G63940	-0.546676	1.32e-09	-0.864736	5.7e-23	-0.310641	0.00124993	-0.148613	0.206041	1
AT1G62950	-0.671872	2.52e-05	-0.928363	1.84e-09	-0.704708	5.76e-05	-0.494519	0.00438314	1
AT1G62640	-0.484768	1.32e-10	-0.942311	5.37e-37	-0.572248	2.8e-13	-0.360382	6.26e-06	1
AT1G62330	-0.490059	1.42e-07	-0.799863	7.46e-19	-0.468498	1.36e-06	-0.377926	0.000139047	1
AT1G62120	-0.354375	0.111362	-0.732264	0.000268981	-0.18934	0.567296	-0.130866	0.756075	1
AT1G62050	-0.859702	2.88e-11	-1.29621	4.02e-23	-0.859251	8.33e-10	-0.434654	0.00152094	1
AT1G61570	-0.723789	2.63e-07	-1.15583	3.68e-17	-0.961242	2.01e-11	-0.708831	1.07e-06	1
AT1G60640	-0.867446	6.63e-13	-1.19925	1.3e-23	-0.705001	1.47e-08	-0.251203	0.0886623	1
AT1G60510	-0.581861	8.93e-06	-0.754761	1.31e-09	-0.223137	0.162239	-0.172087	0.315602	1
AT1G60080	-0.594994	8.72e-06	-0.839928	7.98e-11	-0.32686	0.0278126	-0.328277	0.0311149	1
AT1G59640	-0.335069	0.351986	-1.15687	5.28e-05	-0.0587263	1	-0.466548	0.206505	1
AT1G57620	-0.465455	3.41e-07	-0.759892	6.46e-18	-0.408767	2.25e-05	-0.301529	0.00266948	1
AT1G56330	-0.740274	4.01e-15	-1.2528	1.93e-41	-0.578924	1.97e-09	-0.566536	7.27e-09	1
AT1G55205	-0.87594	0.000527508	-1.71396	5.73e-12	-1.47918	2.54e-08	-1.0758	4.28e-05	1
AT1G54770	-0.85551	2.36e-11	-1.25889	4.29e-23	-0.836601	3.41e-10	-0.695885	1.73e-07	1
AT1G54630	-0.417975	0.000306517	-0.640944	4.65e-09	-0.282906	0.0230512	-0.169834	0.2551	1
AT1G54580	-0.530362	8.43e-05	-0.849549	3.44e-11	-0.397625	0.00493371	-0.249235	0.127651	1
AT1G54250	-0.319206	0.0471869	-0.673649	2.27e-06	0.00785227	1	-0.0618026	0.885274	1
AT1G53240	-0.793082	1.66e-14	-1.2422	2.75e-34	-0.793075	2.6e-14	-0.513213	2.59e-06	1
AT1G53040	-0.597869	5.68e-11	-0.83736	5.42e-21	-0.350828	0.000331938	-0.27994	0.00622183	1
AT1G52630	-0.34305	0.0145226	-0.672095	1.68e-07	-0.131349	0.501876	-0.164035	0.390536	1
AT1G52600	-0.385335	4.44e-05	-0.617109	5.77e-12	-0.0474498	0.809088	-0.228041	0.0356889	1
AT1G52360	-0.395806	2.35e-06	-0.687249	1.13e-17	-0.311034	0.000366329	-0.223325	0.0185084	1
AT1G51610	-0.572648	7.44e-08	-0.713858	3.63e-12	-0.0534554	0.793181	-0.226578	0.0727234	1
AT1G51060	-0.71418	3.89e-11	-1.26908	4.31e-33	-0.623386	1.54e-08	-0.666782	2.04e-09	1
AT1G50700	-0.552775	2.17e-05	-0.604359	1.07e-06	-0.122189	0.544563	-0.132278	0.495399	1
AT1G49620	-1.07392	0.00349984	-1.39951	7.88e-05	-1.09618	0.00430896	-0.514231	0.268411	1
AT1G49600	-0.421711	3.93e-06	-0.694271	1.91e-15	-0.40341	1.5e-05	-0.243152	0.0184355	1
AT1G49560	-1.7125	5.4e-37	-1.38169	1.66e-28	-1.0101	4e-14	-0.609545	1.5e-06	1
AT1G49400	-0.383469	0.000360821	-0.753854	1.23e-13	-0.357648	0.00165126	-0.292462	0.0138137	1
AT1G49140	-0.363582	0.0095946	-0.631037	9.97e-07	-0.323677	0.0271644	-0.217686	0.199803	1
AT1G48880	-0.975403	6.32e-09	-1.22527	1.31e-13	-0.593947	0.000974055	-0.267152	0.193138	1
AT1G48350	-0.440364	0.0337437	-0.634023	0.000793289	-0.277606	0.247438	-0.065237	0.936675	1
AT1G47740	-0.466294	1.97e-08	-0.604065	5.78e-14	-0.436384	3.83e-07	-0.231	0.0145506	1
AT1G47200	-0.611976	1.77e-14	-0.897364	2.69e-30	-0.452775	6.06e-08	-0.271709	0.0022656	1
AT1G45230	-0.56645	0.00229916	-0.835368	1.83e-06	-0.456376	0.0223826	-0.132983	0.678726	1
AT1G42960	-0.465602	2.17e-05	-0.704083	1.66e-11	-0.306147	0.00917127	-0.279729	0.0240303	1
AT1G42480	-0.706772	8.63e-12	-1.21009	1.12e-31	-0.511411	2.76e-06	-0.349398	0.00202006	1
AT1G36280	-0.687584	1.25e-07	-1.00187	2.8e-15	-0.627132	4.71e-06	-0.288828	0.0543619	1
AT1G34550	-0.459233	6.03e-07	-0.855418	6.4e-22	-0.411909	1.7e-05	-0.20462	0.0595262	1
AT1G34350	-0.693789	2.38e-07	-1.30853	2.16e-22	-0.823711	6e-09	-0.702279	5.96e-07	1
AT1G34130	-0.522428	2.17e-08	-0.771526	1.77e-17	-0.340871	0.0006127	-0.305579	0.00294306	1
AT1G34020	-0.507037	1.39e-06	-0.829653	3.56e-16	-0.346979	0.00216125	-0.38599	0.000592021	1
AT1G34010	-0.454306	0.000703939	-0.70751	2.29e-08	-0.407178	0.0042063	-0.211325	0.207726	1
AT1G33265	-0.674861	3.17e-05	-0.988749	2.18e-10	-0.501335	0.00373856	-0.597181	0.000511364	1
AT1G33240	-0.535265	9.34e-10	-0.786562	2.8e-20	-0.40986	7.36e-06	-0.382447	3.95e-05	1
AT1G32740	-0.565767	0.0113289	-0.775752	0.000187097	-0.57285	0.014798	-0.135316	0.763634	1
AT1G31500	-0.603897	2.29e-05	-0.606285	7.35e-06	-0.125685	0.55937	-0.290447	0.0857779	1
AT1G30630	-0.485905	1.72e-09	-1.03216	1.77e-39	-0.570038	2.71e-12	-0.484001	5.52e-09	1
AT1G30570	-0.420059	0.0163746	-0.687889	1.62e-05	-0.299567	0.121371	-0.14177	0.597424	1
AT1G30510	-0.942369	1.95e-14	-1.56363	1.04e-37	-0.764247	1.08e-09	-0.436914	0.00131639	1
AT1G30500	-0.875835	0.000122441	-1.16999	7.58e-08	-0.675745	0.00469454	-0.285388	0.345756	1
AT1G29990	-0.360792	0.000463825	-0.691409	9.47e-13	-0.244623	0.0309987	-0.212982	0.0778538	1
AT1G29965	-1.00098	3.21e-14	-1.28155	1.2e-22	-0.85763	2.31e-10	-0.657873	2.04e-06	1
AT1G27440	-0.414509	0.000487688	-0.647521	8.3e-09	-0.275049	0.0341072	-0.156253	0.319044	1
AT1G27330	-0.59321	2.22e-06	-0.709815	4.55e-09	-0.0892352	0.667902	-0.2749	0.0628505	1
AT1G24265	-0.58159	0.0163983	-0.755966	0.000924084	-0.48359	0.0688276	-0.175734	0.68017	1
AT1G24240	-0.462989	0.000412919	-0.742228	3.24e-09	-0.196577	0.222435	-0.339218	0.0202515	1
AT1G23030	-0.591142	2.66e-06	-0.792315	6.79e-11	-0.36262	0.00778487	-0.177239	0.293691	1
AT1G22882	-0.458526	5.05e-05	-0.617391	1.09e-08	-0.163496	0.246832	-0.182443	0.198709	1
AT1G22170	-0.738641	2.74e-10	-1.27813	2.08e-27	-0.962141	1e-14	-0.533989	1.61e-05	1
AT1G22050	-0.712075	4.19e-08	-0.660027	1.29e-07	-0.306877	0.0376791	-0.251359	0.107287	1
AT1G21750	-0.569493	1.82e-13	-0.960484	7.76e-37	-0.264163	0.00156813	-0.514289	1.02e-10	1
AT1G20770	-0.429199	0.000778046	-0.626134	1.92e-07	-0.268119	0.058788	-0.316369	0.025738	1
AT1G20650	-0.571918	0.000161195	-0.797804	3.16e-08	-0.368439	0.0276098	-0.44453	0.00760044	1
AT1G20640	-0.760775	9.16e-09	-0.620474	1.38e-06	-0.109625	0.592703	-0.403581	0.00569074	1
AT1G20430	-0.760372	1.22e-06	-0.891259	3.93e-09	-0.678013	2.55e-05	-0.309116	0.102326	1
AT1G20370	-0.428345	5.48e-05	-0.819677	1.73e-15	-0.361275	0.00150668	-0.15179	0.277334	1
AT1G20270	-0.524122	2.37e-05	-1.02783	1.22e-17	-0.286863	0.03569	-0.37137	0.00586968	1
AT1G20140	-0.377683	0.00625495	-0.651494	3.81e-07	-0.265479	0.0864971	-0.145909	0.457471	1
AT1G20050	-0.489823	2.88e-08	-0.736214	6.33e-18	-0.318002	0.000681606	-0.383925	3.87e-05	1
AT1G19690	-0.501761	0.00389867	-0.995868	1.26e-09	-0.512606	0.00475334	-0.428509	0.0248768	1
AT1G19340	-0.611596	0.0044863	-1.0704	3.33e-07	-0.522423	0.0322734	-0.344358	0.198996	1
AT1G19080	-0.552529	0.000458066	-0.764771	3.1e-07	-0.271866	0.135222	-0.146987	0.532657	1
AT1G18490	-0.492311	0.002181	-0.972228	1.41e-10	-0.454295	0.0075245	-0.529175	0.00186916	1
AT1G18420	-0.689215	2.65e-05	-0.81213	2.75e-07	-0.433448	0.0148902	-0.528357	0.00300695	1
AT1G18330	-0.354204	0.0094294	-0.639758	3.82e-07	0.0598533	0.840102	-0.402029	0.00513638	1
AT1G17510	-0.636415	3.65e-06	-1.0916	5.96e-16	-0.309837	0.0456892	-0.305083	0.0586847	1
AT1G16900	-0.40372	1.1e-05	-0.758381	1.67e-17	-0.246992	0.0165963	-0.170524	0.13161	1
AT1G16740	-0.562255	0.0001441	-0.966428	6.9e-12	-0.448857	0.00396975	-0.335073	0.0480364	1
AT1G16500	-1.07117	5.35e-07	-1.54729	4.18e-13	-0.396733	0.102412	-1.25455	3.61e-08	1
AT1G16340	-0.414694	0.00112707	-0.665288	2.42e-08	-0.151542	0.353224	-0.0553098	0.859493	1
AT1G16280	-0.481285	0.000324905	-0.628077	6.09e-07	-0.157975	0.381157	-0.061425	0.842774	1
AT1G15820	-0.916391	0.000595702	-1.0652	2.6e-05	-0.632285	0.0286874	-0.569856	0.0619129	1
AT1G15810	-0.504567	7.3e-10	-0.885338	1.46e-28	-0.384124	7.91e-06	-0.295535	0.000941388	1
AT1G15470	-0.392642	0.000194681	-0.607585	1.43e-09	-0.301954	0.00873555	-0.15557	0.255025	1
AT1G14970	-0.568511	0.000454927	-0.815175	1.18e-07	-0.544967	0.0015125	-0.203253	0.350994	1
AT1G14450	-0.418456	0.000862054	-0.684234	6.43e-09	-0.265461	0.0549823	-0.303798	0.0302326	1
AT1G14410	-0.520471	0.000204742	-0.861528	1.48e-10	-0.101973	0.651149	-0.201651	0.263233	1
AT1G12850	-0.442518	5.47e-10	-0.608888	1.29e-18	-0.105805	0.250307	-0.201422	0.012996	1
AT1G12550	-0.623829	0.0305854	-1.59461	9.18e-09	-0.522159	0.0930892	-0.621644	0.0389516	1
AT1G12530	-0.692768	9.21e-10	-1.09629	9.96e-23	-0.195659	0.14839	-0.279312	0.0325658	1
AT1G12500	-0.877935	2.77e-22	-1.19053	2.52e-40	-0.718845	1.49e-14	-0.526838	2.25e-08	1
AT1G12460	-0.740241	7.24e-06	-0.467339	0.00303691	-0.610555	0.000599722	-0.417297	0.023848	1
AT1G12270	-0.330883	6.43e-05	-0.675458	7.05e-18	-0.244516	0.00559377	-0.198003	0.0362234	1
AT1G12110	-0.496232	0.00180145	-2.00694	4.28e-41	-0.271298	0.131572	-0.892343	8.68e-09	1
AT1G12060	-1.03693	0.00136404	-1.36059	1.67e-05	-0.815025	0.019675	-0.810059	0.0241036	1
AT1G11880	-0.193997	0.356506	-0.610437	0.000281419	0.069301	0.88672	-0.066802	0.908227	1
AT1G11700	-2.75735	1e-32	-2.60236	9.53e-32	-1.33463	4.58e-10	-1.33197	4.87e-10	1
AT1G10820	-0.56458	1.41e-07	-0.942772	2.48e-19	-0.243557	0.0463895	-0.284245	0.0189109	1
AT1G10350	-0.358226	0.000303132	-0.734469	1.29e-14	-0.0360098	0.911502	-0.145687	0.25371	1
AT1G10280	-0.713019	6.24e-05	-0.905047	1.25e-07	-0.239106	0.298011	-0.437565	0.0298646	1
AT1G10200	-0.512429	4.08e-12	-0.956492	5.62e-40	-0.369082	1.57e-06	-0.254862	0.00189739	1
AT1G09800	-0.815571	3.7e-05	-1.55426	2.33e-14	-1.13632	2e-07	-0.777954	0.000277674	1
AT1G09780	-0.516685	7.59e-13	-0.986386	1.66e-44	-0.406046	4.02e-08	-0.348564	4.89e-06	1
AT1G09660	-0.645626	1.62e-07	-0.764669	1.36e-10	-0.264992	0.05985	-0.191116	0.234429	1
AT1G09150	-0.410654	0.000582117	-0.664856	3.18e-09	-0.31775	0.0124407	-0.233175	0.0982846	1
AT1G08650	-1.02804	3.42e-21	-2.05008	8.09e-74	-1.4188	4.57e-37	-1.52947	3.09e-43	1
AT1G08640	-0.596613	1.03e-07	-0.558481	2.31e-07	-0.14672	0.313006	-0.122483	0.461377	1
AT1G08580	-0.592918	1.76e-06	-0.906047	3.5e-14	-0.673513	9.13e-08	-0.193529	0.227133	1
AT1G08480	-0.38858	0.00206552	-0.610268	2.27e-07	-0.298207	0.0259043	-0.233915	0.116021	1
AT1G08280	-1.03819	1.69e-26	-0.715338	6.19e-15	-0.74813	1.05e-13	-0.401278	7.29e-05	1
AT1G08220	-0.652959	1.07e-06	-1.33088	1.15e-22	-0.78002	5.29e-08	-0.409369	0.00543654	1
AT1G08040	-0.371387	6.01e-05	-0.809518	1.59e-19	-0.218675	0.0346992	-0.12531	0.311886	1
AT1G07705	-0.460896	2.16e-07	-0.607188	1.52e-12	-0.324614	0.000809968	-0.052999	0.767081	1
AT1G07410	-0.866386	4.55e-05	-1.07539	1.28e-07	-0.86523	0.000100058	-0.717087	0.00157646	1
AT1G07290	-0.94087	1.33e-06	-1.10298	5.79e-09	-0.950231	6.04e-06	-0.864978	2.69e-05	1
AT1G06790	-0.755206	3.06e-07	-1.00311	2.96e-12	-0.682137	1.42e-05	-0.420517	0.00980312	1
AT1G06470	-0.428935	1.52e-05	-0.730142	1.73e-14	-0.211854	0.0605196	-0.344087	0.00128696	1
AT1G05630	-0.626472	5.91e-05	-0.835664	2.76e-08	-0.659496	5.09e-05	-0.388307	0.0278399	1
AT1G05240	-1.04897	7.4e-11	-1.35919	8.68e-18	-0.966444	3.04e-09	-1.03013	4.27e-10	1
AT1G05055	-0.44805	6.34e-05	-0.670998	2.73e-10	-0.34711	0.00465321	-0.0852753	0.657463	1
AT1G05000	-1.34703	4.72e-38	-0.725724	1.35e-12	-0.549372	3.83e-07	-0.567728	2.01e-07	1
AT1G04910	-0.415852	1.97e-07	-0.795604	1.27e-24	-0.284161	0.000975983	-0.369266	1.2e-05	1
AT1G04690	-0.431026	2.99e-09	-0.813319	9.34e-31	-0.236173	0.00267595	-0.330462	1.76e-05	1
AT1G04190	-0.617507	6.45e-15	-1.03449	9.51e-40	-0.547038	3.66e-11	-0.336334	7.89e-05	1
AT1G04170	-0.518106	4.85e-12	-0.655805	3.21e-19	-0.48923	1.83e-10	-0.297393	0.000252596	1
AT1G01290	-0.394026	0.00729963	-0.631743	3.43e-06	-0.10501	0.647165	-0.217336	0.23287	1
AT1G01210	-0.507197	0.000162791	-0.725014	1.62e-08	-0.40283	0.00658039	-0.230944	0.157089	1
AT1G01200	-1.80399	6.27e-19	-2.10487	3.83e-25	-1.49256	1.36e-12	-1.01751	1.58e-07	1
AT1G01050	-0.449111	3.24e-05	-0.780845	3.06e-14	-0.234517	0.0515694	-0.254367	0.0407815	1
AT5G67460	-0.876479	3.12e-08	-1.2329	4.05e-15	-0.66211	9.4e-05	-0.405282	0.023399	1
AT5G67070	-1.02396	1.04e-13	-1.77189	1.22e-35	-1.61185	5.1e-27	-1.08568	2.79e-14	1
AT5G62820	-0.57358	0.00449926	-1.04813	3.79e-08	-0.224535	0.383408	-0.195985	0.49595	1
AT5G56030	-0.727207	2.8e-23	-0.693574	1.27e-21	-0.62488	3.54e-17	-0.443184	7.79e-09	1
AT5G54970	-0.723142	3.39e-06	-1.37467	2.61e-19	-1.04589	5.51e-11	-0.449026	0.00889488	1
AT5G44510	-0.644957	0.000130898	-0.413471	0.0130807	-0.224144	0.282674	-0.0602396	0.904958	1
AT5G43150	-0.988386	2.07e-20	-1.45176	1.39e-42	-1.15811	4.05e-26	-0.961044	1.35e-18	1
AT5G40640	-0.623687	3.18e-07	-1.02327	9.87e-18	-0.659094	2.38e-07	-0.431297	0.00102074	1
AT5G38480	-0.590426	1.96e-12	-0.971435	2.45e-32	-0.441629	3.16e-07	-0.449826	2.89e-07	1
AT5G22740	-0.969905	1.62e-16	-1.83111	8.22e-55	-1.39752	4.68e-32	-0.615086	6.48e-07	1
AT4G38580	-0.529333	8.63e-06	-0.702161	7.18e-10	-0.152777	0.307266	-0.348968	0.00762771	1
AT4G30670	-0.795298	2.45e-16	-1.13404	1.86e-32	-0.727466	1.4e-13	-0.748012	4.71e-14	1
AT4G30620	-0.474233	0.00648427	-0.651739	4.9e-05	-0.434625	0.0195579	-0.273199	0.186401	1
AT4G27270	-0.518165	0.000488193	-0.653931	3.71e-06	-0.241901	0.16986	-0.441969	0.00587832	1
AT4G25740	-0.4874	3.78e-05	-0.82337	2.63e-13	-0.568658	1.58e-06	-0.289431	0.0314362	1
AT4G23740	-0.619808	6.94e-08	-1.15397	3.36e-24	-0.956914	1.31e-15	-0.495538	4.31e-05	1
AT3G57490	-0.62926	2.98e-07	-1.23487	2.02e-24	-0.938403	1.38e-13	-0.600624	2.93e-06	1
AT3G49760	-0.790421	3.22e-05	-0.94803	1.91e-07	-1.01175	2.77e-07	-0.314734	0.181492	1
AT3G47860	-0.546279	2.93e-06	-0.841252	1.16e-13	-0.234212	0.091266	-0.227906	0.101926	1
AT3G24840	-0.611272	4.84e-11	-0.621467	6.39e-12	-0.51968	9.88e-08	-0.312611	0.00236837	1
AT3G13810	-0.819643	6.8e-10	-1.36359	9.73e-25	-0.419154	0.00355937	-0.569584	4.94e-05	1
AT3G06035	-0.821371	1.22e-22	-1.62961	5.26e-82	-1.1919	4.42e-42	-0.714342	1.18e-16	1
AT3G01390	-0.400781	3.26e-05	-0.643905	2.31e-12	-0.268979	0.00933363	-0.169249	0.157738	1
AT2G39900	-0.807096	4.26e-11	-1.52242	2.1e-36	-1.17626	2.7e-21	-0.851377	1.13e-11	1
AT2G29550	-0.70513	4.16e-20	-1.11584	7.45e-49	-0.979779	2.78e-36	-0.37614	4.38e-06	1
AT2G28310	-0.328896	0.000339601	-0.637178	1.2e-13	-0.289334	0.00259253	-0.195182	0.0659464	1
AT2G28250	-1.08545	1.55e-21	-1.99016	8.11e-65	-1.40486	1.31e-33	-0.539334	8.02e-06	1
AT2G27840	-1.52835	1.65e-30	-1.92589	9.05e-47	-1.33836	1.7e-23	-0.684788	6.61e-07	1
AT2G24170	-0.711178	8.25e-09	-1.07515	8.86e-19	-0.709519	2.65e-08	-0.66563	2e-07	1
AT2G03680	-0.478492	0.000227355	-0.937198	1.88e-14	-0.640131	5.77e-07	-0.412352	0.00294619	1
AT1G79040	-0.955107	6.81e-09	-1.00641	3.78e-10	-0.997544	2.39e-09	-0.308302	0.1321	1
AT1G75390	-1.15826	1.92e-25	-1.7976	4.17e-54	-0.42005	0.000333681	-0.812779	9.29e-13	1
AT1G75388	-1.15826	1.92e-25	-1.7976	4.16e-54	-0.42005	0.000333656	-0.812779	9.29e-13	1
AT1G64440	-0.846228	1.71e-19	-1.19604	5.76e-37	-0.853337	3.21e-18	-0.74666	9.39e-15	1
AT1G51340	-0.696794	6.58e-07	-0.899594	3.52e-11	-1.01522	1.66e-12	-0.319061	0.0514809	1
AT1G48230	-0.688275	4.64e-12	-1.17939	2.22e-33	-0.466306	8.22e-06	-0.408491	0.000136888	1
AT1G30690	-0.815391	4.07e-26	-1.19275	2.01e-54	-1.15287	1.39e-47	-0.49611	6.62e-10	1
AT1G29418	-0.784228	9.4e-08	-1.33572	1.96e-20	-1.23156	1.71e-16	-0.601134	0.000112024	1
AT1G14380	-0.359934	0.00147074	-0.59567	1.99e-08	0.0194013	1	-0.264295	0.0369414	1
AT1G01225	-0.614117	0.00120563	-0.781183	1.36e-05	-0.600889	0.00317043	-0.156366	0.581681	1
AT5G64630	-0.762733	5.01e-05	-1.13728	5.28e-10	-0.659848	0.000972295	-0.395606	0.0643954	1
AT5G56530	-0.638773	4.98e-13	-1.39365	1.92e-53	-0.782312	2.74e-17	-0.367427	0.000104091	1
AT5G52560	-0.455765	9.44e-06	-0.602595	1.1e-09	-0.419009	9.61e-05	-0.28537	0.013087	1
AT5G49215	-0.777839	4.58e-05	-1.54422	3.87e-15	-0.615224	0.00300279	-0.447198	0.0409003	1
AT5G40510	-0.324606	0.000127466	-0.737372	3.14e-20	-0.191382	0.0424136	-0.177474	0.0749896	1
AT5G26780	-0.580029	1.07e-10	-0.955587	1.31e-27	-0.260596	0.00858814	-0.314816	0.00143194	1
AT5G22100	-0.6421	9.6e-09	-1.08159	2.74e-22	-0.832509	3.42e-12	-0.359222	0.0037336	1
AT5G15600	-0.769262	8.72e-06	-1.40969	1.15e-16	-0.604868	0.000856366	-0.501378	0.00871785	1
AT5G15490	-0.857526	4.4e-20	-1.15779	6.11e-36	-0.69959	2.24e-13	-0.539726	3.59e-08	1
AT5G11110	-0.705905	7.94e-08	-0.848838	3.07e-11	-0.409176	0.00374239	-0.609301	9.28e-06	1
AT5G06460	-0.361138	7.88e-05	-0.590106	1.1e-11	-0.0321466	0.909966	-0.104043	0.427172	1
AT5G04885	-0.277257	0.0417962	-0.686958	1.32e-08	0.002321	1	-0.236587	0.122443	1
AT5G01715	-1.20276	1.99e-22	-0.710923	2e-09	-0.540115	2.48e-05	-0.578133	6.71e-06	1
AT4G32770	-0.487169	0.0150497	-0.606172	0.000818004	-0.349522	0.123309	-0.0983557	0.808895	1
AT4G32690	-0.628136	3.47e-05	-0.81735	1.8e-08	-0.19158	0.332249	-0.244537	0.205664	1
AT4G29360	-0.546754	1.75e-05	-0.814835	3.02e-11	-0.409695	0.00305716	-0.540675	5.85e-05	1
AT4G25220	-1.37083	0.00534011	-1.58071	0.0007326	-1.31393	0.00885647	-0.890791	0.116506	1
AT4G22756	-0.351804	0.0150563	-0.925095	8.25e-12	-0.268384	0.0963559	-0.282986	0.088172	1
AT4G17050	-0.300652	0.004847	-0.72671	1.88e-13	-0.0880049	0.57671	-0.186145	0.14951	1
AT4G13990	-0.76006	3.75e-10	-1.24043	2.59e-24	-0.671895	1.64e-07	-0.50629	8.51e-05	1
AT4G13370	-0.611476	4.47e-05	-1.04152	9.72e-13	-0.819308	1.89e-07	-0.333978	0.0529352	1
AT4G11120	-0.70613	3.02e-13	-1.34452	2.74e-42	-0.975054	2.36e-21	-0.59689	3.18e-09	1
AT3G59670	-0.856367	7.52e-16	-1.09231	1.51e-25	-0.635837	8.45e-09	-0.345422	0.00344754	1
AT3G58810	-0.962578	1.25e-22	-0.465997	8.82e-07	-0.848832	9.77e-17	-0.55457	4.25e-08	1
AT3G56300	-1.19242	0.00096066	-1.21982	0.000240397	-0.977448	0.0116872	-0.319843	0.496723	1
AT3G52180	-0.819903	1.67e-08	-1.16296	5.27e-16	-0.525137	0.000751655	-1.02239	2.29e-11	1
AT3G48830	-0.714555	0.0030283	-1.36404	8.76e-09	-0.901378	0.000633993	-0.390774	0.193063	1
AT3G18000	-2.33761	1.65e-30	-2.81591	8.47e-43	-2.12763	2.07e-25	-1.85067	1.57e-19	1
AT3G17998	-2.33761	1.65e-30	-2.81591	8.47e-43	-2.12763	2.07e-25	-1.85067	1.57e-19	1
AT3G16100	-0.62295	0.000292038	-0.852776	1.7e-07	-0.277641	0.165457	-0.310113	0.138062	1
AT3G14940	-0.64661	7.07e-07	-0.726887	9.42e-09	-0.265946	0.0741163	-0.263636	0.0953001	1
AT3G09710	-0.586974	1.24e-07	-1.1006	2.48e-23	-0.513922	1.27e-05	-0.453552	0.000124838	1
AT3G06770	-1.54935	2.67e-20	-1.78039	1e-26	-1.64896	3.24e-20	-1.14489	1.31e-11	1
AT3G04770	-1.44109	4.37e-15	-1.53517	2.5e-17	-1.28401	1.83e-11	-0.954	4.42e-07	1
AT3G03960	-0.518348	1.99e-11	-0.971989	6.44e-38	-0.649229	8.62e-17	-0.41703	2.3e-07	1
AT2G45280	-0.562775	6.64e-06	-0.687051	5.16e-09	-0.475675	0.000434482	-0.179011	0.260505	1
AT2G41820	-1.12493	4.98e-11	-1.49023	1.31e-18	-0.75636	2.09e-05	-0.591203	0.00146493	1
AT1G80690	-0.848568	4.55e-11	-1.23517	5.21e-22	-1.23167	5.65e-19	-0.640026	1.99e-06	1
AT1G74770	-0.627249	2.25e-07	-1.0391	1.09e-18	-0.304437	0.0237374	-0.273003	0.0555415	1
AT1G72730	-0.673518	2.34e-17	-0.827773	2.99e-26	-0.574541	4.38e-12	-0.560167	1.06e-11	1
AT1G71260	-0.491124	0.000689344	-0.741869	4.84e-08	-0.573952	9.06e-05	-0.197876	0.293397	1
AT1G69588	-1.09053	8.79e-05	-1.31194	5.41e-07	-1.02039	0.000584922	-0.52071	0.101525	1
AT1G54180	-0.598046	4.86e-05	-0.707137	4.56e-07	-0.263288	0.137315	-0.341113	0.0401904	1
AT1G53500	-0.508957	1e-11	-0.963589	2.99e-39	-0.564529	2.04e-13	-0.310639	0.000115823	1
AT1G34340	-0.621992	7.78e-07	-1.02413	7.32e-17	-0.409405	0.00225798	-0.585303	9.62e-06	1
AT1G31817	-0.759154	5.09e-12	-1.17688	5.17e-27	-0.959326	4.42e-17	-0.688646	1.44e-09	1
AT1G27460	-0.537774	0.000480703	-0.75409	2.66e-07	-0.698153	1.54e-05	-0.362024	0.0347296	1
AT1G26650	-0.507435	8.65e-08	-0.880647	5.14e-21	-0.425818	2.88e-05	-0.422899	2.86e-05	1
AT1G23190	-0.571876	1.42e-16	-0.908154	1.69e-40	-0.438076	8.36e-10	-0.444572	6.41e-10	1
AT1G20950	-0.773421	3.54e-20	-1.29656	2.04e-54	-0.568253	4.82e-11	-0.36404	6.01e-05	1
AT1G17460	-0.362011	0.0739313	-0.693969	0.000126158	-0.0614544	0.953738	-0.067208	0.91434	1
AT1G12000	-0.440969	9.38e-08	-0.924907	3.09e-31	-0.522998	2.63e-10	-0.372331	1.69e-05	1
AT1G04980	-0.478581	1.21e-06	-1.1426	9.71e-32	-0.0401442	0.874705	-0.250629	0.0265118	1
AT1G03960	-0.376015	0.000974269	-0.589112	5.18e-08	-0.16924	0.23916	-0.208262	0.127651	1
AT5G58330	-0.56363	0.000136899	-0.316894	0.0298524	-0.865981	1.4e-08	-0.0344939	0.994149	1
AT5G50012	-1.27474	1.6e-27	-1.25604	1.01e-27	-0.763462	1.48e-10	-0.79595	2.87e-11	1
AT5G50011	-1.27474	1.6e-27	-1.25604	1.01e-27	-0.763462	1.48e-10	-0.79595	2.87e-11	1
AT5G50010	-1.27474	1.6e-27	-1.25604	1.01e-27	-0.763462	1.48e-10	-0.79595	2.87e-11	1
AT5G20410	-1.14022	1.94e-05	-1.7791	8.24e-11	-1.16562	6.5e-05	-0.701104	0.0152723	1
AT5G13290	-0.501916	0.00132453	-0.81799	3.71e-08	-0.533592	0.0012517	-0.43341	0.0104319	1
AT5G03050	-0.526494	0.010091	-0.772287	4.76e-05	-0.253194	0.324492	-0.20349	0.47932	1
AT5G01060	-0.589705	0.00269963	-1.11002	3.95e-09	-0.661708	0.00163694	-0.594187	0.00515317	1
AT4G13000	-1.22173	0.000137231	-1.36079	8.45e-06	-1.32347	0.000215572	-0.798771	0.0205187	1
AT3G61750	-1.57504	1.12e-32	-1.4764	2.01e-31	-1.32769	5.92e-22	-0.567704	9.52e-06	1
AT3G54720	-1.2304	1.47e-24	-2.29231	4.46e-71	-1.21621	2.96e-22	-0.666691	7.65e-08	1
AT3G15250	-1.27749	5.88e-09	-3.68701	3.09e-42	-2.13349	3.42e-18	-0.939451	4.23e-05	1
AT2G42690	-1.39862	1.63e-08	-1.70904	1.81e-12	-1.41246	3.52e-08	-0.490202	0.0831829	1
AT2G37330	-0.775616	1.25e-05	-1.10139	2.56e-10	-0.681327	0.000345135	-0.68771	0.00029501	1
AT1G70550	-0.772177	2.36e-10	-1.13851	1.07e-20	-1.0335	2.34e-15	-0.69216	6.69e-08	1
AT1G63930	-1.52943	1.15e-14	-1.35141	7.46e-13	-0.624747	0.00228881	-1.09225	6.62e-08	1
AT1G54450	-0.549541	0.000149293	-0.928265	4.94e-11	-0.656673	2.72e-05	-0.340544	0.0382847	1
AT1G31330	-0.883706	3.53e-05	-0.838867	4.08e-05	-0.664005	0.00328695	-0.4962	0.0415475	1
AT1G18880	-0.875568	2.57e-18	-1.10761	5.11e-29	-0.827836	3.77e-16	-0.543308	2.58e-07	1
AT1G18360	-0.647847	0.000778753	-0.54927	0.00238063	-0.268816	0.256341	-0.345824	0.144765	1
AT1G04650	-0.725207	0.000264806	-0.987051	3.68e-07	-0.752717	0.000635266	-0.551218	0.0113515	1
AT3G26770	-0.647626	8.76e-05	-0.605428	0.000118313	-0.0871794	0.777491	0.154903	0.512587	2
AT1G05370	-1.25897	0.000217453	-1.09839	0.000520639	-0.039621	1	0.0743055	1	2
AT3G04530	-0.908246	9.48e-06	-0.884533	7.21e-06	0.253847	0.313455	-0.213861	0.467175	2
AT5G61650	-1.05528	1.76e-05	-0.748693	0.00171182	-0.317697	0.291655	-0.0879726	0.910367	2
AT5G61420	-0.89774	4.04e-15	-3.26511	7.24e-129	-0.391421	0.00145725	-0.427539	0.000602699	2
AT5G56200	-1.59446	1.57e-05	-1.61961	5.88e-06	-0.635145	0.145495	0.0561998	1	2
AT5G54790	-1.60513	0.000112296	-1.16567	0.00243934	-0.943665	0.0315168	-0.376227	0.525157	2
AT5G53730	-0.918439	0.000518019	-1.06146	1.88e-05	0.15699	0.71144	-0.106994	0.8858	2
AT5G51930	-1.57044	2.65e-07	-0.953158	0.000460617	-0.289786	0.460228	-0.271958	0.488295	2
AT5G47920	-1.45155	1.17e-09	-0.954195	1.07e-05	-0.308703	0.285322	-0.360937	0.1881	2
AT5G45650	-1.49459	7.52e-10	-1.11957	8.03e-07	-0.447126	0.0974944	-0.13421	0.770424	2
AT5G38550	-0.812155	6.27e-09	-0.802614	3.42e-09	0.276014	0.0748484	0.0483787	0.931405	2
AT5G37980	-1.93831	9.25e-05	-1.42537	0.0018449	-0.545565	0.357961	0.203639	0.842663	2
AT5G22410	-0.887556	0.0010233	-1.06963	3.31e-05	-0.0997055	0.881593	-0.392198	0.252136	2
AT5G22090	-1.42184	7.58e-35	-1.44773	1.46e-36	-0.383029	0.00223182	-0.413552	0.00122065	2
AT5G21130	-2.08662	1.44e-05	-2.06342	5.88e-06	-0.893404	0.0740266	-1.02356	0.0408224	2
AT5G20670	-3.38903	0.000147178	-1.13923	0.0722737	-0.414706	0.704549	-1.0985	0.187769	2
AT5G19810	-1.50755	0.00189979	-1.59444	0.000422186	0.297306	0.685157	0.0261159	1	2
AT5G18560	-1.08175	5.43e-06	-0.666353	0.00242279	0.165069	0.632585	-0.0644457	0.983272	2
AT5G16570	-0.624496	0.000526653	-0.780964	5.6e-06	0.0436808	0.981842	-0.26798	0.237291	2
AT5G11570	-0.830412	0.00183621	-1.36825	2.79e-07	-0.309678	0.328936	-0.166969	0.756657	2
AT5G07200	-2.46599	9.06e-06	-1.82444	0.000153695	-0.667908	0.260292	-0.655033	0.27968	2
AT5G06630	-1.58702	6.99e-10	-1.71321	1.25e-11	-0.0385322	1	0.193555	0.670932	2
AT5G04390	-1.04161	0.000524055	-0.358274	0.241755	-0.266805	0.516978	-0.21373	0.676895	2
AT4G35030	-1.22526	2.7e-21	-1.43741	6.86e-29	-0.268953	0.068545	0.208442	0.185297	2
AT4G31330	-2.38063	3.52e-27	-1.58991	2.56e-16	-0.66283	0.000999723	-0.456423	0.033911	2
AT4G30120	-0.73522	0.0034436	-0.792093	0.000809692	-0.108537	0.89827	0.131583	0.776402	2
AT4G19680	-1.51165	0.00233077	-1.58635	0.000837168	-0.672765	0.247742	-0.410406	0.588478	2
AT4G18050	-1.07816	2.12e-06	-0.555247	0.0124638	-0.206971	0.522161	-0.46394	0.0793757	2
AT4G16370	-0.591732	0.00016255	-0.531189	0.000464928	1.75333	8.4e-35	-0.0369308	0.995069	2
AT4G14020	-1.54069	9.65e-19	-0.622037	0.000144435	0.694029	1.16e-05	0.215486	0.318189	2
AT3G58000	-3.2051	0.000255287	-2.8291	0.00035417	-0.452471	0.72562	-1.22654	0.144795	2
AT3G49960	-1.90085	4.55e-14	-1.74332	1.74e-12	-0.46178	0.111503	-0.401034	0.211244	2
AT3G48260	-1.51016	3.07e-20	-1.01564	4.67e-11	-0.346437	0.0574689	-0.572554	0.000813202	2
AT3G47770	-1.49032	0.00106439	-1.92476	1.59e-05	-0.868987	0.0815676	-0.335647	0.629245	2
AT3G26310	-1.96125	0.0375138	-3.7535	0.000620051	-0.841622	0.446441	-1.05457	0.404738	2
AT3G26290	-1.17251	6.94e-21	-1.62076	4.91e-38	0.0602656	0.817421	-0.131219	0.487254	2
AT3G24300	-1.40398	1.74e-13	-2.17371	3.3e-30	-0.557389	0.0070437	-0.374941	0.110946	2
AT3G12730	-0.405518	0.0830788	-0.589753	0.00361553	0.834087	3.83e-06	0.0760703	0.89919	2
AT2G47010	-1.20716	1.16e-05	-0.786373	0.00160852	-0.582667	0.0526505	-0.260393	0.484722	2
AT2G46860	-2.86304	1.48e-20	-1.83183	2.21e-12	-0.474035	0.101455	-0.767556	0.00650394	2
AT2G43880	-1.49941	5.88e-21	-1.44529	1.44e-20	-0.404923	0.0184536	-0.633386	0.000100411	2
AT2G38300	-0.964184	3.15e-07	-1.00289	3.11e-08	-0.170438	0.536013	-0.546479	0.00643553	2
AT2G20520	-2.71993	2.29e-06	-2.45775	9.07e-06	-0.403437	0.632585	-0.457485	0.603882	2
AT2G14920	-1.46394	3.07e-06	-1.6026	1.17e-07	-0.661765	0.0538204	-0.528661	0.139272	2
AT2G03500	-1.2566	8.65e-20	-1.10767	3.21e-17	-0.503743	0.000489581	-0.342667	0.0213031	2
AT1G80730	-1.28173	4.03e-05	-1.45636	1.52e-06	0.14857	0.795511	0.252918	0.583681	2
AT1G79860	-1.549	2.13e-06	-1.02565	0.000786958	0.551087	0.0941788	0.246605	0.609544	2
AT1G79250	-1.47283	1.7e-05	-1.99546	6.8e-09	-0.459913	0.260175	-0.815156	0.0298646	2
AT1G75580	-0.997151	0.00023486	-1.21903	2.49e-06	-0.125391	0.827343	0.122562	0.855179	2
AT1G72800	-1.4215	1.13e-09	-1.40528	2.47e-10	-0.590251	0.0168303	-0.497807	0.0472852	2
AT1G69240	-1.70985	8.79e-14	-1.14584	1.79e-07	-0.281612	0.324492	-0.461698	0.0796292	2
AT1G68570	-0.913041	0.00417844	-1.52148	1.29e-06	-0.260231	0.576792	-0.0108723	1	2
AT1G63070	-0.865231	0.00194225	-0.926388	0.000471208	-0.198186	0.673635	-0.31068	0.414096	2
AT1G62440	-0.891603	1.15e-07	-1.1468	3.03e-12	-0.234147	0.269046	-0.273928	0.198741	2
AT1G53130	-2.37672	1.24e-10	-1.11444	0.000626733	-0.367334	0.441402	-0.493537	0.244394	2
AT1G47400	-1.63321	4.62e-06	-2.84384	7.52e-13	0.272311	0.567086	-1.87497	1.16e-06	2
AT1G47395	-1.18502	7.7e-06	-1.8136	1.8e-11	1.26343	1.11e-09	-0.940463	0.000805408	2
AT1G44318	-2.28426	5.83e-16	-1.6638	1.22e-10	-0.952382	0.000412319	-0.886709	0.00118225	2
AT1G34330	-2.51546	4.95e-10	-2.25607	9.79e-09	-1.33412	0.00107106	-0.76747	0.0989962	2
AT1G33440	-1.65802	8.55e-13	-2.32215	1.1e-21	-1.02675	9.5e-06	-0.390084	0.125065	2
AT1G33280	-1.10582	4.31e-08	-0.52135	0.00721895	-0.0747318	0.914658	-0.28866	0.260902	2
AT1G23540	-1.16102	0.000103244	-1.36052	2.25e-06	-0.360659	0.33202	-0.0932843	0.937857	2
AT1G10385	-1.8462	0.000423918	-2.84624	2.23e-07	-1.09756	0.0452002	-0.283525	0.768359	2
AT1G10380	-1.10781	2.88e-23	-1.38339	1.59e-35	-0.379133	0.00141425	-0.226326	0.0954376	2
AT1G08670	-0.627045	0.000156012	-0.433506	0.00697102	0.338704	0.0527068	-0.267191	0.200897	2
AT1G01453	-2.61152	1.02e-08	-2.56043	5.39e-09	-0.303423	0.653029	-0.250718	0.759661	2
AT5G67430	-2.01138	4.21e-35	-1.4826	2.03e-21	0.166051	0.443991	-0.0733311	0.851687	2
AT5G67160	-0.517499	0.00206605	-0.654896	3.62e-05	0.246889	0.194477	-0.166905	0.488295	2
AT5G49560	-0.565427	0.000879375	-0.616545	0.000118296	0.0140415	1	0.171264	0.469768	2
AT5G46870	-1.40642	1.73e-09	-1.40049	5.47e-10	-0.0407254	1	-0.359705	0.207464	2
AT5G44900	-1.63855	2.58e-18	-1.0553	2.39e-10	-0.290347	0.148522	-0.289178	0.147816	2
AT5G20110	-0.886662	1.67e-07	-0.445414	0.00656037	-0.224391	0.305934	0.0426773	0.981024	2
AT5G11610	-0.577755	0.0250279	-0.961597	5.9e-05	0.044816	1	-0.116155	0.839057	2
AT5G10990	-3.13864	4.06e-18	-0.979496	0.000786988	-0.423311	0.262818	-0.658469	0.0598355	2
AT4G38620	-0.936259	1.4e-16	-0.605543	5.86e-08	0.172002	0.224332	0.283982	0.0292865	2
AT4G30980	-0.93155	4.47e-17	-0.765259	1.08e-12	-0.210313	0.110692	-0.0628392	0.77024	2
AT4G18470	-0.67109	0.00091369	-0.462995	0.013707	0.140127	0.631729	-0.118597	0.756075	2
AT4G14550	-0.899063	6.23e-15	-0.868516	8.5e-15	-0.402439	0.00132003	-0.206278	0.145795	2
AT4G01735	-1.56199	0.00603149	-1.83237	0.000722769	-0.850051	0.217412	-0.425801	0.644925	2
AT3G62280	-0.92162	1.21e-06	-0.878558	1.59e-06	0.0619426	0.945777	-0.16004	0.605936	2
AT3G50740	-1.40035	1.48e-26	-1.65057	1.6e-36	-0.272129	0.0769997	-0.245032	0.143941	2
AT3G27060	-1.47344	8.77e-40	-1.69424	4.36e-52	-0.901862	7.13e-16	-0.279014	0.0288952	2
AT3G24560	-0.666358	0.000310213	-0.572473	0.00100449	-0.14047	0.603958	-0.154464	0.601863	2
AT3G20110	-0.53895	0.00725245	-0.706036	0.000145448	0.589957	0.00168401	0.355871	0.110222	2
AT3G04790	-0.583162	2.89e-07	-0.372699	0.000862392	-0.0751778	0.717027	0.0635021	0.777731	2
AT2G46730	-0.760871	0.0630868	-1.27022	0.000600283	0.155159	0.861513	0.0460107	1	2
AT2G45040	-1.17497	2.9e-08	-0.571497	0.00424025	-0.263125	0.306381	-0.38682	0.110122	2
AT2G38100	-1.37794	5.65e-06	-1.14	3.75e-05	-0.240514	0.59186	-0.840954	0.00791292	2
AT2G37580	-1.00466	1.04e-11	-1.15963	1.15e-15	-0.353373	0.0325723	-0.157135	0.454443	2
AT2G34460	-0.582353	2.95e-05	-0.632646	2.03e-06	-0.0573443	0.857484	-0.0953923	0.70997	2
AT2G33050	-0.815307	2.73e-07	-1.16516	7.86e-14	-0.157502	0.465206	0.110666	0.697701	2
AT2G26420	-1.08716	3.1e-13	-0.426156	0.00272025	-0.154614	0.449875	0.0873955	0.756075	2
AT2G23060	-1.42771	0.000704342	-1.6955	3.54e-05	-0.373662	0.496535	-0.436015	0.469087	2
AT2G21185	-0.737024	0.00123931	-1.13567	2.61e-07	0.00424765	1	0.139676	0.72434	2
AT2G10931	-0.792061	1.19e-05	-0.795907	3.26e-06	-0.185803	0.447319	-0.0350854	1	2
AT1G77520	-0.774091	0.00964862	-1.22267	1.09e-05	-0.104055	0.891373	0.203997	0.690372	2
AT1G67820	-0.676997	1.06e-05	-0.370745	0.0106391	0.292173	0.078447	-0.0612595	0.89341	2
AT1G63420	-0.586727	2.05e-07	-0.521125	1.3e-06	0.167014	0.220325	0.0136061	1	2
AT1G53070	-0.763723	2.57e-07	-0.887064	5.94e-10	-0.158237	0.437276	-0.0437198	0.951812	2
AT1G48690	-1.09252	1.6e-08	-0.417753	0.0269595	0.117612	0.714266	0.164776	0.558048	2
AT3G26330	-1.099	2.32e-12	-1.58163	3.8e-24	0.27391	0.141384	0.172337	0.459798	2
AT4G31650	-1.58408	1.22e-13	-2.13402	3.7e-22	-0.788319	0.000309447	-0.266806	0.313315	2
AT1G45229	-0.950616	0.12854	-1.92829	0.000818798	0.176465	0.918973	0.0249616	1	2
AT5G21120	-2.51766	3.59e-05	-1.95326	0.000224168	0.521646	0.351895	-0.680999	0.320321	2
AT2G05185	-0.620107	0.00712061	-0.723633	0.000681832	-0.0812743	0.881709	-0.141334	0.750443	2
AT2G28710	-1.34015	1.31e-08	-1.02997	3.74e-06	-0.465505	0.0788031	-0.24071	0.47325	2
AT3G45840	-1.4088	7.97e-15	-0.954954	8.35e-09	-0.341391	0.0935712	-0.400422	0.0421271	2
AT5G19800	-1.35141	1.09e-06	-1.27562	1.58e-06	-0.421345	0.188022	-0.615924	0.0482664	2
AT1G75160	-2.33741	6.81e-08	-1.85161	2.61e-06	-0.557333	0.254782	-0.483738	0.339422	2
AT2G34330	-3.35961	1.18e-09	-2.85483	1.4e-08	-1.13268	0.0211262	-0.798496	0.0929506	2
AT5G60510	-2.4356	3.59e-05	-2.75751	5.41e-06	-0.858877	0.163839	-1.22972	0.0387286	2
AT1G11655	-2.32176	6.95e-09	-1.99373	7.15e-08	-0.869757	0.0296559	-1.17562	0.00302683	2
AT1G14160	-0.805432	1.42e-09	-0.653236	3.77e-07	0.292644	0.042478	-0.255881	0.112719	2
AT1G73220	-1.99237	0.000502314	-1.47913	0.00495085	0.276074	0.775388	-1.22827	0.0472852	2
AT2G22000	-0.971906	6.85e-11	-1.38008	9.34e-21	0.250597	0.14354	-0.391672	0.0199374	2
AT5G67450	-1.20972	8.32e-17	-0.719092	1.35e-07	0.118524	0.569809	-0.264242	0.127912	2
AT1G55265	-1.03573	3.87e-11	-0.651775	1.29e-05	0.00306626	1	-0.588977	0.000414547	2
AT2G28350	-0.831031	5.71e-15	-0.672435	7.34e-11	-0.0327918	0.94532	-0.204197	0.115215	2
AT5G36130	-2.09305	1.63e-05	-1.37109	0.00221134	-0.0374108	1	-2.19567	2.48e-05	2
AT5G47635	-0.754003	1.48e-07	-0.374373	0.00702471	-0.0422128	0.949954	-0.0458883	0.955935	2
AT1G70450	-0.708207	0.00792174	-1.08949	2.75e-05	-0.0843432	0.959921	-0.34758	0.334464	2
AT3G15700	-1.19855	2.56e-05	-0.860362	0.00152927	-0.084502	0.943536	-0.709595	0.0248484	2
AT3G15300	-1.05086	1.9e-13	-0.56817	3.48e-05	-0.0846027	0.736757	-0.154566	0.458751	2
AT2G38180	-0.82336	1.11e-16	-0.640753	1.79e-11	-0.111788	0.415312	-0.322046	0.00317966	2
AT5G22608	-0.60411	0.00478742	-0.805089	5.33e-05	-0.112837	0.754686	-0.16408	0.624045	2
AT5G57530	-1.96829	4.93e-12	-1.84246	3.26e-11	-0.133118	0.814608	-0.582771	0.0785378	2
AT3G10710	-1.14024	7.63e-08	-0.714894	0.00062802	-0.143741	0.691662	-0.503373	0.0397644	2
AT1G48780	-0.953899	1.88e-05	-0.699492	0.000716272	-0.151403	0.724607	-0.197435	0.53407	2
AT1G71015	-1.21139	5.09e-05	-0.523409	0.0611619	-0.18109	0.737524	-0.156185	0.817189	2
AT5G51490	-1.0978	3.97e-07	-0.955935	4.17e-06	-0.158173	0.646414	-0.452346	0.0699604	2
AT4G22080	-1.04517	0.000184547	-1.16849	1.41e-05	-0.184898	0.691892	-0.25088	0.559478	2
AT5G20045	-0.754576	7.29e-05	-0.857615	1.93e-06	-0.213718	0.406207	-0.266386	0.271318	2
AT5G44660	-0.894591	1.36e-06	-0.911716	2.28e-07	-0.229969	0.33245	-0.221576	0.378199	2
AT1G55910	-1.45502	4.65e-16	-1.14898	5.34e-12	-0.227545	0.284831	-0.241201	0.269303	2
AT5G03640	-1.25028	9.84e-08	-1.03645	4.08e-06	-0.233126	0.469601	-0.373676	0.196879	2
AT4G20190	-1.57358	0.000466056	-0.929897	0.0332389	-0.289236	0.692595	-0.276402	0.751965	2
AT1G16440	-1.17311	3.53e-08	-1.00635	8.29e-07	-0.282477	0.284131	-0.48514	0.0439526	2
AT3G57950	-1.70988	5.83e-09	-1.53172	1.5e-08	-0.288455	0.433566	-0.574124	0.0680954	2
AT2G23550	-1.19843	0.00142271	-1.25178	0.000462308	-0.462705	0.332852	-0.293641	0.615461	2
AT1G55290	-1.47625	2.43e-08	-1.03926	1.83e-05	-0.303964	0.349578	-0.776444	0.0052433	2
AT5G43230	-1.03912	2.15e-05	-1.4506	1.3e-09	-0.311845	0.306199	-0.436617	0.134716	2
AT5G24313	-1.49427	1.6e-11	-1.37171	1.28e-10	-0.319321	0.218064	-0.654	0.00544219	2
AT2G25680	-1.57969	1.62e-07	-2.82402	1.3e-16	-0.352988	0.303216	-0.704541	0.0216915	2
AT3G50340	-1.39038	2.99e-26	-1.55795	8.06e-33	-0.598991	7.58e-06	-0.359528	0.0113212	2
AT1G23210	-2.05858	1.17e-11	-0.544869	0.0429475	-0.392255	0.235341	-0.599713	0.0561467	2
AT1G34540	-1.77418	0.0131996	-2.66603	0.000160684	-0.402724	0.726294	-0.91374	0.300551	2
AT1G54940	-1.35929	1.47e-05	-1.20672	5.07e-05	-0.501368	0.172724	-0.530071	0.157581	2
AT3G23360	-1.66102	0.00164451	-1.79783	0.000429494	-0.519475	0.451087	-0.675172	0.302752	2
AT3G23630	-3.16626	4.56e-18	-2.97125	4.14e-18	-2.31085	7.11e-11	-0.586082	0.0762615	2
AT5G19790	-1.67278	5.37e-23	-1.32722	6.17e-16	-0.601065	0.000592692	-0.855724	7.85e-07	2
AT1G48670	-1.66767	5.25e-14	-1.24867	6.17e-10	-0.74707	0.000706612	-0.668394	0.00261616	2
AT1G05990	-1.8656	0.000438557	-1.92841	0.000149263	-0.717611	0.255474	-0.791711	0.217107	2
AT5G26080	-2.40525	8.07e-06	-1.96694	7.12e-05	-0.988455	0.0756597	-0.817959	0.175293	2
AT3G60280	-3.17386	1.56e-25	-2.35935	3.42e-17	-0.975675	0.000628084	-0.894836	0.00243052	2
AT5G56320	-2.52535	3.26e-73	-1.4249	3.65e-28	-0.939434	1.37e-12	-0.997175	5.43e-14	2
AT3G01730	-4.03058	1.69e-11	-2.69116	1.47e-08	-1.13274	0.0157899	-1.34681	0.00319166	2
AT4G25760	-1.54956	2.43e-11	-2.26583	1.86e-21	0.607341	0.00553576	-0.533899	0.0325116	2
AT5G57540	-2.13404	7.57e-10	-1.5856	1.7e-06	0.533223	0.163651	-0.0564694	1	2
AT1G12320	-0.8418	0.000143342	-0.478531	0.0201642	0.494751	0.0155473	-0.932919	7.34e-05	2
AT1G11170	-0.701639	1.93e-06	-0.565213	4.61e-05	0.279706	0.06905	-0.0620292	0.859093	2
AT3G59850	-0.6229	0.000336195	-0.278076	0.108168	0.217963	0.290241	0.069041	0.893879	2
AT5G17800	-1.22722	2.47e-11	-0.655445	0.000177986	0.217691	0.327588	0.125931	0.68377	2
AT2G18370	-0.459163	0.000197516	-0.72171	6.26e-10	0.204558	0.152863	-0.180923	0.256325	2
AT2G29320	-1.6608	4.19e-12	-1.31006	8.38e-09	0.170401	0.640418	0.0164864	1	2
AT1G05530	-1.2044	1.79e-09	-0.187352	0.407324	0.154874	0.609616	-0.195847	0.496742	2
AT1G26360	-2.2123	1.84e-12	-2.2049	5.35e-13	0.151096	0.777666	-0.406522	0.279006	2
AT2G10560	-0.402762	0.0128784	-0.647364	1.67e-05	0.103314	0.681792	-0.0303321	1	2
AT2G44890	-0.420951	0.0294141	-0.615509	0.000443241	0.0947528	0.815031	0.0223373	1	2
AT1G53708	-1.4459	3.28e-08	-0.253337	0.360797	0.0227102	1	0.0904103	0.914524	2
AT1G02030	-1.14662	0.00026323	-0.386463	0.220741	0.0736264	1	-0.244736	0.636216	2
AT5G43690	-0.375581	0.0522153	-0.631421	0.000211319	0.0602631	0.924428	0.0257227	1	2
AT1G10530	-0.737899	7.92e-07	-0.639065	6.69e-06	-0.0016764	1	0.051693	0.917261	2
AT2G37950	-0.93149	1.39e-05	-0.507495	0.0145872	0.0240463	1	-0.560723	0.0176431	2
AT2G27440	-0.807495	0.0407378	-1.65423	3.5e-05	0.0194273	1	-0.247519	0.747123	2
AT1G26590	-1.09132	0.00262225	-1.2276	0.000479737	0.0017643	1	-0.135883	0.890389	2
AT3G30214	-0.628905	2.05e-05	-0.417352	0.00268543	-0.111405	0.605155	-0.00138058	1	2
AT1G10610	-0.69827	1.17e-05	-0.714475	1.77e-06	-0.0768095	0.80669	-0.0081846	1	2
AT5G17530	-0.486906	1.22e-10	-0.589073	1.14e-15	-0.0348785	0.838075	-0.0294761	0.907456	2
AT4G00040	-0.576331	4.39e-05	-0.773569	8.92e-09	-0.032357	0.992383	-0.0304341	1	2
AT4G04450	-1.52033	5.45e-05	-0.890667	0.00800488	-0.222884	0.741913	-0.0528701	1	2
AT5G19560	-1.90666	3.07e-11	-1.54961	1.62e-08	-0.138649	0.78615	-0.0705323	0.982079	2
AT1G02180	-0.575766	0.0642703	-1.02066	0.000355644	-0.0729889	1	-0.0930622	0.956976	2
AT3G58550	-0.549979	1.38e-05	-1.06944	7.81e-19	-0.158267	0.328064	-0.151222	0.397429	2
AT1G01070	-1.18971	1.57e-15	-1.42615	5.86e-22	-0.474713	0.00272168	-0.180018	0.390961	2
AT5G21080	-0.902798	0.0190301	-1.51037	4.11e-05	-0.182326	0.810438	-0.20921	0.766861	2
AT4G14090	-0.946773	1.98e-05	-1.02328	1.14e-06	-0.488372	0.047553	-0.195938	0.536012	2
AT5G35190	-1.92787	2.87e-12	-1.68585	5.06e-10	-0.246337	0.538091	-0.278404	0.502141	2
AT3G53010	-1.31414	1.07e-07	-1.78574	1.86e-12	-0.776677	0.00393349	-0.259927	0.450974	2
AT5G06640	-1.53084	0.000217689	-1.64395	3.85e-05	-0.79935	0.0800983	-0.25995	0.740669	2
AT1G54575	-1.11229	1.22e-18	-0.399536	0.00135393	0.697798	7.2e-09	0.336859	0.0144166	2
AT5G06850	-0.816838	3.35e-09	-0.420917	0.00209996	0.12108	0.552583	0.165234	0.392299	2
AT1G28815	-0.772714	0.000101835	-0.194643	0.378286	0.115759	0.736757	-0.231019	0.395021	2
AT4G08410	-1.43041	7.09e-10	-1.41723	4.99e-10	-0.0502743	1	0.0408985	1	2
AT3G13404	-1.16214	0.000597225	-0.988959	0.00201853	-0.160741	0.822599	0.0349985	1	2
AT4G08400	-1.37789	3.4e-09	-1.31845	8.11e-09	-0.0261786	1	0.0341424	1	2
AT3G20100	-0.870642	8.02e-25	-1.06091	1.47e-36	-0.15504	0.128781	0.000618056	1	2
AT1G35250	-0.730936	1.55e-06	-0.966626	3.92e-11	-0.226659	0.220258	-0.020367	1	2
AT3G31161	-0.937228	0.423382	-8.84809	1.01e-08	0.378621	0.848962	-0.397741	0.859209	2
AT3G20083	-0.923185	2.2e-17	-0.756406	6.82e-13	0.209606	0.0872567	0.189424	0.145914	2
AT2G24980	-1.63424	9.39e-08	-1.59711	9.46e-08	-0.195488	0.711815	0.0924272	0.948858	2
AT2G23130	-2.22116	0.00127044	-2.36187	0.00059367	-0.265017	0.877118	0.0691163	1	2
AT5G40060	-1.20402	3.26e-05	-1.26133	7.13e-06	-0.142917	0.789394	0.0663346	0.995875	2
AT1G25240	-0.884723	0.0312567	-1.41979	0.00027167	-0.0901283	1	0.0447878	1	2
AT2G37370	-1.2513	0.000110309	-1.4943	2.58e-06	-0.409005	0.303433	0.0324193	1	2
AT2G05180	-1.02512	3.06e-05	-1.20536	3.32e-07	-0.203365	0.551192	0.0221914	1	2
AT5G48290	-0.668788	1.19e-05	-1.08969	1.24e-13	-0.0644845	0.852259	0.0178027	1	2
AT3G45680	-1.77021	2.86e-08	-2.80632	4.47e-18	-0.195012	0.723918	0.0158446	1	2
AT3G56980	-0.336094	0.0708463	-1.60562	2.6e-21	0.852024	1.05e-07	-0.985952	1.99e-08	2
AT2G43840	-0.982737	2.32e-07	-0.605903	0.000556197	0.334307	0.076702	0.297964	0.141971	2
AT3G24750	-0.757892	8.67e-05	-0.692286	0.000186517	-0.0864306	0.854205	0.130504	0.693913	2
AT1G63330	-0.68879	0.00211383	-0.774439	0.000258302	0.0122742	1	0.12654	0.768321	2
AT3G45210	-1.02442	1.26e-11	-1.24348	4.66e-17	-0.214824	0.251585	0.159434	0.457522	2
AT2G03590	-0.0925511	0.852718	-0.687622	0.000432777	0.332568	0.127247	-0.0179582	1	2
AT3G43930	-1.04286	0.000508963	-1.08164	0.000124174	-0.155261	0.753284	0.202095	0.68816	2
AT4G12530	-3.07066	0.000633712	-1.77852	0.0140054	-1.06617	0.177373	0.192693	1	2
AT5G07450	-0.732636	0.0129887	-1.863	8.04e-10	0.0510538	1	0.167864	0.728528	2
AT5G05840	-1.31801	1.64e-07	-1.44055	3.1e-09	-0.0266396	1	0.259371	0.429303	2
AT4G10180	-0.613051	6.21e-12	-0.701095	6.12e-16	0.0631164	0.672713	0.221284	0.0239228	2
AT5G52830	-0.493795	0.00895976	-1.2429	2.24e-12	0.285983	0.170973	0.206124	0.41071	2
AT5G25220	-0.428797	3.23e-05	-0.62919	1.67e-10	0.0712617	0.679406	-0.0126367	1	2
AT5G24165	-0.938023	1.27e-10	-1.19916	4.87e-17	-0.338778	0.039853	-0.24725	0.188901	2
AT5G11550	-1.09443	1.54e-11	-1.25387	2.92e-15	-0.486794	0.00534605	-0.272112	0.169894	2
AT5G11540	-1.21571	6.25e-14	-1.20813	2.67e-14	-0.208857	0.307225	-0.159227	0.506989	2
AT4G39260	-0.781622	1.13e-11	-1.23313	8.18e-28	0.171804	0.23731	-0.235552	0.0987254	2
AT4G35060	-0.647146	2.09e-08	-0.374061	0.00116799	-0.161472	0.269064	-0.0560117	0.836513	2
AT4G30190	-0.822562	6.95e-09	-1.23722	3.93e-19	-0.0510661	0.900833	0.00908998	1	2
AT4G20310	-0.503289	0.0118404	-0.826443	9.04e-06	-0.0655496	0.914682	-0.022286	1	2
AT3G62680	-1.36467	2.39e-07	-1.40416	5.22e-08	-0.552959	0.0622886	-0.442921	0.1836	2
AT3G62270	-0.763204	1.42e-08	-1.23588	3.86e-21	0.166453	0.345697	0.137231	0.503109	2
AT3G02910	-1.5276	2.94e-26	-1.90904	4.45e-40	-0.267581	0.121098	0.0813014	0.786496	2
AT3G01472	-0.601717	2.56e-12	-0.463311	5.44e-08	0.109778	0.335915	-0.0523928	0.762717	2
AT3G01470	-0.601717	2.56e-12	-0.463311	5.43e-08	0.109778	0.335912	-0.0523928	0.762717	2
AT2G41000	-0.802218	4.95e-12	-0.444834	4.91e-05	-0.145218	0.339947	0.156419	0.280253	2
AT2G17060	-1.65415	1.26e-06	-1.29827	6.17e-05	-0.210201	0.72562	-0.338789	0.455947	2
AT1G55760	-0.72264	1.83e-09	-0.781214	2.13e-11	0.0823261	0.686424	-0.100575	0.618434	2
AT1G23980	-1.12953	6.78e-11	-1.41774	1.22e-16	-0.470011	0.0120233	-0.291716	0.154802	2
AT1G19190	-1.22205	1.19e-16	-1.40826	2.7e-22	-0.0209961	1	0.246955	0.120574	2
AT5G44160	-0.78593	2.95e-16	-0.936381	2.02e-23	-0.0387634	0.874332	0.0114471	1	2
AT5G10580	-0.724433	3.55e-09	-0.899218	5.59e-14	0.011632	1	-0.109367	0.587832	2
AT2G30230	-1.10231	6.49e-07	-0.559432	0.00831738	-0.0343833	1	-0.312323	0.271028	2
AT5G40270	-0.615817	2.72e-06	-0.402449	0.0016031	0.00967739	1	-0.0402309	0.950192	2
AT5G22930	-2.34477	1.79e-31	-3.66373	1.87e-56	-1.30422	1.3e-11	-0.31345	0.150513	2
AT1G66725	-1.23279	2.24e-18	-0.368766	0.00940463	-0.532549	0.000329275	0.130384	0.550584	2
AT1G51355	-1.01405	0.000351816	-1.35154	1.18e-06	-0.263566	0.504747	0.0328016	1	2
AT5G67370	-1.14963	1.1e-08	-1.05834	3.01e-08	-0.332235	0.149074	-0.59098	0.00591914	2
AT5G67140	-0.87978	0.000207208	-0.608327	0.00535337	-0.0920053	0.851171	-0.471118	0.0741877	2
AT5G66490	-0.735367	1.52e-06	-0.332947	0.0314787	-0.247322	0.177802	0.0378832	0.986728	2
AT5G64343	-0.978452	6.68e-25	-1.17972	4.64e-36	-0.408584	4.77e-05	-0.250547	0.0252715	2
AT5G64342	-0.978452	6.67e-25	-1.17972	4.64e-36	-0.408584	4.77e-05	-0.250547	0.0252715	2
AT5G64341	-0.978452	6.67e-25	-1.17972	4.63e-36	-0.408584	4.77e-05	-0.250547	0.0252715	2
AT5G64340	-0.978452	6.67e-25	-1.17972	4.63e-36	-0.408584	4.77e-05	-0.250547	0.0252715	2
AT5G63410	-0.651891	4.86e-09	-0.890812	3.49e-16	-0.000188709	1	-0.255691	0.0520093	2
AT5G63000	-0.600448	4.06e-05	-0.745505	1.1e-07	-0.131627	0.542313	-0.0123642	1	2
AT5G62900	-0.843598	8.86e-13	-0.511517	8.49e-06	0.333275	0.0069637	0.0609054	0.806548	2
AT5G62480	-0.747862	5.55e-09	-0.571002	5.6e-06	0.129825	0.470328	-0.109883	0.603391	2
AT5G61790	-0.905631	9.53e-28	-0.930473	1.22e-29	0.197937	0.0386395	0.0832118	0.533168	2
AT5G60120	-0.62505	4.3e-12	-0.843357	1.39e-21	-0.182165	0.0896932	-0.0665016	0.689819	2
AT5G57960	-0.637349	0.000656903	-0.560342	0.0016746	0.120239	0.705142	0.202705	0.430748	2
AT5G57840	-0.889995	5.76e-18	-0.973482	3.72e-22	-0.161509	0.197879	-0.0979818	0.531155	2
AT5G55630	-0.713585	2.14e-13	-0.632724	1.21e-11	0.00441576	1	-0.354743	0.000686929	2
AT5G54890	-0.487677	0.0196669	-0.776586	5.05e-05	0.226923	0.365153	0.00311555	1	2
AT5G52030	-0.588328	5.4e-05	-0.62717	5.55e-06	-0.119035	0.590405	0.0869376	0.756075	2
AT5G49990	-0.706798	2.45e-11	-1.19016	2.04e-29	0.0266189	0.993964	-0.0323367	0.96058	2
AT5G49300	-1.21497	1.76e-16	-1.46905	2.46e-23	-0.635367	3.98e-05	-0.138647	0.499557	2
AT5G48840	-0.69851	5.68e-06	-0.828756	1.61e-08	0.0944797	0.704969	0.076303	0.810772	2
AT5G48660	-1.18045	9.63e-11	-1.5181	9.53e-17	-0.636644	0.0010562	-0.365534	0.0749896	2
AT5G45275	-0.817848	3.81e-08	-1.08912	8.29e-14	-0.114008	0.618939	-0.253254	0.155181	2
AT5G44910	-0.953268	5.55e-08	-0.560398	0.000862011	0.400761	0.024467	-0.196851	0.424373	2
AT5G44190	-0.674291	4.95e-05	-0.895596	2.09e-08	0.152266	0.49789	-0.0818162	0.817344	2
AT5G42020	-0.915802	2.1e-25	-1.11639	1.81e-37	-0.157551	0.146178	-0.325571	0.000899607	2
AT5G41850	-0.45944	0.0662932	-0.762084	0.000509569	0.0974508	0.846161	0.147267	0.71858	2
AT5G40300	-0.627847	1.39e-09	-0.533799	7.74e-08	0.227719	0.0402548	0.0128988	1	2
AT5G39900	-0.749522	7.36e-06	-0.765229	1.61e-06	-0.23117	0.271287	-0.208603	0.359174	2
AT5G35732	-1.3862	7.01e-16	-0.95391	3.84e-09	0.0694018	0.86215	-0.143325	0.594668	2
AT5G28540	-0.813799	1.08e-20	-0.891263	5.5e-25	0.0409328	0.8352	-0.119727	0.333711	2
AT5G26220	-1.79205	6.28e-05	-0.0066439	1	-0.0918402	1	0.232014	0.759939	2
AT5G24660	-1.62398	4.09e-22	-0.497894	0.0024011	-0.355956	0.0584174	-0.568342	0.00157572	2
AT5G23310	-1.0587	3.65e-12	-1.19721	5.24e-16	-0.497894	0.00197024	-0.19793	0.316773	2
AT5G22830	-0.552344	4.65e-07	-0.740886	2.74e-12	0.0156714	1	-0.196697	0.144643	2
AT5G20450	-1.05786	2.22e-06	-0.917341	1.29e-05	-0.128179	0.741107	-0.288908	0.31201	2
AT5G20140	-0.705928	0.00858819	-0.886996	0.000350532	0.00213499	1	0.219767	0.577233	2
AT5G19290	-0.580094	9.47e-08	-0.417274	7.21e-05	-0.141205	0.313307	0.0450074	0.878956	2
AT5G18210	-0.94489	6.72e-07	-0.730176	4.7e-05	-0.170109	0.550145	-0.109038	0.767623	2
AT5G15770	-1.21011	2.9e-11	-1.14348	5.08e-11	-0.299721	0.158297	-0.405148	0.0418042	2
AT5G14390	-0.605247	1.76e-09	-0.499542	3.8e-07	-0.0145071	1	-0.0582914	0.772744	2
AT5G12950	-0.506589	0.000179005	-0.682405	1.18e-07	-0.0553914	0.859378	-0.0847191	0.749406	2
AT5G08185	-0.857308	1.59e-05	-1.26732	6.14e-11	-0.157845	0.605617	-0.163988	0.606164	2
AT5G07340	-0.870562	8.77e-19	-1.03341	1.35e-26	0.411885	3.73e-05	0.285136	0.00885899	2
AT5G02670	-0.950173	6.27e-08	-0.708752	2.45e-05	-0.108475	0.72562	-0.200455	0.396145	2
AT5G02560	-0.610933	1.01e-07	-0.559247	2.93e-07	0.107606	0.502532	-0.13029	0.435793	2
AT5G02270	-1.46216	4.31e-30	-0.391748	0.00302738	-0.676702	3.35e-07	-0.0168327	1	2
AT5G01720	-1.17112	8.57e-35	-0.597956	1.49e-10	-0.358855	0.000449075	-0.406123	7.14e-05	2
AT4G38050	-0.727207	0.000683337	-0.707552	0.000512967	-0.157697	0.64464	0.0678891	0.950042	2
AT4G37470	-1.25883	1.32e-29	-1.2132	2.61e-28	-0.564833	1.04e-06	-0.17106	0.252918	2
AT4G35300	-0.674709	7.42e-11	-1.20346	2.86e-32	-0.208649	0.0867427	-0.160881	0.243082	2
AT4G35270	-0.781266	3.35e-06	-0.923186	1.33e-08	0.411055	0.0196665	-0.0264891	1	2
AT4G34880	-0.805829	9.82e-05	-0.861015	1.28e-05	0.000495968	1	-0.204139	0.485744	2
AT4G33500	-0.579817	0.000432188	-0.81554	2.18e-07	0.11191	0.680423	0.201026	0.335431	2
AT4G32970	-0.494791	0.00125651	-0.820054	2.02e-08	0.0335137	1	0.134262	0.565232	2
AT4G32570	-0.782422	1.75e-10	-1.10567	8.37e-20	-0.125261	0.450805	0.116869	0.519912	2
AT4G32360	-0.704275	1.01e-07	-0.774991	1.26e-09	0.00402712	1	-0.110999	0.598289	2
AT4G31920	-0.967737	5.5e-33	-1.18122	4.5e-49	-0.191612	0.0405912	0.154188	0.123854	2
AT4G30900	-0.575938	1.47e-08	-0.590852	1.45e-09	-0.0600709	0.748398	-0.112675	0.447093	2
AT4G30720	-0.588925	2.16e-06	-0.378325	0.00125606	-0.0434264	0.908025	-0.0244117	1	2
AT4G30520	-0.885946	5.21e-12	-1.14106	1.71e-19	-0.257963	0.079313	-0.295156	0.0487829	2
AT4G29890	-0.508353	0.000368243	-0.612812	5.05e-06	0.00370245	1	0.164849	0.371953	2
AT4G29520	-0.772863	8.44e-13	-1.30953	1.4e-33	-0.0513093	0.839118	-0.268229	0.0337395	2
AT4G29310	-0.838215	6.06e-07	-0.479772	0.0025464	0.0997605	0.72562	-0.0890775	0.798359	2
AT4G28210	-0.595644	0.000267756	-0.58288	0.000153312	-0.0107341	1	0.10521	0.704498	2
AT4G26500	-0.724627	2.42e-08	-0.542914	9.92e-06	0.304861	0.0231903	0.0408141	0.933966	2
AT4G26130	-0.708396	3.32e-18	-1.44121	4.54e-66	0.104578	0.326033	-0.216834	0.0220989	2
AT4G22840	-0.599208	3.87e-05	-0.721035	2.33e-07	0.317067	0.0403935	-0.150782	0.484798	2
AT4G22150	-0.657234	6.35e-08	-0.881409	7.35e-14	0.0194768	1	-0.117143	0.536808	2
AT4G21740	-1.01377	1.14e-10	-0.918087	7.03e-10	-0.531228	0.00131555	-0.0506297	0.942948	2
AT4G21350	-0.558574	6.2e-06	-0.746045	3.21e-10	-0.0636411	0.79306	-0.109962	0.572159	2
AT4G21180	-0.436099	2.23e-05	-0.732506	1.32e-13	0.201213	0.0785465	0.0322893	0.963955	2
AT4G18630	-1.51649	6.4e-33	-1.76175	4.8e-44	-0.652597	2.21e-07	0.0617514	0.825995	2
AT4G17915	-0.977854	0.0048954	-1.48955	2.15e-05	-0.133554	0.89766	0.232346	0.664741	2
AT4G17910	-0.779105	1.06e-09	-0.876733	1.46e-12	-0.217849	0.161655	-0.193593	0.233568	2
AT4G17770	-0.936923	6.88e-17	-1.34404	8.39e-33	-0.497113	2.65e-05	-0.206905	0.144735	2
AT4G17570	-0.846292	4.96e-18	-0.561143	2.2e-09	-0.137455	0.271358	-0.315767	0.00311222	2
AT4G17430	-0.702718	4.37e-05	-0.913745	2.16e-08	-0.187343	0.415939	0.0207481	1	2
AT4G14240	-0.519272	1.62e-05	-0.838428	5.91e-13	-0.0496834	0.870388	-0.117686	0.512809	2
AT4G10380	-1.16398	6.24e-21	-1.0872	5.72e-19	-0.101646	0.603142	-0.125129	0.51858	2
AT4G09810	-0.998833	8.87e-06	-1.18511	6.78e-08	-0.114664	0.767588	-0.250238	0.446088	2
AT4G09180	-0.630108	8.72e-06	-0.709015	1.95e-07	0.0665089	0.820482	0.0176917	1	2
AT4G08790	-0.723959	9.69e-05	-0.88073	6.27e-07	-0.0877163	0.8363	-0.351152	0.11049	2
AT4G04210	-0.71606	2.13e-12	-0.529543	1.06e-07	-0.0584696	0.760907	-0.145485	0.297559	2
AT4G01740	-0.732584	4.73e-07	-0.866582	5.53e-10	0.0176694	1	0.188132	0.301294	2
AT3G63030	-0.766804	1.32e-05	-0.714374	2.39e-05	-0.00272105	1	0.25148	0.253883	2
AT3G62600	-0.462953	3.59e-10	-0.826968	1.01e-30	0.172331	0.0374783	-0.0171706	0.997751	2
AT3G57062	-0.992623	2.4e-07	-0.513635	0.00468274	-0.0381911	1	-0.614587	0.00279838	2
AT3G55530	-0.600703	8.53e-07	-0.730339	4.39e-10	-0.141662	0.382573	-0.129815	0.47987	2
AT3G55520	-0.567309	7.77e-07	-0.679952	7.04e-10	-0.142027	0.343584	-0.0785616	0.721864	2
AT3G55150	-0.709448	2.43e-09	-0.457198	7.94e-05	0.188406	0.178734	-0.0651607	0.78821	2
AT3G54430	-0.977819	6.12e-13	-1.18734	5.66e-19	-0.147007	0.406194	-0.378682	0.0120915	2
AT3G51950	-0.983315	7.87e-24	-1.49081	5.75e-53	-0.335539	0.00155691	-0.0512115	0.818561	2
AT3G47820	-1.04289	1.4e-14	-0.454032	0.000512705	-0.117299	0.566793	-0.157022	0.41556	2
AT3G45230	-1.38516	9.82e-14	-1.69468	4.53e-20	-0.891044	3.64e-06	-0.264808	0.268601	2
AT3G43800	-0.889956	7.86e-12	-0.77005	1.83e-09	0.0102023	1	-0.0162891	1	2
AT3G27997	-0.472286	0.00598483	-0.632237	8.65e-05	0.0714343	0.854571	0.192124	0.394534	2
AT3G27270	-0.732419	5.19e-07	-0.102416	0.574043	-0.00986016	1	0.257659	0.113895	2
AT3G26210	-0.916676	9.92e-09	-0.469363	0.00348933	0.0615518	0.882785	-0.050375	0.944998	2
AT3G21465	-0.72959	1.77e-12	-0.94147	2.14e-20	-0.163945	0.201438	-0.101073	0.524546	2
AT3G20120	-0.67821	6.9e-08	-0.677797	1.79e-08	0.430045	0.000470108	0.230846	0.109284	2
AT3G17930	-0.630766	0.00184314	-1.10318	9.44e-09	0.107399	0.765677	0.122555	0.730811	2
AT3G17611	-0.704381	1.54e-09	-0.355052	0.00127273	-0.101469	0.589993	0.0801021	0.706405	2
AT3G16990	-0.707014	4.73e-07	-0.463681	0.000557542	0.127738	0.520151	-0.210286	0.242205	2
AT3G13760	-1.40871	2.25e-19	-2.02319	3.97e-36	-0.208753	0.290767	0.269323	0.137542	2
AT3G10912	-0.858366	9.49e-15	-0.727086	1.68e-11	-0.418078	0.000392729	-0.0281524	0.991195	2
AT3G10910	-0.858366	9.49e-15	-0.727086	1.68e-11	-0.418078	0.000392729	-0.0281524	0.991195	2
AT3G09035	-0.567883	2.13e-07	-0.686846	6.81e-11	-0.115535	0.467011	-0.0549182	0.832956	2
AT3G08800	-0.634744	0.000156155	-0.458842	0.0046594	0.0390955	1	-0.124628	0.679636	2
AT3G07130	-0.633104	4.3e-13	-0.918877	2.54e-26	-0.00516462	1	0.221081	0.0227595	2
AT3G05690	-0.791485	2.24e-07	-1.25064	1.07e-16	0.0969617	0.710819	0.166275	0.439003	2
AT3G04550	-1.18755	9.97e-16	-1.51888	7.37e-25	-0.55025	0.000339955	-0.160267	0.446772	2
AT3G03450	-0.912016	1.16e-08	-0.410233	0.00809621	0.145867	0.500881	0.243806	0.206654	2
AT2G48120	-0.394207	0.0219554	-0.679337	1.75e-05	0.033217	1	0.0225652	1	2
AT2G47860	-1.13132	9.41e-29	-1.4411	1.6e-45	-0.554718	9.77e-08	-0.400938	0.000199828	2
AT2G47850	-0.59865	1.71e-11	-0.740789	1.2e-17	-0.173851	0.0973842	-0.0865278	0.53797	2
AT2G47470	-0.473805	2.9e-10	-0.786888	4.74e-27	-0.00128488	1	-0.0935078	0.388923	2
AT2G46060	-0.616196	5.12e-05	-0.55352	0.000128773	0.475421	0.00146908	0.15359	0.486178	2
AT2G45720	-0.723733	3.71e-13	-1.08699	8.76e-28	-0.19976	0.0880909	-0.22621	0.0578574	2
AT2G45590	-1.08413	1.29e-18	-1.27617	1.18e-25	-0.527582	4.23e-05	-0.0737428	0.756906	2
AT2G44630	-1.30599	7.34e-05	-1.06654	0.000368982	-0.240438	0.637702	-0.136657	0.86499	2
AT2G41950	-1.17857	1.91e-07	-1.15058	5.83e-08	-0.165048	0.65711	0.255755	0.332492	2
AT2G36890	-0.6086	6.42e-11	-0.366873	5.43e-05	-0.146933	0.206551	0.076202	0.63276	2
AT2G36370	-0.717669	6.56e-07	-0.474935	0.000457133	0.125082	0.549056	-0.0651415	0.83975	2
AT2G35750	-0.960672	0.000173676	-0.871288	0.000374842	-0.371305	0.237391	-0.285002	0.424435	2
AT2G35585	-0.990584	3.15e-06	-1.09846	8.01e-08	0.00693739	1	-0.0753316	0.919522	2
AT2G35480	-0.942313	1.79e-06	-0.63805	0.000608717	-0.228393	0.398959	-0.196885	0.491214	2
AT2G33500	-0.690776	4.32e-05	-0.518919	0.000952565	0.178774	0.406368	0.0520891	0.924961	2
AT2G33360	-0.583701	0.000587395	-0.381132	0.0208714	9.07e-05	1	0.190619	0.403225	2
AT2G32920	-0.659467	2.4e-18	-1.059	1.96e-45	-0.164053	0.0659651	-0.217032	0.0124718	2
AT2G32430	-0.953378	1.25e-15	-0.952515	2.91e-16	-0.138989	0.392248	0.0504513	0.876226	2
AT2G31670	-0.719334	3.8e-19	-1.1272	1.59e-45	-0.229233	0.0110237	-0.137392	0.191188	2
AT2G31040	-0.535943	3.26e-05	-0.809271	7.15e-11	0.0138004	1	0.050388	0.885326	2
AT2G28930	-0.509852	0.00816865	-0.820331	3.55e-06	0.0819299	0.875912	0.140594	0.636124	2
AT2G28720	-1.49426	1.02e-38	-1.30974	4.97e-31	-0.171168	0.240217	-0.459237	0.000211466	2
AT2G26100	-0.693147	7.71e-07	-0.914863	1.22e-11	-0.276508	0.0853234	-0.14666	0.47733	2
AT2G23950	-0.984239	2.17e-16	-1.15542	1.6e-22	-0.238692	0.0859605	-0.23318	0.112283	2
AT2G23390	-0.599488	1.49e-07	-0.382541	0.000451163	-0.0327367	0.939065	0.0297284	0.990343	2
AT2G23200	-0.589999	6.49e-07	-0.450713	5.58e-05	-0.045468	0.882569	0.0292917	0.988626	2
AT2G21970	-0.803035	4.47e-13	-0.493043	6.48e-06	-0.188186	0.164693	0.121626	0.461385	2
AT2G20180	-1.55786	1.12e-14	-1.72067	4.67e-18	-0.262684	0.284892	0.0740216	0.897309	2
AT2G19600	-0.660415	4.63e-17	-0.716168	1.07e-20	-0.164709	0.0754001	-0.0832592	0.47916	2
AT2G19580	-0.904509	2.97e-12	-1.47159	1.82e-29	-0.0327557	0.975325	0.233221	0.12084	2
AT2G18245	-0.613281	1.74e-06	-0.95607	6.26e-14	-0.151643	0.393186	-0.144453	0.432883	2
AT2G18240	-0.702767	3.89e-07	-0.529929	7.14e-05	0.00151613	1	-0.114322	0.612414	2
AT2G17150	-0.4983	7.61e-06	-0.638177	2.18e-09	0.102016	0.521049	0.138015	0.366662	2
AT2G05620	-1.22414	7.89e-11	-0.984834	4.52e-08	-0.405514	0.0547775	0.0136541	1	2
AT2G03430	-0.574737	0.000103898	-0.693822	6.61e-07	0.011408	1	-0.146198	0.501847	2
AT1G80310	-0.530617	1.91e-07	-0.588567	2.53e-09	0.0297322	0.948663	-0.137178	0.324009	2
AT1G79470	-0.882065	7.06e-13	-0.651648	6.14e-08	0.463689	0.000223182	0.277916	0.0523747	2
AT1G79030	-0.773957	3.99e-15	-1.10867	7.22e-30	-0.261194	0.0170954	-0.0985538	0.511887	2
AT1G78130	-0.299964	0.076052	-0.708052	1.55e-06	0.196504	0.301828	-0.0965038	0.743669	2
AT1G77850	-0.631485	5.27e-05	-0.781535	1.44e-07	0.172979	0.397217	0.193246	0.324172	2
AT1G77510	-0.717574	4.56e-18	-1.03647	8.81e-37	0.644072	1.47e-15	0.222773	0.019151	2
AT1G77280	-0.729775	6.9e-08	-0.17179	0.251739	0.223262	0.155386	0.111783	0.609502	2
AT1G75420	-0.477057	0.000337319	-0.658011	1.83e-07	0.152452	0.367414	0.141861	0.441128	2
AT1G74940	-1.57061	3.59e-47	-2.07411	1.65e-76	-0.616028	1.13e-08	-0.556646	2.63e-07	2
AT1G73640	-0.944063	2.39e-10	-1.02453	1.17e-12	-0.427091	0.00877705	-0.0988514	0.730811	2
AT1G67440	-0.787444	8.23e-05	-0.868848	5.13e-06	0.341865	0.108653	0.123087	0.731758	2
AT1G67360	-0.654415	1.91e-11	-0.844679	7.67e-19	-0.191181	0.0964297	-0.0636856	0.750624	2
AT1G66080	-0.808834	8.63e-05	-1.4849	5.91e-13	-0.355194	0.139583	-0.198932	0.519476	2
AT1G65320	-0.627726	4.07e-10	-0.578568	2.32e-09	-0.116682	0.411544	-0.0863752	0.601622	2
AT1G64850	-0.431004	0.00195614	-0.630593	1.38e-06	0.0188718	1	0.0117963	1	2
AT1G63430	-0.63956	1.93e-14	-0.657554	7.32e-16	-0.0182298	1	0.0282795	0.933456	2
AT1G61050	-1.4188	7.17e-40	-1.21816	6.75e-33	-0.490158	5.14e-06	-0.0539757	0.780344	2
AT1G56310	-0.583557	7.84e-05	-0.327216	0.0245728	0.0544325	0.896972	-0.184676	0.35517	2
AT1G54510	-0.651178	7.53e-13	-0.964936	7.45e-27	-0.159411	0.148829	-0.212203	0.0482664	2
AT1G53650	-0.774338	4.08e-08	-0.583762	1.57e-05	-0.0754282	0.814424	-0.170601	0.38503	2
AT1G53035	-0.648047	1.06e-05	-0.856021	1.28e-09	0.134274	0.510507	-0.171971	0.408699	2
AT1G52870	-0.954536	1.2e-05	-0.98131	2.53e-06	-0.354135	0.17044	0.0334092	1	2
AT1G49850	-0.57053	3.93e-06	-0.62964	9.84e-08	0.0327459	0.971799	0.0893226	0.675996	2
AT1G49660	-0.962875	3.1e-31	-0.516992	1.99e-10	0.0867743	0.458792	0.197875	0.0397261	2
AT1G49245	-0.758637	0.000182098	-0.934281	1.38e-06	-0.279657	0.269125	-0.146683	0.673338	2
AT1G47330	-0.625705	3.98e-16	-0.536185	5.39e-13	0.319433	3.01e-05	0.0900385	0.403336	2
AT1G34470	-0.516273	0.000131186	-0.769062	1.69e-09	0.0583518	0.851416	0.0356076	0.96803	2
AT1G33260	-1.30985	1.75e-19	-1.00382	5.68e-13	0.138955	0.488795	0.210893	0.241614	2
AT1G27210	-0.786263	8.63e-16	-1.18229	2.53e-34	-0.231627	0.0402158	-0.20087	0.0952935	2
AT1G26520	-0.598757	0.000826504	-0.816496	1.34e-06	-0.0586606	0.937	-0.0857892	0.844407	2
AT1G25520	-0.887601	6.64e-13	-1.13176	1.16e-20	-0.134173	0.432967	-0.0530625	0.868697	2
AT1G25480	-0.599635	2.01e-08	-0.530717	2.51e-07	0.087954	0.574921	-0.0719313	0.728834	2
AT1G24450	-0.648264	1.98e-05	-0.829829	1.28e-08	-0.0960627	0.716229	0.00584249	1	2
AT1G22880	-0.70231	7.19e-09	-0.622167	1.64e-07	0.0166475	1	-0.0559182	0.853672	2
AT1G22220	-1.30025	7.37e-12	-2.11615	9.07e-27	-0.397958	0.0550868	-0.0357705	1	2
AT1G19710	-0.718933	2.12e-14	-0.752157	1.7e-16	-0.0062172	1	-0.0716581	0.664878	2
AT1G18980	-0.656138	3.5e-11	-0.229403	0.0255583	0.0988611	0.483643	-0.079698	0.651191	2
AT1G18290	-0.781273	0.000169512	-0.0334329	1	0.303319	0.190336	0.142546	0.670292	2
AT1G13830	-1.12665	2.95e-16	-0.772282	4.38e-09	0.0763896	0.74537	0.291672	0.0541837	2
AT1G13145	-1.05365	1.16e-05	-1.35299	1.37e-08	-0.381868	0.177598	-0.355096	0.238463	2
AT1G13090	-0.95728	2.3e-14	-0.402459	0.000870589	0.163708	0.292732	-0.045333	0.907747	2
AT1G12330	-0.612856	0.0976503	-1.21856	0.000266107	0.663107	0.0437466	0.149056	0.859728	2
AT1G09830	-0.769182	9.74e-13	-0.9463	3.72e-19	-0.009722	1	0.0821532	0.659272	2
AT1G07090	-0.92967	9.5e-08	-1.44741	2.26e-17	-0.111304	0.714677	-0.0222148	1	2
AT1G06910	-0.470846	0.0105626	-0.612975	0.000269986	0.00590088	1	0.12235	0.704688	2
AT1G06460	-0.710368	3.07e-05	-0.897833	5.28e-08	0.0600168	0.909606	-0.466252	0.0138934	2
AT1G05690	-0.985297	0.0264944	-1.56659	0.000300702	0.494663	0.261483	0.250807	0.707271	2
AT1G04550	-1.3976	2.43e-29	-1.62785	2.36e-39	-0.856587	9.87e-12	-0.334233	0.011769	2
AT1G03440	-0.59571	0.000696197	-0.733556	1.06e-05	-0.0617673	0.915473	0.10425	0.756075	2
AT1G03310	-0.903252	9.47e-08	-1.03466	1.91e-10	-0.0576969	0.900372	0.101969	0.756075	2
AT5G66820	-0.674005	5.09e-08	-0.317261	0.00950158	0.200201	0.171484	0.186129	0.232186	2
AT5G15790	-0.592449	5.62e-06	-0.509582	3.92e-05	-0.144451	0.416939	0.0732532	0.762556	2
AT5G11460	-0.715325	0.00088479	-0.298098	0.181397	0.197139	0.471927	-0.254165	0.395041	2
AT5G07820	-0.407449	0.000241419	-0.683419	9.4e-11	0.0658479	0.732223	0.0800007	0.691425	2
AT4G16660	-0.530764	8.5e-10	-0.700809	9.3e-17	0.195266	0.0463741	-0.0799631	0.565602	2
AT4G11530	-0.606044	1.59e-06	-0.558914	4.25e-06	0.190923	0.207573	0.0282967	1	2
AT4G04745	-1.80797	6.07e-36	-2.7809	2.12e-74	-0.993419	6.6e-12	-0.57406	0.000146493	2
AT3G25560	-0.769945	1.36e-09	-0.93003	5.85e-14	-0.0157956	1	-0.413173	0.00328626	2
AT3G19450	-0.804949	5.49e-14	-0.695982	4.87e-11	-0.279175	0.020125	0.0411476	0.905079	2
AT2G38710	-0.531997	2.54e-08	-0.733031	2.22e-15	-0.0607517	0.723324	0.0175668	1	2
AT1G29952	-0.830264	1.98e-18	-1.06284	5.78e-30	0.0253189	0.975735	-0.127349	0.339334	2
AT1G29951	-0.829987	2.93e-18	-1.07296	3.18e-30	0.0268991	0.965086	-0.137732	0.293698	2
AT1G29950	-0.840677	2.3e-20	-1.08469	1.37e-33	0.0193916	1	-0.142327	0.244506	2
AT1G09210	-0.513815	6.64e-11	-0.823932	5.77e-27	0.00279088	1	-0.225576	0.012213	2
AT1G07840	-0.675375	6.16e-11	-0.720433	5.94e-13	-0.129314	0.345086	-0.200254	0.113043	2
AT1G02290	-0.900831	3.01e-10	-0.948696	9.48e-12	-0.259027	0.119636	0.0242892	1	2
AT1G01780	-1.16793	2.49e-17	-1.27056	9.23e-21	-0.706359	7.08e-07	-0.270314	0.116822	2
AT5G44110	-1.50213	4.07e-26	-0.378369	0.01014	-0.769935	1.43e-07	-0.00789834	1	2
AT5G41870	-0.629216	0.000236367	-1.06642	1.26e-10	-0.0608433	0.910729	-0.033491	1	2
AT5G23570	-0.714811	8.35e-07	-1.25816	1.71e-18	0.0503322	0.904176	0.0819119	0.768871	2
AT5G20510	-0.77114	5.56e-07	-0.712808	1.02e-06	-0.0930275	0.72562	0.124447	0.587035	2
AT5G11250	-0.771726	0.000111157	-0.452486	0.0185202	0.0846435	0.853145	0.220886	0.414467	2
AT4G38100	-0.917506	8.08e-08	-0.958816	7.67e-09	-0.215118	0.329944	-0.0200457	1	2
AT4G29400	-1.35501	4.94e-07	-2.32827	1.68e-15	-0.512281	0.0861959	-0.30336	0.356228	2
AT4G24190	-0.557795	6.26e-07	-1.1061	8.92e-25	-0.0901413	0.603229	-0.187416	0.190157	2
AT4G14930	-0.601885	0.000101984	0.153375	0.367278	0.595902	4.7e-05	0.355003	0.0312166	2
AT4G12110	-0.502647	7.92e-07	-0.650423	3.59e-11	-0.0112573	1	-0.0921688	0.56369	2
AT3G02730	-1.38329	1.23e-09	-1.82307	2.45e-15	-0.257575	0.369487	-0.183555	0.610341	2
AT2G35620	-0.829621	2.11e-20	-1.12559	6.43e-36	-0.372659	9.23e-05	-0.185782	0.0888807	2
AT2G29650	-1.20745	9.91e-11	-1.36211	9.51e-14	-0.42053	0.0460444	-0.456646	0.0239537	2
AT1G56340	-0.395978	2.44e-07	-0.740894	8.25e-24	0.0479606	0.72562	-0.0951055	0.383036	2
AT1G04620	-0.767747	2.96e-05	-0.598577	0.000561565	0.111664	0.723324	-0.0578373	0.94536	2
AT1G01690	-0.838875	2.7e-05	-0.952001	6.31e-07	-0.346591	0.129573	-0.0538496	0.973317	2
AT5G65040	-1.14656	1.24e-11	-1.43895	6.58e-18	0.532837	0.00161938	0.419767	0.0213062	2
AT5G62140	-1.65898	0.000624726	-1.8977	6.54e-05	-0.519391	0.399773	-0.153558	0.96803	2
AT5G52890	-0.578693	0.0970322	-1.09785	0.00068775	0.0244696	1	-0.385967	0.43839	2
AT5G27000	-0.628857	3.35e-08	-0.268082	0.0205039	0.528203	2.14e-06	0.0931859	0.627303	2
AT5G25460	-1.09877	1.15e-23	-0.349457	0.00205447	-0.408838	0.000509904	0.198744	0.162895	2
AT4G17670	-2.64692	3.29e-60	-2.38527	1.32e-55	-1.13931	1.88e-15	-0.666201	1.3e-06	2
AT4G14860	-2.21496	2.93e-07	-1.74495	8.48e-06	-0.856328	0.0570934	-0.386665	0.469545	2
AT3G60580	-1.11982	0.000393525	-1.18566	4.55e-05	-0.2661	0.514653	0.0532794	1	2
AT3G45410	-0.755949	8.47e-07	-1.01116	1.01e-11	-0.115246	0.640587	0.0621716	0.882519	2
AT2G38940	-0.851728	1.49e-06	-0.863389	5.14e-07	0.348165	0.0812071	-0.282412	0.213517	2
AT2G36090	-2.08857	3.97e-50	-1.79786	7.56e-40	0.171313	0.325289	0.136191	0.499622	2
[truncated: 4,012 more rows]
