# Supplementary material for: Histone acetylation orchestrates wound-induced transcriptional activation and cellular reprogramming in Arabidopsis
Source: Commun Biol. 2019 Nov 4;2:404. doi: 10.1038/s42003-019-0646-5 (PMC6828771; doi:10.1038/s42003-019-0646-5)
Supplement: Supplementary file 4 — Supplementary Data 2 [file 42003_2019_646_MOESM4_ESM.xlsx]

## Sheet: sheet1
Supplementary Table 2: List of genes associated with H3K27me3, H3K9/14ac, H3K27ac, H3K4me3, and H3K36me3 prior to wounding.
H3K27me3	H3K9/14ac	H3K27ac	H3K4me3	H3K36me3
AT1G01040	AT1G01020	AT1G01020	AT1G01020	AT1G01020
AT1G01240	AT1G01040	AT1G01040	AT1G01040	AT1G01040
AT1G01390	AT1G01090	AT1G01090	AT1G01080	AT1G01080
AT1G01420	AT1G01130	AT1G01160	AT1G01130	AT1G01160
AT1G01540	AT1G01180	AT1G01200	AT1G01200	AT1G01225
AT1G01550	AT1G01200	AT1G01210	AT1G01210	AT1G01230
AT1G02340	AT1G01340	AT1G01350	AT1G01340	AT1G01430
AT1G02400	AT1G01390	AT1G01420	AT1G01370	AT1G01500
AT1G02410	AT1G01430	AT1G01440	AT1G01420	AT1G01540
AT1G02610	AT1G01510	AT1G01500	AT1G01510	AT1G01690
AT1G02660	AT1G01570	AT1G01550	AT1G01570	AT1G01740
AT1G02810	AT1G01700	AT1G01650	AT1G01690	AT1G01800
AT1G02816	AT1G01730	AT1G01700	AT1G01730	AT1G01830
AT1G03080	AT1G01860	AT1G01820	AT1G01820	AT1G01960
AT1G03730	AT1G02010	AT1G01930	AT1G01930	AT1G02090
AT1G03740	AT1G02020	AT1G01940	AT1G01940	AT1G02100
AT1G03900	AT1G02110	AT1G01990	AT1G01990	AT1G02140
AT1G04230	AT1G02145	AT1G02060	AT1G02060	AT1G02170
AT1G04250	AT1G02150	AT1G02080	AT1G02090	AT1G02270
AT1G04420	AT1G02160	AT1G02090	AT1G02100	AT1G02280
AT1G04990	AT1G02370	AT1G02260	AT1G02280	AT1G02680
AT1G05270	AT1G02410	AT1G02300	AT1G02305	AT1G02740
AT1G05300	AT1G02520	AT1G02335	AT1G02370	AT1G02840
AT1G05320	AT1G02610	AT1G02370	AT1G02400	AT1G02870
AT1G06070	AT1G02780	AT1G02500	AT1G02560	AT1G03000
AT1G06270	AT1G02880	AT1G02720	AT1G02720	AT1G03100
AT1G06800	AT1G03040	AT1G02870	AT1G02870	AT1G03280
AT1G07000	AT1G03100	AT1G02910	AT1G02960	AT1G03330
AT1G07590	AT1G03280	AT1G03040	AT1G03060	AT1G03380
AT1G07600	AT1G03290	AT1G03060	AT1G03080	AT1G03410
AT1G07660	AT1G03380	AT1G03160	AT1G03180	AT1G03470
AT1G08315	AT1G03520	AT1G03365	AT1G03350	AT1G03680
AT1G08320	AT1G03530	AT1G03370	AT1G03360	AT1G03687
AT1G08680	AT1G03650	AT1G03430	AT1G03420	AT1G03770
AT1G08920	AT1G03730	AT1G03457	AT1G03440	AT1G03860
AT1G08930	AT1G03740	AT1G03475	AT1G03457	AT1G03900
AT1G08980	AT1G03743	AT1G03506	AT1G03470	AT1G03905
AT1G08990	AT1G03750	AT1G03520	AT1G03506	AT1G03930
AT1G09000	AT1G03850	AT1G03530	AT1G03510	AT1G03935
AT1G09530	AT1G04130	AT1G03750	AT1G03730	AT1G04130
AT1G09560	AT1G04170	AT1G03850	AT1G03746	AT1G04170
AT1G10220	AT1G04240	AT1G03910	AT1G03850	AT1G04260
AT1G10270	AT1G04270	AT1G03950	AT1G03905	AT1G04310
AT1G10470	AT1G04300	AT1G04010	AT1G03950	AT1G04410
AT1G10480	AT1G04340	AT1G04030	AT1G03960	AT1G04420
AT1G10560	AT1G04350	AT1G04050	AT1G04000	AT1G04430
AT1G10650	AT1G04410	AT1G04130	AT1G04080	AT1G04530
AT1G12020	AT1G04970	AT1G04440	AT1G04410	AT1G04860
AT1G12440	AT1G05120	AT1G04635	AT1G04570	AT1G04985
AT1G12450	AT1G05140	AT1G04640	AT1G04590	AT1G04990
AT1G12810	AT1G05470	AT1G04985	AT1G04850	AT1G05205
AT1G12970	AT1G05570	AT1G05010	AT1G04900	AT1G05270
AT1G13080	AT1G05640	AT1G05055	AT1G04945	AT1G05380
AT1G13110	AT1G05710	AT1G05060	AT1G04940	AT1G05385
AT1G13120	AT1G05720	AT1G05061	AT1G04950	AT1G05410
AT1G13260	AT1G05785	AT1G05120	AT1G04980	AT1G05460
AT1G13280	AT1G05805	AT1G05135	AT1G04985	AT1G05470
AT1G13300	AT1G05840	AT1G05150	AT1G05000	AT1G05520
AT1G13380	AT1G05850	AT1G05160	AT1G05010	AT1G05570
AT1G13600	AT1G05890	AT1G05210	AT1G05060	AT1G05620
AT1G13700	AT1G06110	AT1G05430	AT1G05205	AT1G05840
AT1G13970	AT1G06150	AT1G05500	AT1G05220	AT1G05860
AT1G14345	AT1G06290	AT1G05670	AT1G05380	AT1G05960
AT1G14740	AT1G06470	AT1G05790	AT1G05570	AT1G06070
AT1G14870	AT1G06510	AT1G05830	AT1G05600	AT1G06150
AT1G15100	AT1G06670	AT1G05940	AT1G05730	AT1G06240
AT1G15350	AT1G06710	AT1G06000	AT1G05785	AT1G06265
AT1G15380	AT1G06740	AT1G06010	AT1G05805	AT1G06270
AT1G17190	AT1G07135	AT1G06390	AT1G06110	AT1G06610
AT1G17330	AT1G07170	AT1G06450	AT1G06149	AT1G06650
AT1G17340	AT1G07200	AT1G06460	AT1G06190	AT1G06660
AT1G17350	AT1G07220	AT1G06500	AT1G06210	AT1G06680
AT1G17760	AT1G07240	AT1G06510	AT1G06230	AT1G06700
AT1G18140	AT1G07320	AT1G06620	AT1G06380	AT1G06770
AT1G18200	AT1G07360	AT1G06640	AT1G06400	AT1G06790
AT1G18210	AT1G07420	AT1G06650	AT1G06410	AT1G06800
AT1G18470	AT1G07530	AT1G06740	AT1G06470	AT1G06890
AT1G18570	AT1G07550	AT1G06770	AT1G06490	AT1G06900
AT1G18800	AT1G07660	AT1G06860	AT1G06570	AT1G07040
AT1G18860	AT1G07745	AT1G06910	AT1G06630	AT1G07110
AT1G18900	AT1G07750	AT1G06950	AT1G06640	AT1G07119
AT1G19190	AT1G07840	AT1G07070	AT1G06710	AT1G07210
AT1G19200	AT1G07870	AT1G07080	AT1G06720	AT1G07220
AT1G19230	AT1G07901	AT1G07110	AT1G06740	AT1G07240
AT1G19570	AT1G08000	AT1G07230	AT1G06890	AT1G07380
AT1G20380	AT1G08400	AT1G07700	AT1G07240	AT1G07745
AT1G21100	AT1G08490	AT1G07750	AT1G07350	AT1G07820
AT1G21260	AT1G08590	AT1G07870	AT1G07470	AT1G07910
AT1G21370	AT1G08760	AT1G08050	AT1G07700	AT1G08040
AT1G22070	AT1G09150	AT1G08450	AT1G07970	AT1G08420
AT1G22200	AT1G09230	AT1G08490	AT1G08010	AT1G08480
AT1G22280	AT1G09280	AT1G08520	AT1G08040	AT1G08510
AT1G22300	AT1G09290	AT1G08540	AT1G08050	AT1G08520
AT1G22360	AT1G09390	AT1G08590	AT1G08110	AT1G08550
AT1G22370	AT1G09430	AT1G08592	AT1G08125	AT1G08570
AT1G22640	AT1G09590	AT1G08650	AT1G08210	AT1G08610
AT1G22770	AT1G09660	AT1G08720	AT1G08280	AT1G08700
AT1G22910	AT1G09700	AT1G08760	AT1G08320	AT1G08720
AT1G23040	AT1G09770	AT1G08820	AT1G08390	AT1G08780
AT1G23380	AT1G09940	AT1G08960	AT1G08520	AT1G08930
AT1G23440	AT1G09960	AT1G08980	AT1G08540	AT1G08970
AT1G23550	AT1G10000	AT1G09010	AT1G08580	AT1G09010
AT1G23710	AT1G10220	AT1G09280	AT1G08760	AT1G09210
AT1G23965	AT1G10340	AT1G09415	AT1G08880	AT1G09330
AT1G23980	AT1G10350	AT1G09430	AT1G08890	AT1G09340
AT1G24150	AT1G10510	AT1G09640	AT1G09000	AT1G09630
AT1G24440	AT1G10600	AT1G09680	AT1G09050	AT1G09680
AT1G25550	AT1G10900	AT1G09830	AT1G09270	AT1G09815
AT1G25570	AT1G10910	AT1G09840	AT1G09280	AT1G09820
AT1G26690	AT1G11220	AT1G10090	AT1G09620	AT1G10040
AT1G26800	AT1G11400	AT1G10220	AT1G09770	AT1G10210
AT1G26830	AT1G11440	AT1G10240	AT1G09794	AT1G10240
AT1G27170	AT1G11592	AT1G10320	AT1G09820	AT1G10320
AT1G27180	AT1G11630	AT1G10330	AT1G09830	AT1G10330
AT1G27200	AT1G11650	AT1G10340	AT1G09840	AT1G10350
AT1G27290	AT1G11700	AT1G10410	AT1G09900	AT1G10417
AT1G27300	AT1G11750	AT1G10417	AT1G09910	AT1G10430
AT1G27600	AT1G11780	AT1G10450	AT1G09940	AT1G10470
AT1G27620	AT1G11800	AT1G10470	AT1G09960	AT1G10500
AT1G27630	AT1G11860	AT1G10500	AT1G09970	AT1G10510
AT1G28090	AT1G12050	AT1G10682	AT1G10150	AT1G10670
AT1G28130	AT1G12060	AT1G10690	AT1G10170	AT1G10720
AT1G28280	AT1G12120	AT1G10720	AT1G10200	AT1G10740
AT1G28310	AT1G12244	AT1G10850	AT1G10290	AT1G10865
AT1G28380	AT1G12290	AT1G10870	AT1G10320	AT1G10880
AT1G28960	AT1G12580	AT1G11180	AT1G10580	AT1G11180
AT1G29150	AT1G12730	AT1G11280	AT1G10690	AT1G11380
AT1G29280	AT1G12780	AT1G11310	AT1G10720	AT1G11400
AT1G29400	AT1G12800	AT1G11320	AT1G10730	AT1G11420
AT1G29630	AT1G12810	AT1G11330	AT1G10740	AT1G11430
AT1G29850	AT1G12910	AT1G11430	AT1G10830	AT1G11630
AT1G30100	AT1G12970	AT1G11530	AT1G10870	AT1G11710
AT1G30130	AT1G12990	AT1G11540	AT1G10890	AT1G11720
AT1G30480	AT1G13160	AT1G11755	AT1G11090	AT1G11880
AT1G30935	AT1G13360	AT1G11950	AT1G11310	AT1G12220
AT1G31050	AT1G13560	AT1G12110	AT1G11430	AT1G12310
AT1G31070	AT1G13570	AT1G12120	AT1G11440	AT1G12350
AT1G31120	AT1G13690	AT1G12160	AT1G11480	AT1G12370
AT1G31170	AT1G13750	AT1G12220	AT1G11630	AT1G12410
AT1G31350	AT1G13940	AT1G12300	AT1G11750	AT1G12520
AT1G31540	AT1G13950	AT1G12310	AT1G11755	AT1G12530
AT1G31970	AT1G14070	AT1G12450	AT1G11890	AT1G12775
AT1G32150	AT1G14185	AT1G12550	AT1G11950	AT1G12830
AT1G32200	AT1G14210	AT1G12640	AT1G12013	AT1G12910
AT1G32230	AT1G14230	AT1G12650	AT1G12015	AT1G12920
AT1G32260	AT1G14310	AT1G12710	AT1G12050	AT1G12970
AT1G32530	AT1G14370	AT1G12790	AT1G12210	AT1G13060
AT1G32690	AT1G14380	AT1G12800	AT1G12220	AT1G13090
AT1G33780	AT1G14730	AT1G13120	AT1G12450	AT1G13570
AT1G33980	AT1G15000	AT1G13350	AT1G12775	AT1G13950
AT1G36070	AT1G15530	AT1G13970	AT1G13210	AT1G14380
AT1G43130	AT1G15750	AT1G14071	AT1G13340	AT1G14570
AT1G43886	AT1G15790	AT1G14130	AT1G13360	AT1G14610
AT1G44790	AT1G15940	AT1G14320	AT1G13690	AT1G14840
AT1G47128	AT1G16130	AT1G14490	AT1G13900	AT1G15030
AT1G47310	AT1G16180	AT1G14520	AT1G13930	AT1G15100
AT1G47550	AT1G16560	AT1G14740	AT1G14130	AT1G15300
AT1G48280	AT1G16830	AT1G14970	AT1G14340	AT1G15500
AT1G48410	AT1G16840	AT1G14980	AT1G14345	AT1G15510
AT1G48500	AT1G16858	AT1G14990	AT1G14360	AT1G15530
AT1G48745	AT1G16890	AT1G15020	AT1G14410	AT1G15710
AT1G48790	AT1G16900	AT1G15030	AT1G14430	AT1G15720
AT1G49000	AT1G17110	AT1G15165	AT1G14570	AT1G15885
AT1G49032	AT1G17147	AT1G15200	AT1G14620	AT1G15920
AT1G49160	AT1G17210	AT1G15240	AT1G14670	AT1G15980
AT1G49170	AT1G17270	AT1G15250	AT1G14680	AT1G16010
AT1G49310	AT1G17370	AT1G15390	AT1G14770	AT1G16180
AT1G49320	AT1G17380	AT1G15400	AT1G14780	AT1G16190
AT1G51160	AT1G17790	AT1G15890	AT1G15190	AT1G16690
AT1G51310	AT1G18070	AT1G16030	AT1G15290	AT1G16830
AT1G51355	AT1G18080	AT1G16060	AT1G15310	AT1G16858
AT1G51980	AT1G18460	AT1G16480	AT1G15700	AT1G17220
AT1G52150	AT1G18590	AT1G16570	AT1G15800	AT1G17440
AT1G53180	AT1G19020	AT1G16860	AT1G16080	AT1G17680
AT1G53340	AT1G19080	AT1G16890	AT1G16180	AT1G17730
AT1G54050	AT1G19360	AT1G17270	AT1G16610	AT1G18210
AT1G54200	AT1G19370	AT1G17280	AT1G16635	AT1G18260
AT1G54290	AT1G19373	AT1G17290	AT1G16650	AT1G18270
AT1G54650	AT1G19400	AT1G17370	AT1G16720	AT1G18370
AT1G55250	AT1G19770	AT1G17680	AT1G17040	AT1G18630
AT1G55760	AT1G20050	AT1G17830	AT1G17170	AT1G18800
AT1G55810	AT1G20090	AT1G17860	AT1G17190	AT1G18840
AT1G55830	AT1G20100	AT1G17870	AT1G17210	AT1G18850
AT1G56010	AT1G20200	AT1G17890	AT1G17230	AT1G18900
AT1G56020	AT1G20225	AT1G17920	AT1G17235	AT1G18910
AT1G56145	AT1G20290	AT1G17980	AT1G17270	AT1G19000
AT1G56540	AT1G20691	AT1G18330	AT1G17550	AT1G19370
AT1G57700	AT1G20823	AT1G18460	AT1G17690	AT1G19520
AT1G57840	AT1G21000	AT1G18570	AT1G17780	AT1G19700
AT1G57850	AT1G21065	AT1G18580	AT1G17790	AT1G19710
AT1G58280	AT1G21190	AT1G18660	AT1G17920	AT1G19860
AT1G58290	AT1G21200	AT1G18670	AT1G17930	AT1G19870
AT1G58350	AT1G21380	AT1G18745	AT1G18060	AT1G19980
AT1G58590	AT1G21480	AT1G18900	AT1G18100	AT1G20065
AT1G59750	AT1G21680	AT1G19100	AT1G18335	AT1G20270
AT1G59820	AT1G21700	AT1G19130	AT1G18390	AT1G20380
AT1G59970	AT1G21720	AT1G19170	AT1G18415	AT1G20430
AT1G60600	AT1G22410	AT1G19680	AT1G18890	AT1G20970
AT1G60890	AT1G22470	AT1G19740	AT1G18980	AT1G21080
AT1G61170	AT1G22730	AT1G20015	AT1G19140	AT1G21560
AT1G61640	AT1G22850	AT1G20200	AT1G19270	AT1G21650
AT1G61660	AT1G22870	AT1G20225	AT1G19310	AT1G21660
AT1G61667	AT1G22882	AT1G20260	AT1G19330	AT1G21680
AT1G61820	AT1G23030	AT1G20460	AT1G19400	AT1G21770
AT1G62300	AT1G23230	AT1G20630	AT1G19580	AT1G22050
AT1G62350	AT1G23310	AT1G20690	AT1G19690	AT1G22180
AT1G62370	AT1G23380	AT1G20696	AT1G19730	AT1G22280
AT1G62660	AT1G23780	AT1G20880	AT1G19950	AT1G22550
AT1G62750	AT1G23830	AT1G20900	AT1G19980	AT1G22620
AT1G63010	AT1G23960	AT1G21080	AT1G20065	AT1G22750
AT1G63090	AT1G24150	AT1G21200	AT1G20220	AT1G22840
AT1G63350	AT1G24360	AT1G21400	AT1G20440	AT1G22970
AT1G63460	AT1G24460	AT1G21480	AT1G20480	AT1G23170
AT1G63810	AT1G24610	AT1G21610	AT1G20550	AT1G23230
AT1G64040	AT1G25260	AT1G21660	AT1G20640	AT1G23310
AT1G64060	AT1G25275	AT1G21670	AT1G20650	AT1G23330
AT1G64065	AT1G25280	AT1G21680	AT1G20670	AT1G23360
AT1G64170	AT1G25320	AT1G21695	AT1G20691	AT1G23400
AT1G64590	AT1G25490	AT1G21830	AT1G20880	AT1G23890
AT1G65470	AT1G26370	AT1G22360	AT1G21450	AT1G24330
AT1G65590	AT1G26620	AT1G22500	AT1G21640	AT1G24610
AT1G65690	AT1G26670	AT1G22550	AT1G21670	AT1G25260
AT1G65700	AT1G26690	AT1G22570	AT1G21680	AT1G25280
AT1G65720	AT1G26740	AT1G22610	AT1G21690	AT1G25290
AT1G65820	AT1G26960	AT1G22790	AT1G21770	AT1G25470
AT1G65840	AT1G27020	AT1G22830	AT1G21790	AT1G25480
AT1G65850	AT1G27030	AT1G22840	AT1G21830	AT1G25490
AT1G65930	AT1G27150	AT1G22960	AT1G22060	AT1G26110
AT1G65985	AT1G27170	AT1G22970	AT1G22070	AT1G26120
AT1G66260	AT1G27350	AT1G23170	AT1G22310	AT1G26300
AT1G66725	AT1G27640	AT1G23480	AT1G22640	AT1G26650
AT1G66730	AT1G27650	AT1G23490	AT1G22660	AT1G26660
AT1G66880	AT1G27750	AT1G23830	AT1G22790	AT1G26800
AT1G67060	AT1G27910	AT1G23970	AT1G22880	AT1G26940
AT1G67170	AT1G28070	AT1G24170	AT1G23030	AT1G27130
AT1G67330	AT1G28130	AT1G24240	AT1G23180	AT1G27190
AT1G68050	AT1G28340	AT1G24510	AT1G23400	AT1G27370
AT1G68260	AT1G28390	AT1G24706	AT1G23550	AT1G27420
AT1G68340	AT1G28420	AT1G25280	AT1G23780	AT1G27440
AT1G68440	AT1G28510	AT1G25370	AT1G23860	AT1G27500
AT1G68450	AT1G28520	AT1G25375	AT1G23870	AT1G27510
AT1G68460	AT1G28530	AT1G25380	AT1G23880	AT1G27520
AT1G68560	AT1G28600	AT1G25472	AT1G23960	AT1G27595
AT1G68670	AT1G28760	AT1G25540	AT1G24050	AT1G27695
AT1G68690	AT1G28960	AT1G25550	AT1G24100	AT1G27700
AT1G68720	AT1G29040	AT1G25560	AT1G24120	AT1G27750
AT1G68795	AT1G29050	AT1G25580	AT1G24160	AT1G27760
AT1G68820	AT1G29150	AT1G26110	AT1G24190	AT1G27880
AT1G69270	AT1G29330	AT1G26235	AT1G24450	AT1G28070
AT1G69587	AT1G29418	AT1G26340	AT1G24560	AT1G28140
AT1G69680	AT1G29710	AT1G26460	AT1G24706	AT1G28210
AT1G69780	AT1G29760	AT1G26520	AT1G25260	AT1G28260
AT1G69790	AT1G29785	AT1G26530	AT1G25275	AT1G28320
AT1G69800	AT1G29810	AT1G26630	AT1G25350	AT1G28380
AT1G69810	AT1G29840	AT1G26640	AT1G25370	AT1G28395
AT1G69900	AT1G29850	AT1G26660	AT1G25375	AT1G28410
AT1G70160	AT1G29970	AT1G26830	AT1G25490	AT1G28560
AT1G70170	AT1G29990	AT1G26850	AT1G25500	AT1G28580
AT1G70210	AT1G30010	AT1G26900	AT1G25520	AT1G28680
AT1G70230	AT1G30110	AT1G26930	AT1G25550	AT1G28770
AT1G70370	AT1G30260	AT1G27050	AT1G26090	AT1G28850
AT1G70690	AT1G30440	AT1G27150	AT1G26218	AT1G28760
AT1G70850	AT1G30475	AT1G27200	AT1G26235	AT1G28960
AT1G70860	AT1G30480	AT1G27210	AT1G26270	AT1G29030
AT1G70890	AT1G30540	AT1G27310	AT1G26440	AT1G29120
AT1G70895	AT1G30550	AT1G27320	AT1G26460	AT1G29150
AT1G71528	AT1G30730	AT1G27435	AT1G26660	AT1G29390
AT1G71530	AT1G30810	AT1G27440	AT1G26665	AT1G29400
AT1G71960	AT1G31070	AT1G27600	AT1G26900	AT1G29710
AT1G72125	AT1G31175	AT1G27690	AT1G27050	AT1G29800
AT1G72140	AT1G31180	AT1G27695	AT1G27070	AT1G29810
AT1G72200	AT1G31190	AT1G27700	AT1G27090	AT1G29820
AT1G72430	AT1G31300	AT1G27752	AT1G27120	AT1G29880
AT1G72790	AT1G31440	AT1G27920	AT1G27210	AT1G29960
AT1G73500	AT1G31812	AT1G28060	AT1G27340	AT1G30090
AT1G73540	AT1G31830	AT1G28090	AT1G27360	AT1G30120
AT1G73590	AT1G31850	AT1G28110	AT1G27385	AT1G30230
AT1G73600	AT1G31870	AT1G28120	AT1G27390	AT1G30240
AT1G73670	AT1G31930	AT1G28150	AT1G27435	AT1G30300
AT1G73760	AT1G31940	AT1G28190	AT1G27440	AT1G30320
AT1G73820	AT1G32070	AT1G28240	AT1G27470	AT1G30410
AT1G73840	AT1G32130	AT1G28260	AT1G27510	AT1G30440
AT1G74020	AT1G32200	AT1G28370	AT1G27600	AT1G30510
AT1G74030	AT1G32210	AT1G28380	AT1G27620	AT1G30540
AT1G75000	AT1G32370	AT1G28520	AT1G27750	AT1G30630
AT1G75400	AT1G32490	AT1G28600	AT1G27850	AT1G30820
AT1G75410	AT1G32500	AT1G28620	AT1G27900	AT1G30825
AT1G75510	AT1G32630	AT1G28760	AT1G27960	AT1G30890
AT1G75630	AT1G32860	AT1G29060	AT1G28070	AT1G31020
AT1G75810	AT1G32990	AT1G29160	AT1G28130	AT1G31160
AT1G76720	AT1G33490	AT1G29700	AT1G28395	AT1G31600
AT1G76790	AT1G33520	AT1G29710	AT1G28400	AT1G31730
AT1G76994	AT1G33800	AT1G29800	AT1G28510	AT1G31814
AT1G77630	AT1G34020	AT1G29900	AT1G28685	AT1G31860
AT1G77750	AT1G34044	AT1G29965	AT1G28760	AT1G31910
AT1G77760	AT1G34110	AT1G29970	AT1G28960	AT1G31900
AT1G77770	AT1G34120	AT1G29990	AT1G29030	AT1G31930
AT1G78330	AT1G34380	AT1G30240	AT1G29220	AT1G32200
AT1G78420	AT1G34420	AT1G30270	AT1G29300	AT1G32220
AT1G78476	AT1G34630	AT1G30320	AT1G29340	AT1G32360
AT1G78480	AT1G34842	AT1G30360	AT1G29400	AT1G32380
AT1G78610	AT1G35112	AT1G30450	AT1G29465	AT1G32440
AT1G78620	AT1G35160	AT1G30460	AT1G29470	AT1G32460
AT1G78770	AT1G35340	AT1G30550	AT1G29760	AT1G32582
AT1G78815	AT1G35430	AT1G30570	AT1G29785	AT1G32630
AT1G78850	AT1G35470	AT1G30590	AT1G29800	AT1G32750
AT1G78955	AT1G35515	AT1G30600	AT1G29810	AT1G32760
AT1G79150	AT1G35620	AT1G30680	AT1G29890	AT1G32940
AT1G79245	AT1G36050	AT1G30740	AT1G29950	AT1G33050
AT1G79260	AT1G36160	AT1G30810	AT1G29951	AT1G33120
AT1G79270	AT1G36180	AT1G30820	AT1G29960	AT1G33140
AT1G79380	AT1G36370	AT1G30880	AT1G29990	AT1G33265
AT1G79520	AT1G36732	AT1G30935	AT1G30070	AT1G33330
AT1G79670	AT1G37120	AT1G31010	AT1G30100	AT1G33360
AT1G79830	AT1G41880	AT1G31160	AT1G30230	AT1G33415
AT1G79840	AT1G42440	AT1G31170	AT1G30240	AT1G33420
AT1G80110	AT1G42990	AT1G31230	AT1G30300	AT1G33520
AT1G80570	AT1G43765	AT1G31430	AT1G30475	AT1G34020
AT1G80840	AT1G43900	AT1G31600	AT1G30540	AT1G34150
AT1G80930	AT1G44100	AT1G31730	AT1G30570	AT1G34200
AT1G80940	AT1G44125	AT1G31760	AT1G30580	AT1G34210
AT2G01430	AT1G44750	AT1G31814	AT1G30620	AT1G34320
AT2G01520	AT1G44790	AT1G31835	AT1G30640	AT1G34350
AT2G02370	AT1G46768	AT1G32330	AT1G31175	AT1G35620
AT2G02770	AT1G47330	AT1G32490	AT1G31340	AT1G36280
AT2G03260	AT1G47550	AT1G32690	AT1G31470	AT1G36992
AT2G03330	AT1G47720	AT1G32760	AT1G31730	AT1G42480
AT2G04080	AT1G48360	AT1G33270	AT1G31970	AT1G44170
AT2G04100	AT1G48370	AT1G33290	AT1G32050	AT1G44446
AT2G13910	AT1G49970	AT1G35660	AT1G33780	AT1G48140
AT2G15570	AT1G50660	AT1G42960	AT1G34420	AT1G48550
AT2G16700	AT1G51200	AT1G43980	AT1G35430	AT1G48880
AT2G16720	AT1G51310	AT1G44000	AT1G35460	AT1G48900
AT2G17060	AT1G51590	AT1G44910	AT1G36050	AT1G49380
AT2G17500	AT1G51640	AT1G45110	AT1G36310	AT1G49520
AT2G17760	AT1G51690	AT1G45165	AT1G36730	AT1G49590
AT2G17970	AT1G51740	AT1G45249	AT1G38131	AT1G49730
AT2G18560	AT1G52150	AT1G47200	AT1G43190	AT1G49970
AT2G18600	AT1G52260	AT1G47260	AT1G43580	AT1G50010
AT2G18650	AT1G52280	AT1G47270	AT1G43620	AT1G50020
AT2G19110	AT1G52710	AT1G47640	AT1G44770	AT1G50430
AT2G19180	AT1G52730	AT1G47720	AT1G44790	AT1G50450
AT2G20080	AT1G53120	AT1G48110	AT1G45170	AT1G50670
AT2G20190	AT1G53200	AT1G48240	AT1G45248	AT1G50750
AT2G20330	AT1G53210	AT1G48267	AT1G45249	AT1G50790
AT2G20360	AT1G53240	AT1G48300	AT1G45688	AT1G50910
AT2G20630	AT1G53310	AT1G48350	AT1G47128	AT1G51060
AT2G20724	AT1G53320	AT1G48360	AT1G47200	AT1G51070
AT2G20725	AT1G53340	AT1G48370	AT1G47210	AT1G51100
AT2G22140	AT1G53650	AT1G48698	AT1G47710	AT1G51610
AT2G22540	AT1G53770	AT1G48830	AT1G47870	AT1G51690
AT2G22630	AT1G53800	AT1G48850	AT1G47970	AT1G51720
AT2G23030	AT1G54100	AT1G49245	AT1G48310	AT1G52320
AT2G23290	AT1G54260	AT1G49490	AT1G48450	AT1G52550
AT2G23420	AT1G54370	AT1G49520	AT1G48490	AT1G52620
AT2G23540	AT1G54460	AT1G49580	AT1G48540	AT1G52670
AT2G23760	AT1G54510	AT1G49610	AT1G48570	AT1G52740
AT2G23770	AT1G54520	AT1G49620	AT1G48598	AT1G52760
AT2G23790	AT1G54570	AT1G49630	AT1G48600	AT1G52780
AT2G23810	AT1G54610	AT1G49660	AT1G48630	AT1G52825
AT2G24150	AT1G54990	AT1G49880	AT1G48850	AT1G53110
AT2G25090	AT1G55350	AT1G50360	AT1G49300	AT1G53410
AT2G25450	AT1G55610	AT1G50480	AT1G49500	AT1G53530
AT2G25520	AT1G55675	AT1G50570	AT1G49540	AT1G53600
AT2G25790	AT1G55810	AT1G50700	AT1G49630	AT1G53750
AT2G26650	AT1G56010	AT1G51070	AT1G49880	AT1G54080
AT2G26710	AT1G56070	AT1G51130	AT1G49970	AT1G54110
AT2G27500	AT1G56330	AT1G51550	AT1G50290	AT1G54340
AT2G27660	AT1G56420	AT1G51580	AT1G50360	AT1G54380
AT2G27710	AT1G56450	AT1G51610	AT1G50410	AT1G54460
AT2G28060	AT1G57660	AT1G51760	AT1G50600	AT1G54920
AT2G28120	AT1G57720	AT1G51840	AT1G50640	AT1G55000
AT2G28200	AT1G57860	AT1G51940	AT1G50700	AT1G55130
AT2G28360	AT1G58030	AT1G52087	AT1G50840	AT1G55170
AT2G28510	AT1G58150	AT1G52185	AT1G50940	AT1G55270
AT2G28550	AT1G58160	AT1G52200	AT1G50950	AT1G55280
AT2G28590	AT1G58180	AT1G52280	AT1G51060	AT1G55310
AT2G28960	AT1G58250	AT1G52343	AT1G51170	AT1G55460
AT2G29600	AT1G59740	AT1G52730	AT1G51550	AT1G55810
AT2G29960	AT1G59900	AT1G52930	AT1G51645	AT1G55900
AT2G29990	AT1G59910	AT1G52960	AT1G51640	AT1G55915
AT2G30040	AT1G60010	AT1G53030	AT1G51690	AT1G56050
AT2G30060	AT1G60070	AT1G53035	AT1G51700	AT1G56080
AT2G30230	AT1G60160	AT1G53110	AT1G51740	AT1G56145
AT2G30360	AT1G60420	AT1G53200	AT1G51950	AT1G56290
AT2G30362	AT1G60430	AT1G53210	AT1G51965	AT1G56310
AT2G30480	AT1G60530	AT1G53300	AT1G52200	AT1G56423
AT2G31090	AT1G60800	AT1G53480	AT1G52380	AT1G57600
AT2G31240	AT1G60860	AT1G53510	AT1G52510	AT1G57620
AT2G31810	AT1G61030	AT1G53625	AT1G52620	AT1G57870
AT2G31945	AT1G61065	AT1G53645	AT1G52650	AT1G58030
AT2G31990	AT1G61100	AT1G53650	AT1G52670	AT1G58060
AT2G32000	AT1G61150	AT1G53710	AT1G52720	AT1G58100
AT2G32240	AT1G61210	AT1G53750	AT1G52760	AT1G58200
AT2G32270	AT1G61215	AT1G53760	AT1G52780	AT1G58210
AT2G32415	AT1G61240	AT1G53770	AT1G52820	AT1G58220
AT2G32795	AT1G61430	AT1G53980	AT1G53030	AT1G58470
AT2G32890	AT1G61640	AT1G54090	AT1G53180	AT1G59600
AT2G32950	AT1G61667	AT1G54100	AT1G53200	AT1G59650
AT2G32960	AT1G61670	AT1G54110	AT1G53210	AT1G59660
AT2G33340	AT1G61780	AT1G54200	AT1G53280	AT1G59830
AT2G34110	AT1G61870	AT1G54270	AT1G53340	AT1G59910
AT2G34490	AT1G61980	AT1G54360	AT1G53400	AT1G60070
AT2G34500	AT1G62010	AT1G54370	AT1G53430	AT1G60080
AT2G36310	AT1G62790	AT1G55120	AT1G54050	AT1G60800
AT2G36680	AT1G62820	AT1G55160	AT1G54090	AT1G60860
AT2G36900	AT1G62930	AT1G55205	AT1G54110	AT1G60940
AT2G37040	AT1G62990	AT1G55280	AT1G54150	AT1G61010
AT2G37220	AT1G63010	AT1G55310	AT1G54180	AT1G61030
AT2G37440	AT1G63110	AT1G55340	AT1G54217	AT1G61140
AT2G37760	AT1G63380	AT1G55510	AT1G54340	AT1G61350
AT2G38120	AT1G63460	AT1G55550	AT1G54390	AT1G61570
AT2G38310	AT1G63480	AT1G55590	AT1G54450	AT1G61620
AT2G38800	AT1G63770	AT1G55810	AT1G54690	AT1G61970
AT2G39175	AT1G63980	AT1G55960	AT1G55050	AT1G62200
AT2G39200	AT1G64040	AT1G55980	AT1G55080	AT1G62250
AT2G39310	AT1G64065	AT1G56050	AT1G55140	AT1G62310
AT2G39360	AT1G64100	AT1G56090	AT1G55160	AT1G62430
AT2G39380	AT1G64105	AT1G56110	AT1G55170	AT1G62600
AT2G39390	AT1G64142	AT1G56140	AT1G55190	AT1G62640
AT2G39420	AT1G64180	AT1G56170	AT1G55210	AT1G62720
AT2G39518	AT1G64210	AT1G56210	AT1G55280	AT1G62750
AT2G39880	AT1G64440	AT1G56345	AT1G55475	AT1G62960
AT2G39990	AT1G64470	AT1G56420	AT1G55490	AT1G63010
AT2G40090	AT1G64520	AT1G56450	AT1G55520	AT1G63130
AT2G40095	AT1G64530	AT1G56460	AT1G55530	AT1G63170
AT2G40110	AT1G64570	AT1G56560	AT1G55540	AT1G63230
AT2G40120	AT1G64583	AT1G56590	AT1G55590	AT1G63250
AT2G40160	AT1G64610	AT1G56612	AT1G55620	AT1G63290
AT2G40240	AT1G64640	AT1G57540	AT1G55680	AT1G63440
AT2G40330	AT1G64720	AT1G57610	AT1G55730	AT1G63470
AT2G40730	AT1G65010	AT1G57990	AT1G55915	AT1G63770
AT2G40810	AT1G65280	AT1G58150	AT1G56020	AT1G63855
AT2G40900	AT1G65290	AT1G58160	AT1G56045	AT1G63900
AT2G41000	AT1G65420	AT1G58210	AT1G56110	AT1G64050
AT2G41250	AT1G65520	AT1G58250	AT1G56180	AT1G64105
AT2G41410	AT1G65590	AT1G58400	AT1G56230	AT1G64200
AT2G41500	AT1G65700	AT1G58590	AT1G56290	AT1G64280
AT2G41620	AT1G65820	AT1G59510	AT1G56310	AT1G64350
AT2G41790	AT1G65850	AT1G59580	AT1G56345	AT1G64470
AT2G42290	AT1G66240	AT1G59870	AT1G57540	AT1G64630
AT2G42430	AT1G66260	AT1G59900	AT1G57610	AT1G64720
AT2G42760	AT1G66450	AT1G60080	AT1G57860	AT1G64980
AT2G43260	AT1G66750	AT1G60440	AT1G58110	AT1G65260
AT2G43340	AT1G66880	AT1G60505	AT1G58200	AT1G65290
AT2G43620	AT1G67148	AT1G60560	AT1G58290	AT1G65440
AT2G44020	AT1G67340	AT1G60780	AT1G59600	AT1G65840
AT2G44065	AT1G67360	AT1G60800	AT1G59640	AT1G65950
AT2G44080	AT1G67410	AT1G60860	AT1G59660	AT1G66070
AT2G44420	AT1G67510	AT1G60990	AT1G59890	AT1G66345
AT2G44430	AT1G67530	AT1G60995	AT1G59900	AT1G66410
AT2G44500	AT1G67620	AT1G61040	AT1G59980	AT1G66520
AT2G44798	AT1G67792	AT1G61180	AT1G60190	AT1G66740
AT2G44980	AT1G67890	AT1G61275	AT1G60440	AT1G67120
AT2G45140	AT1G67970	AT1G61370	AT1G60540	AT1G67280
AT2G45170	AT1G68000	AT1G61380	AT1G60545	AT1G67300
AT2G45210	AT1G68060	AT1G61430	AT1G60600	AT1G67325
AT2G45430	AT1G68160	AT1G61570	AT1G60660	AT1G67410
AT2G45660	AT1G68238	AT1G61620	AT1G60700	AT1G67430
AT2G45740	AT1G68300	AT1G61640	AT1G60710	AT1G67440
AT2G45750	AT1G68310	AT1G61660	AT1G60730	AT1G67480
AT2G45970	AT1G68370	AT1G61670	AT1G60780	AT1G67500
AT2G46030	AT1G68400	AT1G61690	AT1G60790	AT1G67530
AT2G46170	AT1G68440	AT1G61740	AT1G60810	AT1G67570
AT2G46685	AT1G68660	AT1G61890	AT1G60990	AT1G67780
AT2G47160	AT1G68830	AT1G62085	AT1G61180	AT1G67940
AT2G47210	AT1G68920	AT1G62130	AT1G61240	AT1G67970
AT2G47485	AT1G69010	AT1G62260	AT1G61350	AT1G68060
AT2G47490	AT1G69030	AT1G62305	AT1G61370	AT1G68070
AT2G47570	AT1G69050	AT1G62320	AT1G61430	AT1G68100
AT3G01060	AT1G69270	AT1G62490	AT1G61660	AT1G68340
AT3G01210	AT1G69340	AT1G62640	AT1G61730	AT1G68552
AT3G01220	AT1G69360	AT1G62660	AT1G61740	AT1G68550
AT3G01420	AT1G69587	AT1G62860	AT1G62010	AT1G68760
AT3G01430	AT1G69600	AT1G62870	AT1G62020	AT1G68790
AT3G01470	AT1G69620	AT1G62880	AT1G62040	AT1G68820
AT3G01472	AT1G69640	AT1G62900	AT1G62050	AT1G68830
AT3G01900	AT1G69760	AT1G62960	AT1G62130	AT1G68910
AT3G01910	AT1G69770	AT1G62970	AT1G62150	AT1G68920
AT3G02010	AT1G69830	AT1G63080	AT1G62305	AT1G69000
AT3G02140	AT1G69840	AT1G63090	AT1G62310	AT1G69010
AT3G02620	AT1G69980	AT1G63245	AT1G62480	AT1G69200
AT3G02630	AT1G70000	AT1G63270	AT1G62600	AT1G69220
AT3G02750	AT1G70070	AT1G63380	AT1G62660	AT1G69252
AT3G02800	AT1G70090	AT1G63390	AT1G62670	AT1G69270
AT3G02875	AT1G70150	AT1G63430	AT1G62710	AT1G69290
AT3G02880	AT1G70160	AT1G63440	AT1G62720	AT1G69295
AT3G02910	AT1G70170	AT1G63460	AT1G62730	AT1G69330
AT3G02930	AT1G70180	AT1G63470	AT1G62740	AT1G69340
AT3G03280	AT1G70320	AT1G63700	AT1G62870	AT1G69460
AT3G03580	AT1G70360	AT1G63750	AT1G62950	AT1G69588
AT3G03720	AT1G70410	AT1G63800	AT1G62975	AT1G69640
AT3G03870	AT1G70490	AT1G63830	AT1G63000	AT1G69680
AT3G03880	AT1G70518	AT1G63840	AT1G63010	AT1G69800
AT3G04060	AT1G70520	AT1G63855	AT1G63020	AT1G69810
AT3G04070	AT1G70530	AT1G63860	AT1G63080	AT1G69830
AT3G04580	AT1G70800	AT1G64270	AT1G63490	AT1G70330
AT3G04720	AT1G70850	AT1G64300	AT1G63610	AT1G70350
AT3G05155	AT1G70890	AT1G64355	AT1G63680	AT1G70518
AT3G05165	AT1G70895	AT1G64380	AT1G63690	AT1G70520
AT3G05170	AT1G70900	AT1G64385	AT1G63700	AT1G70530
AT3G05937	AT1G71100	AT1G64580	AT1G63840	AT1G70750
AT3G05940	AT1G71110	AT1G64583	AT1G63855	AT1G70770
AT3G06125	AT1G71190	AT1G64628	AT1G63940	AT1G71010
AT3G06350	AT1G71220	AT1G64640	AT1G63980	AT1G71070
AT3G06360	AT1G71230	AT1G64650	AT1G63990	AT1G71080
AT3G06370	AT1G71240	AT1G64690	AT1G64040	AT1G71090
AT3G06435	AT1G71310	AT1G64720	AT1G64050	AT1G71100
AT3G06470	AT1G71360	AT1G64750	AT1G64065	AT1G71130
AT3G06483	AT1G71400	AT1G64760	AT1G64080	AT1G71170
AT3G07350	AT1G71697	AT1G64960	AT1G64170	AT1G71270
AT3G07360	AT1G71710	AT1G64980	AT1G64180	AT1G71310
AT3G08710	AT1G71800	AT1G65030	AT1G64230	AT1G71410
AT3G09010	AT1G71820	AT1G65032	AT1G64270	AT1G71440
AT3G09390	AT1G71865	AT1G65260	AT1G64355	AT1G71530
AT3G09920	AT1G71940	AT1G65295	AT1G64450	AT1G71720
AT3G10420	AT1G72140	AT1G65650	AT1G64610	AT1G71865
AT3G10480	AT1G72175	AT1G65700	AT1G64640	AT1G71950
AT3G10525	AT1G72190	AT1G65820	AT1G64720	AT1G72010
AT3G10740	AT1G72320	AT1G66150	AT1G64880	AT1G72170
AT3G10745	AT1G72340	AT1G66160	AT1G64890	AT1G72175
AT3G10770	AT1G72370	AT1G66190	AT1G64980	AT1G72250
AT3G10800	AT1G72420	AT1G66260	AT1G65010	AT1G72310
AT3G11290	AT1G72520	AT1G66430	AT1G65260	AT1G72420
AT3G11402	AT1G72650	AT1G66540	AT1G65410	AT1G72550
AT3G11580	AT1G72740	AT1G66740	AT1G65520	AT1G72640
AT3G11930	AT1G72810	AT1G66880	AT1G65580	AT1G72690
AT3G12010	AT1G72830	AT1G66900	AT1G65650	AT1G72710
AT3G12012	AT1G72840	AT1G67000	AT1G65660	AT1G72730
AT3G12400	AT1G72870	AT1G67050	AT1G65720	AT1G72770
AT3G12480	AT1G73066	AT1G67210	AT1G65985	AT1G72855
AT3G12690	AT1G73080	AT1G67230	AT1G66070	AT1G72880
AT3G12965	AT1G73210	AT1G67330	AT1G66260	AT1G73060
AT3G13790	AT1G73540	AT1G67580	AT1G66740	AT1G73440
AT3G13800	AT1G73570	AT1G67600	AT1G66750	AT1G73450
AT3G13880	AT1G73602	AT1G67660	AT1G66890	AT1G73480
AT3G14050	AT1G73687	AT1G67790	AT1G67140	AT1G73600
AT3G14060	AT1G73710	AT1G67792	AT1G67170	AT1G73602
AT3G14270	AT1G73750	AT1G67840	AT1G67230	AT1G73660
AT3G14440	AT1G73840	AT1G67920	AT1G67325	AT1G73730
AT3G14590	AT1G73920	AT1G67960	AT1G67350	AT1G73770
AT3G14595	AT1G73950	AT1G67970	AT1G67360	AT1G73820
AT3G14770	AT1G73970	AT1G68020	AT1G67365	AT1G73840
AT3G14790	AT1G73990	AT1G68060	AT1G67420	AT1G73920
AT3G14870	AT1G74030	AT1G68080	AT1G67440	AT1G73940
AT3G15210	AT1G74060	AT1G68185	AT1G67500	AT1G73970
AT3G15351	AT1G74100	AT1G68300	AT1G67550	AT1G74020
AT3G15356	AT1G74090	AT1G68260	AT1G67530	AT1G73990
AT3G15480	AT1G74160	AT1G68340	AT1G67570	AT1G74040
AT3G15510	AT1G74205	AT1G68410	AT1G67626	AT1G74088
AT3G15660	AT1G74250	AT1G68490	AT1G67700	AT1G74160
AT3G15980	AT1G74430	AT1G68710	AT1G67900	AT1G74330
AT3G16430	AT1G74458	AT1G68795	AT1G68000	AT1G74380
AT3G16560	AT1G74560	AT1G68880	AT1G68060	AT1G74453
AT3G16565	AT1G74580	AT1G68910	AT1G68070	AT1G74456
AT3G16830	AT1G74660	AT1G69010	AT1G68160	AT1G74580
AT3G16860	AT1G74680	AT1G69020	AT1G68185	AT1G74600
AT3G17100	AT1G74740	AT1G69060	AT1G68310	AT1G74690
AT3G17260	AT1G74910	AT1G69290	AT1G68550	AT1G74840
AT3G17350	AT1G74950	AT1G69350	AT1G68660	AT1G74920
AT3G17420	AT1G74960	AT1G69370	AT1G68670	AT1G74930
AT3G17510	AT1G75020	AT1G69410	AT1G68720	AT1G74970
AT3G17790	AT1G75180	AT1G69550	AT1G68890	AT1G75166
AT3G17800	AT1G75190	AT1G69587	AT1G68910	AT1G75170
AT3G17810	AT1G75200	AT1G69600	AT1G68920	AT1G75180
AT3G17860	AT1G75210	AT1G69610	AT1G68930	AT1G75200
AT3G18040	AT1G75270	AT1G69680	AT1G68980	AT1G75230
AT3G18480	AT1G75420	AT1G69910	AT1G69260	AT1G75410
AT3G18520	AT1G75500	AT1G69950	AT1G69290	AT1G75440
AT3G18560	AT1G75510	AT1G69960	AT1G69295	AT1G75450
AT3G18830	AT1G75660	AT1G70090	AT1G69380	AT1G75670
AT3G19080	AT1G75770	AT1G70190	AT1G69460	AT1G75860
AT3G19150	AT1G75810	AT1G70200	AT1G69485	AT1G75950
AT3G19390	AT1G75850	AT1G70280	AT1G69587	AT1G75990
AT3G19570	AT1G75960	AT1G70310	AT1G69600	AT1G76020
AT3G19580	AT1G75980	AT1G70320	AT1G69610	AT1G76030
AT3G19900	AT1G76040	AT1G70370	AT1G69740	AT1G76120
AT3G20020	AT1G76060	AT1G70480	AT1G69780	AT1G76150
AT3G20640	AT1G76120	AT1G70590	AT1G69910	AT1G76280
AT3G21270	AT1G76440	AT1G70980	AT1G70310	AT1G76630
AT3G22104	AT1G76994	AT1G71528	AT1G70890	AT1G77220
AT3G22200	AT1G77140	AT1G71780	AT1G71040	AT1G77300
AT3G22240	AT1G77180	AT1G71820	AT1G71070	AT1G77320
AT3G22260	AT1G77230	AT1G71840	AT1G71090	AT1G77360
AT3G22550	AT1G77450	AT1G72010	AT1G71260	AT1G77500
AT3G22570	AT1G77480	AT1G72040	AT1G71310	AT1G77540
AT3G23030	AT1G77680	AT1G72190	AT1G71696	AT1G77720
AT3G23125	AT1G77770	AT1G72280	AT1G71750	AT1G77840
AT3G23210	AT1G77800	AT1G72300	AT1G71780	AT1G77850
AT3G23255	AT1G77850	AT1G72330	AT1G71810	AT1G78040
AT3G23430	AT1G77920	AT1G72360	AT1G71830	AT1G78070
AT3G23605	AT1G78010	AT1G72390	AT1G71850	AT1G78130
AT3G23840	AT1G78060	AT1G72430	AT1G71900	AT1G78172
AT3G24050	AT1G78150	AT1G72530	AT1G71990	AT1G78280
AT3G24150	AT1G78210	AT1G72630	AT1G72050	AT1G78420
AT3G24550	AT1G78410	AT1G72810	AT1G72200	AT1G78650
AT3G24670	AT1G78550	AT1G72860	AT1G72330	AT1G78700
AT3G24710	AT1G78600	AT1G72880	AT1G72370	AT1G78790
AT3G25165	AT1G78680	AT1G73060	AT1G72450	AT1G78890
AT3G25790	AT1G79010	AT1G73400	AT1G72810	AT1G79190
AT3G25940	AT1G79040	AT1G73450	AT1G72850	AT1G79220
AT3G26020	AT1G79075	AT1G73480	AT1G72870	AT1G79260
AT3G26420	AT1G79340	AT1G73660	AT1G73130	AT1G79490
AT3G26430	AT1G79380	AT1G73670	AT1G73150	AT1G79500
AT3G26440	AT1G79390	AT1G73687	AT1G73170	AT1G79510
AT3G26760	AT1G79440	AT1G73720	AT1G73200	AT1G79530
AT3G26775	AT1G79510	AT1G73750	AT1G73230	AT1G79550
AT3G27160	AT1G79690	AT1G73950	AT1G73460	AT1G79740
AT3G27170	AT1G79700	AT1G73965	AT1G73470	AT1G79750
AT3G27190	AT1G79730	AT1G73970	AT1G73480	AT1G79790
AT3G27325	AT1G79750	AT1G73990	AT1G73500	AT1G79820
AT3G27520	AT1G79810	AT1G74030	AT1G73540	AT1G79840
AT3G27570	AT1G79830	AT1G74040	AT1G73570	AT1G79850
AT3G27820	AT1G79880	AT1G74088	AT1G73640	AT1G79920
AT3G28910	AT1G80350	AT1G74410	AT1G73940	AT1G80270
AT3G29035	AT1G80400	AT1G74453	AT1G73980	AT1G80310
AT3G44400	AT2G01330	AT1G75340	AT1G74750	AT2G01130
AT3G44850	AT2G01600	AT1G75680	AT1G74970	AT2G01440
AT3G45250	AT2G01910	AT1G76040	AT1G75270	AT2G01735
AT3G45300	AT2G02050	AT1G76090	AT1G75340	AT2G01860
AT3G45590	AT2G02360	AT1G76180	AT1G75410	AT2G02150
AT3G46000	AT2G02560	AT1G76340	AT1G75670	AT2G02500
AT3G47120	AT2G03730	AT1G76910	AT1G76360	AT2G03430
AT3G47220	AT2G03870	AT1G76970	AT1G76405	AT2G03510
AT3G47420	AT2G04080	AT1G77000	AT1G76510	AT2G03670
AT3G47550	AT2G04280	AT1G77122	AT1G76570	AT2G03780
AT3G47610	AT2G04340	AT1G77131	AT1G76590	AT2G03810
AT3G47620	AT2G04350	AT1G77140	AT1G76600	AT2G03820
AT3G47640	AT2G04360	AT1G77170	AT1G76630	AT2G03870
AT3G47780	AT2G04540	AT1G77260	AT1G76700	AT2G04270
AT3G48140	AT2G04590	AT1G77290	AT1G76710	AT2G04340
AT3G48360	AT2G04845	AT1G77500	AT1G76892	AT2G04690
AT3G49590	AT2G06005	AT1G78010	AT1G77260	AT2G05812
AT3G50620	AT2G12461	AT1G78480	AT1G77620	AT2G07835
AT3G50910	AT2G13660	AT1G78630	AT1G77760	AT2G11890
AT3G51070	AT2G14090	AT1G78810	AT1G78000	AT2G13440
AT3G51430	AT2G14255	AT1G78882	AT1G78110	AT2G13790
AT3G51530	AT2G14260	AT1G78880	AT1G78120	AT2G13800
AT3G51550	AT2G14290	AT1G78895	AT1G78140	AT2G13970
AT3G51860	AT2G14830	AT1G78955	AT1G78210	AT2G14170
AT3G51890	AT2G14835	AT1G78960	AT1G78240	AT2G14255
AT3G51960	AT2G14878	AT1G79010	AT1G78265	AT2G14530
AT3G52200	AT2G15270	AT1G79080	AT1G78380	AT2G14835
AT3G52360	AT2G15290	AT1G79090	AT1G78390	AT2G14860
AT3G52370	AT2G15292	AT1G79110	AT1G78420	AT2G14880
AT3G52450	AT2G15320	AT1G79190	AT1G78480	AT2G15240
AT3G52540	AT2G15480	AT1G79260	AT1G78560	AT2G15292
AT3G52680	AT2G15560	AT1G79280	AT1G78590	AT2G15430
AT3G52700	AT2G15580	AT1G79340	AT1G78610	AT2G15530
AT3G53460	AT2G16280	AT1G79530	AT1G78810	AT2G16090
AT3G53710	AT2G16405	AT1G79570	AT1G78870	AT2G16390
AT3G53780	AT2G16510	AT1G79630	AT1G78895	AT2G16460
AT3G53930	AT2G16595	AT1G79670	AT1G78915	AT2G16530
AT3G54040	AT2G16600	AT1G79690	AT1G78920	AT2G16570
AT3G55510	AT2G16940	AT1G79970	AT1G79190	AT2G17030
AT3G55580	AT2G17030	AT1G80030	AT1G79230	AT2G17140
AT3G56050	AT2G17250	AT1G80210	AT1G79390	AT2G17290
AT3G56360	AT2G17320	AT1G80300	AT1G79490	AT2G17370
AT3G56630	AT2G17380	AT1G80360	AT1G79540	AT2G17450
AT3G56760	AT2G17450	AT1G80400	AT1G79570	AT2G17510
AT3G56800	AT2G17500	AT1G80440	AT1G79610	AT2G17530
AT3G57120	AT2G17540	AT1G80490	AT1G79670	AT2G17580
AT3G57420	AT2G17560	AT1G80510	AT1G79710	AT2G17640
AT3G57450	AT2G17570	AT1G80520	AT1G79730	AT2G17670
AT3G57810	AT2G17695	AT1G80570	AT1G79830	AT2G17760
AT3G58193	AT2G17800	AT1G80670	AT1G79930	AT2G17870
AT3G58865	AT2G18270	AT1G80950	AT1G80270	AT2G18330
AT3G59210	AT2G18520	AT2G01175	AT1G80400	AT2G18735
AT3G59680	AT2G18710	AT2G01290	AT1G80500	AT2G18860
AT3G59910	AT2G18730	AT2G01300	AT1G80510	AT2G18876
AT3G59920	AT2G18735	AT2G01330	AT1G80520	AT2G18900
AT3G60030	AT2G18760	AT2G01400	AT1G80555	AT2G18917
AT3G60110	AT2G18790	AT2G01430	AT1G80570	AT2G18950
AT3G60130	AT2G18850	AT2G01450	AT1G80610	AT2G18990
AT3G60400	AT2G18876	AT2G01470	AT1G80630	AT2G19120
AT3G60770	AT2G18960	AT2G01620	AT1G80750	AT2G19280
AT3G61150	AT2G19180	AT2G01690	AT1G80830	AT2G19430
AT3G61190	AT2G19240	AT2G01710	AT1G80840	AT2G19450
AT3G61260	AT2G19250	AT2G01720	AT1G80850	AT2G19470
AT3G61270	AT2G19270	AT2G01735	AT1G80860	AT2G19480
AT3G61460	AT2G19385	AT2G01860	AT1G80920	AT2G19570
AT3G61890	AT2G19582	AT2G02170	AT2G01130	AT2G19750
AT3G61898	AT2G19600	AT2G02180	AT2G01150	AT2G19760
AT3G62260	AT2G19750	AT2G02410	AT2G01250	AT2G19930
AT3G62270	AT2G19760	AT2G02470	AT2G01260	AT2G19940
AT3G62460	AT2G19870	AT2G02680	AT2G01400	AT2G20060
AT3G62680	AT2G20010	AT2G02760	AT2G01460	AT2G20190
AT3G62720	AT2G20050	AT2G02790	AT2G01480	AT2G20230
AT3G62830	AT2G20120	AT2G02860	AT2G01520	AT2G20280
AT3G63000	AT2G20140	AT2G02880	AT2G01600	AT2G20300
AT4G00170	AT2G20320	AT2G03120	AT2G01730	AT2G20420
AT4G00300	AT2G20370	AT2G03240	AT2G01750	AT2G20480
AT4G00360	AT2G20440	AT2G03340	AT2G01860	AT2G20540
AT4G00730	AT2G20710	AT2G03620	AT2G02160	AT2G20710
AT4G00860	AT2G20723	AT2G03667	AT2G02180	AT2G20722
AT4G00895	AT2G20780	AT2G03810	AT2G02400	AT2G20810
AT4G00900	AT2G20790	AT2G03870	AT2G02410	AT2G20820
AT4G01480	AT2G21045	AT2G04350	AT2G02790	AT2G21070
AT4G01610	AT2G21070	AT2G04390	AT2G02810	AT2G21120
AT4G01720	AT2G21090	AT2G04400	AT2G02820	AT2G21150
AT4G02180	AT2G21170	AT2G04550	AT2G02955	AT2G21240
AT4G03010	AT2G21410	AT2G04880	AT2G03280	AT2G21470
AT4G03115	AT2G21580	AT2G05170	AT2G03430	AT2G21620
AT4G03520	AT2G21820	AT2G05518	AT2G03510	AT2G21800
AT4G04610	AT2G22010	AT2G05710	AT2G03680	AT2G21960
AT4G08450	AT2G22450	AT2G06510	AT2G04400	AT2G22410
AT4G10480	AT2G23093	AT2G13690	AT2G05840	AT2G23370
AT4G10750	AT2G23320	AT2G14090	AT2G06050	AT2G23700
AT4G11200	AT2G23420	AT2G14285	AT2G07340	AT2G23930
AT4G11220	AT2G23450	AT2G14460	AT2G09800	AT2G23945
AT4G11320	AT2G23540	AT2G14720	AT2G10950	AT2G24020
AT4G11630	AT2G23755	AT2G14878	AT2G12170	AT2G24240
AT4G12000	AT2G23980	AT2G15320	AT2G13540	AT2G24520
AT4G12080	AT2G23985	AT2G15390	AT2G13560	AT2G24530
AT4G12130	AT2G24020	AT2G15430	AT2G13600	AT2G24550
AT4G12250	AT2G24100	AT2G15570	AT2G13790	AT2G24650
AT4G12380	AT2G24250	AT2G15820	AT2G14050	AT2G24960
AT4G12382	AT2G24280	AT2G15860	AT2G14090	AT2G24990
AT4G12420	AT2G24290	AT2G15890	AT2G14100	AT2G25000
AT4G12460	AT2G24330	AT2G15900	AT2G14110	AT2G25010
AT4G13010	AT2G24960	AT2G16570	AT2G14860	AT2G25300
AT4G13110	AT2G25070	AT2G16640	AT2G15100	AT2G25350
AT4G13195	AT2G25090	AT2G16660	AT2G15240	AT2G25420
AT4G13270	AT2G25210	AT2G16870	AT2G15490	AT2G25605
AT4G13340	AT2G25310	AT2G16950	AT2G15630	AT2G25670
AT4G13505	AT2G25490	AT2G17120	AT2G15980	AT2G25830
AT4G13510	AT2G25520	AT2G17130	AT2G16070	AT2G25840
AT4G13520	AT2G25560	AT2G17140	AT2G16090	AT2G25850
AT4G14320	AT2G25760	AT2G17340	AT2G16640	AT2G26110
AT4G14370	AT2G25800	AT2G17360	AT2G16660	AT2G26190
AT4G14455	AT2G25840	AT2G17380	AT2G16710	AT2G26210
AT4G14540	AT2G25850	AT2G17410	AT2G16720	AT2G26230
AT4G14720	AT2G25964	AT2G17510	AT2G16880	AT2G26340
AT4G15400	AT2G26470	AT2G17880	AT2G17270	AT2G26860
AT4G15410	AT2G26510	AT2G17900	AT2G17290	AT2G26890
AT4G15415	AT2G26540	AT2G17970	AT2G17300	AT2G26900
AT4G15610	AT2G26590	AT2G17980	AT2G17350	AT2G26970
AT4G16380	AT2G27000	AT2G18350	AT2G17630	AT2G27230
AT4G16450	AT2G27020	AT2G18400	AT2G17670	AT2G27285
AT4G16670	AT2G27100	AT2G18510	AT2G17760	AT2G27450
AT4G16770	AT2G27190	AT2G18670	AT2G17820	AT2G27490
AT4G16820	AT2G27229	AT2G18730	AT2G17870	AT2G27530
AT4G17080	AT2G27260	AT2G18750	AT2G17930	AT2G27600
AT4G17720	AT2G27290	AT2G18770	AT2G17975	AT2G27710
AT4G17730	AT2G27330	AT2G18780	AT2G17980	AT2G27720
AT4G17840	AT2G27360	AT2G18840	AT2G18020	AT2G27775
AT4G17895	AT2G27400	AT2G18876	AT2G18090	AT2G27810
AT4G18340	AT2G27710	AT2G19180	AT2G18390	AT2G28130
AT4G18350	AT2G27720	AT2G19240	AT2G18400	AT2G28150
AT4G18710	AT2G27820	AT2G19385	AT2G18650	AT2G28330
AT4G18890	AT2G27950	AT2G19480	AT2G18735	AT2G28450
AT4G18950	AT2G28060	AT2G19570	AT2G18790	AT2G28590
AT4G19110	AT2G28200	AT2G19690	AT2G18917	AT2G28830
AT4G19112	AT2G28230	AT2G19720	AT2G18938	AT2G28880
AT4G19120	AT2G28240	AT2G19730	AT2G18940	AT2G28890
AT4G19220	AT2G28280	AT2G19760	AT2G18960	AT2G28940
AT4G19230	AT2G28290	AT2G19780	AT2G18990	AT2G29020
AT4G19830	AT2G28670	AT2G20110	AT2G19390	AT2G29570
AT4G20000	AT2G28930	AT2G20280	AT2G19560	AT2G29700
AT4G20230	AT2G29060	AT2G20320	AT2G19582	AT2G29910
AT4G20260	AT2G29080	AT2G20370	AT2G19670	AT2G29990
AT4G20310	AT2G29140	AT2G20390	AT2G19680	AT2G30000
AT4G20860	AT2G29480	AT2G20450	AT2G19750	AT2G30105
AT4G20980	AT2G29500	AT2G20490	AT2G19780	AT2G30120
AT4G21060	AT2G29550	AT2G20585	AT2G19880	AT2G30260
AT4G21192	AT2G29590	AT2G20630	AT2G19940	AT2G30280
AT4G21450	AT2G29910	AT2G20770	AT2G20140	AT2G30480
AT4G21910	AT2G30000	AT2G20830	AT2G20240	AT2G30580
AT4G21920	AT2G30032	AT2G20850	AT2G20270	AT2G30590
AT4G22240	AT2G30280	AT2G21160	AT2G20490	AT2G30970
AT4G22250	AT2G30330	AT2G21170	AT2G20495	AT2G30980
AT4G22580	AT2G30410	AT2G21190	AT2G20585	AT2G31090
AT4G22670	AT2G30600	AT2G21350	AT2G20725	AT2G31280
AT4G22780	AT2G30740	AT2G21470	AT2G20790	AT2G31340
AT4G22820	AT2G30760	AT2G21500	AT2G20810	AT2G31350
AT4G22910	AT2G30800	AT2G21550	AT2G20830	AT2G31390
AT4G23450	AT2G31060	AT2G21970	AT2G21130	AT2G31740
AT4G23460	AT2G31090	AT2G22010	AT2G21150	AT2G31760
AT4G23570	AT2G31170	AT2G22100	AT2G21180	AT2G31820
AT4G23670	AT2G31280	AT2G22200	AT2G21250	AT2G31900
AT4G23760	AT2G31350	AT2G22270	AT2G21320	AT2G32000
AT4G24020	AT2G31370	AT2G22310	AT2G21350	AT2G32040
AT4G24060	AT2G31390	AT2G22330	AT2G21370	AT2G32060
AT4G24590	AT2G31570	AT2G22475	AT2G21520	AT2G32240
AT4G25110	AT2G31680	AT2G22540	AT2G21710	AT2G32410
AT4G25390	AT2G31820	AT2G22670	AT2G21950	AT2G32580
AT4G25400	AT2G31870	AT2G22690	AT2G21960	AT2G32590
AT4G25410	AT2G31880	AT2G22720	AT2G21970	AT2G32600
AT4G25800	AT2G32040	AT2G22850	AT2G22200	AT2G32890
AT4G25940	AT2G32220	AT2G22970	AT2G22310	AT2G32970
AT4G26000	AT2G32260	AT2G23060	AT2G22360	AT2G33040
AT4G27320	AT2G32740	AT2G23347	AT2G22570	AT2G33435
AT4G27410	AT2G32800	AT2G23370	AT2G22640	AT2G33450
AT4G27810	AT2G32900	AT2G23430	AT2G22690	AT2G33500
AT4G27840	AT2G32920	AT2G23450	AT2G22740	AT2G33510
AT4G28370	AT2G33050	AT2G23670	AT2G22870	AT2G33600
AT4G28530	AT2G33180	AT2G23780	AT2G23030	AT2G33700
AT4G28540	AT2G33220	AT2G23790	AT2G23040	AT2G33730
AT4G28690	AT2G33290	AT2G23890	AT2G23090	AT2G33770
AT4G28710	AT2G33310	AT2G23930	AT2G23093	AT2G33800
AT4G28840	AT2G33390	AT2G24040	AT2G23300	AT2G33860
AT4G29010	AT2G33470	AT2G24090	AT2G23330	AT2G33920
AT4G29140	AT2G33510	AT2G24180	AT2G23370	AT2G33960
AT4G29230	AT2G33540	AT2G24190	AT2G23380	AT2G33970
AT4G29720	AT2G33580	AT2G24240	AT2G23430	AT2G34050
AT4G29900	AT2G33590	AT2G24280	AT2G23460	AT2G34090
AT4G29950	AT2G33610	AT2G24330	AT2G23520	AT2G34200
AT4G29960	AT2G33630	AT2G24360	AT2G23540	AT2G34250
AT4G30170	AT2G33830	AT2G24590	AT2G23820	AT2G34480
AT4G30190	AT2G33835	AT2G24600	AT2G23890	AT2G34520
AT4G30210	AT2G33840	AT2G24630	AT2G23930	AT2G34560
AT4G30390	AT2G33990	AT2G24755	AT2G24020	AT2G34660
AT4G30550	AT2G34110	AT2G24830	AT2G24090	AT2G34710
AT4G30780	AT2G34140	AT2G24945	AT2G24150	AT2G34750
AT4G30950	AT2G34160	AT2G24960	AT2G24170	AT2G34760
AT4G30972	AT2G34250	AT2G25010	AT2G24200	AT2G34780
AT4G30975	AT2G34300	AT2G25050	AT2G24230	AT2G34840
AT4G31240	AT2G34310	AT2G25052	AT2G24240	AT2G34860
AT4G31248	AT2G34355	AT2G25080	AT2G24280	AT2G34930
AT4G31250	AT2G34340	AT2G25070	AT2G24250	AT2G34900
AT4G31800	AT2G34490	AT2G25170	AT2G24390	AT2G35020
AT4G31820	AT2G34500	AT2G25180	AT2G24420	AT2G35030
AT4G32010	AT2G34660	AT2G25300	AT2G24755	AT2G35170
AT4G32020	AT2G34680	AT2G25310	AT2G24760	AT2G35190
AT4G32030	AT2G34690	AT2G25320	AT2G24765	AT2G35240
AT4G32430	AT2G34900	AT2G25460	AT2G24960	AT2G35387
AT4G32440	AT2G34930	AT2G25480	AT2G24990	AT2G35390
AT4G32480	AT2G34970	AT2G25490	AT2G25000	AT2G35410
AT4G32530	AT2G35000	AT2G25560	AT2G25052	AT2G35470
AT4G32890	AT2G35100	AT2G25610	AT2G25110	AT2G35520
AT4G33150	AT2G35200	AT2G25660	AT2G25180	AT2G35605
AT4G33770	AT2G35384	AT2G25735	AT2G25300	AT2G35660
AT4G33890	AT2G35510	AT2G25850	AT2G25450	AT2G35738
AT4G33920	AT2G35540	AT2G25910	AT2G25530	AT2G35744
AT4G34160	AT2G35610	AT2G25930	AT2G25570	AT2G35747
AT4G34180	AT2G35635	AT2G25964	AT2G25590	AT2G35790
AT4G34390	AT2G35690	AT2G26030	AT2G25620	AT2G35810
AT4G34760	AT2G35736	AT2G26080	AT2G25660	AT2G35860
AT4G34960	AT2G35747	AT2G26210	AT2G25730	AT2G35945
AT4G35060	AT2G35790	AT2G26240	AT2G25740	AT2G36010
AT4G35380	AT2G35910	AT2G26420	AT2G25920	AT2G36240
AT4G35490	AT2G35920	AT2G26430	AT2G25930	AT2G36250
AT4G35510	AT2G35940	AT2G26460	AT2G25950	AT2G36290
AT4G35680	AT2G36000	AT2G26510	AT2G26000	AT2G36310
AT4G35750	AT2G36070	AT2G26550	AT2G26060	AT2G36330
AT4G35760	AT2G36130	AT2G26570	AT2G26070	AT2G36340
AT4G36270	AT2G36250	AT2G26710	AT2G26200	AT2G36420
AT4G36500	AT2G36305	AT2G26780	AT2G26240	AT2G36485
AT4G36870	AT2G36350	AT2G26890	AT2G26330	AT2G36720
AT4G36920	AT2G36360	AT2G26920	AT2G26340	AT2G36730
AT4G36988	AT2G36380	AT2G26970	AT2G26355	AT2G36810
AT4G36990	AT2G36370	AT2G26930	AT2G26350	AT2G36740
AT4G37250	AT2G36420	AT2G27020	AT2G26460	AT2G36850
AT4G37510	AT2G36460	AT2G27050	AT2G26510	AT2G36885
AT4G37530	AT2G36470	AT2G27060	AT2G26540	AT2G36895
AT4G37640	AT2G36580	AT2G27130	AT2G26600	AT2G36960
AT4G37680	AT2G36620	AT2G27170	AT2G26640	AT2G36980
AT4G37740	AT2G36720	AT2G27229	AT2G26730	AT2G37060
AT4G37760	AT2G36740	AT2G27230	AT2G26780	AT2G37150
AT4G37820	AT2G36840	AT2G27285	AT2G26800	AT2G37190
AT4G38020	AT2G36900	AT2G27390	AT2G26930	AT2G37270
AT4G38060	AT2G36930	AT2G27430	AT2G26980	AT2G37320
AT4G38220	AT2G37020	AT2G27460	AT2G27000	AT2G37360
AT4G39090	AT2G37120	AT2G27580	AT2G27090	AT2G37510
AT4G39100	AT2G37130	AT2G27590	AT2G27100	AT2G37520
AT4G39260	AT2G37150	AT2G27600	AT2G27110	AT2G37550
AT4G39720	AT2G37320	AT2G27800	AT2G27260	AT2G37710
AT4G39740	AT2G37340	AT2G27810	AT2G27285	AT2G37790
AT4G39850	AT2G37480	AT2G28070	AT2G27490	AT2G38010
AT4G40050	AT2G37520	AT2G28100	AT2G27510	AT2G38025
AT4G40060	AT2G37530	AT2G28110	AT2G27530	AT2G38030
AT4G40065	AT2G37550	AT2G28130	AT2G27580	AT2G38040
AT5G01310	AT2G37600	AT2G28230	AT2G27710	AT2G38260
AT5G01500	AT2G37680	AT2G28320	AT2G27770	AT2G38370
AT5G01560	AT2G37750	AT2G28370	AT2G27800	AT2G38440
AT5G01990	AT2G37920	AT2G28510	AT2G27860	AT2G38570
AT5G02010	AT2G37940	AT2G28540	AT2G27950	AT2G38610
AT5G02350	AT2G38040	AT2G28670	AT2G28080	AT2G38695
AT5G02420	AT2G38050	AT2G28690	AT2G28100	AT2G38700
AT5G03520	AT2G38465	AT2G29140	AT2G28380	AT2G39000
AT5G03800	AT2G38560	AT2G29420	AT2G28480	AT2G39090
AT5G04240	AT2G38700	AT2G29560	AT2G28720	AT2G39260
AT5G04250	AT2G38710	AT2G29580	AT2G28740	AT2G39270
AT5G04280	AT2G38760	AT2G29600	AT2G28810	AT2G39290
AT5G04360	AT2G38790	AT2G29670	AT2G28900	AT2G39360
AT5G04470	AT2G38860	AT2G29750	AT2G29020	AT2G39445
AT5G04930	AT2G39000	AT2G29980	AT2G29080	AT2G39550
AT5G04950	AT2G39020	AT2G29990	AT2G29140	AT2G39570
AT5G04980	AT2G39090	AT2G30050	AT2G29210	AT2G39650
AT5G05380	AT2G39270	AT2G30260	AT2G29570	AT2G39810
AT5G05430	AT2G39280	AT2G30270	AT2G29580	AT2G39840
AT5G05440	AT2G39290	AT2G30280	AT2G29590	AT2G39880
AT5G05600	AT2G39300	AT2G30320	AT2G29600	AT2G39890
AT5G06278	AT2G39445	AT2G30470	AT2G29760	AT2G40010
AT5G06310	AT2G39450	AT2G30490	AT2G29900	AT2G40030
AT5G06330	AT2G39460	AT2G30500	AT2G29910	AT2G40060
AT5G06370	AT2G39480	AT2G30505	AT2G29960	AT2G40070
AT5G06390	AT2G39518	AT2G30575	AT2G29990	AT2G40095
AT5G06540	AT2G39570	AT2G30620	AT2G30050	AT2G40140
AT5G06570	AT2G39580	AT2G30695	AT2G30060	AT2G40160
AT5G06620	AT2G39630	AT2G30700	AT2G30070	AT2G40190
AT5G06839	AT2G39681	AT2G30780	AT2G30120	AT2G40280
AT5G07270	AT2G39805	AT2G30942	AT2G30280	AT2G40430
AT5G07290	AT2G39810	AT2G30950	AT2G30320	AT2G40480
AT5G07300	AT2G39840	AT2G30960	AT2G30330	AT2G40490
AT5G07440	AT2G39910	AT2G31060	AT2G30400	AT2G40600
AT5G07470	AT2G39940	AT2G31090	AT2G30410	AT2G40620
AT5G09320	AT2G40400	AT2G31610	AT2G30960	AT2G41070
AT5G10290	AT2G40700	AT2G31900	AT2G31200	AT2G41500
AT5G10510	AT2G40780	AT2G31955	AT2G31270	AT2G41530
AT5G10550	AT2G40800	AT2G31960	AT2G31280	AT2G41550
AT5G10560	AT2G40815	AT2G31970	AT2G31290	AT2G41600
AT5G10580	AT2G40820	AT2G31990	AT2G31305	AT2G41620
AT5G10630	AT2G40860	AT2G32010	AT2G31340	AT2G41640
AT5G10650	AT2G40890	AT2G32020	AT2G31350	AT2G41650
AT5G10946	AT2G40935	AT2G32070	AT2G31390	AT2G41700
AT5G10980	AT2G40950	AT2G32090	AT2G31410	AT2G41710
AT5G11520	AT2G41080	AT2G32315	AT2G31585	AT2G41830
AT5G11530	AT2G41110	AT2G32320	AT2G31600	AT2G41835
AT5G11540	AT2G41120	AT2G32380	AT2G31610	AT2G41840
AT5G11550	AT2G41140	AT2G32390	AT2G31650	AT2G41880
AT5G11600	AT2G41178	AT2G32415	AT2G31670	AT2G41945
AT5G12850	AT2G41440	AT2G32680	AT2G31900	AT2G42190
AT5G13810	AT2G41650	AT2G32830	AT2G32040	AT2G42300
AT5G13820	AT2G41680	AT2G32840	AT2G32060	AT2G42310
AT5G14105	AT2G41770	AT2G32950	AT2G32220	AT2G42400
AT5G14120	AT2G41790	AT2G32980	AT2G32240	AT2G42490
AT5G14310	AT2G41840	AT2G33060	AT2G32295	AT2G42580
AT5G14640	AT2G41880	AT2G33120	AT2G32380	AT2G42600
AT5G14730	AT2G41945	AT2G33180	AT2G32430	AT2G42670
AT5G14950	AT2G42010	AT2G33255	AT2G32560	AT2G42740
AT5G15030	AT2G42030	AT2G33290	AT2G32580	AT2G42750
AT5G15090	AT2G42070	AT2G33320	AT2G32630	AT2G42770
AT5G15170	AT2G42240	AT2G33410	AT2G32795	AT2G42890
AT5G15320	AT2G42320	AT2G33500	AT2G32910	AT2G43020
AT5G15640	AT2G42330	AT2G33510	AT2G32920	AT2G43018
AT5G15830	AT2G42395	AT2G33585	AT2G32980	AT2G43090
AT5G16470	AT2G42570	AT2G33730	AT2G33220	AT2G43210
AT5G16540	AT2G42640	AT2G33770	AT2G33290	AT2G43250
AT5G17260	AT2G42790	AT2G33990	AT2G33435	AT2G43400
AT5G17330	AT2G42810	AT2G34000	AT2G33450	AT2G43410
AT5G17560	AT2G42890	AT2G34110	AT2G33490	AT2G43460
AT5G17660	AT2G42950	AT2G34090	AT2G33510	AT2G43490
AT5G17980	AT2G43150	AT2G34380	AT2G33730	AT2G43780
AT5G18130	AT2G43180	AT2G34450	AT2G33770	AT2G43800
AT5G18270	AT2G43200	AT2G34470	AT2G33820	AT2G43850
AT5G18280	AT2G43210	AT2G34480	AT2G33830	AT2G43900
AT5G18310	AT2G43235	AT2G34490	AT2G33835	AT2G43940
AT5G18590	AT2G43320	AT2G34585	AT2G33980	AT2G44020
AT5G18940	AT2G43400	AT2G34710	AT2G34090	AT2G44090
AT5G19250	AT2G43420	AT2G34730	AT2G34200	AT2G44120
AT5G19480	AT2G43465	AT2G34860	AT2G34340	AT2G44180
AT5G19710	AT2G43560	AT2G34980	AT2G34400	AT2G44255
AT5G20220	AT2G43750	AT2G35100	AT2G34560	AT2G44420
AT5G20250	AT2G43780	AT2G35155	AT2G34590	AT2G44490
AT5G20490	AT2G43830	AT2G35240	AT2G34680	AT2G44525
AT5G21105	AT2G43950	AT2G35387	AT2G34760	AT2G44650
AT5G21140	AT2G43990	AT2G35430	AT2G34840	AT2G44680
AT5G21900	AT2G44020	AT2G35480	AT2G34930	AT2G44730
AT5G21990	AT2G44050	AT2G35490	AT2G34940	AT2G44750
AT5G22250	AT2G44065	AT2G35510	AT2G34980	AT2G44770
AT5G22890	AT2G44383	AT2G35780	AT2G35345	AT2G45245
AT5G22920	AT2G44430	AT2G35800	AT2G35382	AT2G45270
AT5G22930	AT2G44440	AT2G35810	AT2G35384	AT2G45280
AT5G23170	AT2G44525	AT2G35910	AT2G35470	AT2G45330
AT5G23940	AT2G44670	AT2G36160	AT2G35605	AT2G45520
AT5G23950	AT2G44680	AT2G36170	AT2G35610	AT2G45530
AT5G23955	AT2G44700	AT2G36220	AT2G35620	AT2G45590
AT5G24165	AT2G45000	AT2G36390	AT2G35780	AT2G45860
AT5G24170	AT2G45010	AT2G36400	AT2G35790	AT2G45870
AT5G24230	AT2G45140	AT2G36530	AT2G35880	AT2G46000
AT5G24530	AT2G45240	AT2G36690	AT2G36000	AT2G46090
AT5G24610	AT2G45315	AT2G36854	AT2G36160	AT2G46210
AT5G24930	AT2G45500	AT2G36960	AT2G36310	AT2G46320
AT5G25110	AT2G45620	AT2G37080	AT2G36370	AT2G46450
AT5G25160	AT2G45670	AT2G37160	AT2G36410	AT2G46505
AT5G25220	AT2G45690	AT2G37200	AT2G36460	AT2G46535
AT5G25820	AT2G45980	AT2G37530	AT2G36900	AT2G46930
AT5G26800	AT2G46210	AT2G37840	AT2G37130	AT2G47250
AT5G27280	AT2G46240	AT2G37930	AT2G37180	AT2G47320
AT5G27420	AT2G46260	AT2G37970	AT2G37195	AT2G47350
AT5G27920	AT2G46320	AT2G38000	AT2G37240	AT2G47390
AT5G28500	AT2G46410	AT2G38060	AT2G37340	AT2G47500
AT5G37070	AT2G46810	AT2G38630	AT2G37860	AT2G47990
AT5G38340	AT2G47580	AT2G39290	AT2G38610	AT3G01472
AT5G39610	AT3G01310	AT2G40070	AT2G39360	AT3G02335
AT5G39660	AT3G01360	AT2G40110	AT2G39435	AT3G02370
AT5G39850	AT3G01420	AT2G40150	AT2G39460	AT3G02450
AT5G39970	AT3G01516	AT2G40270	AT2G39630	AT3G02555
AT5G40270	AT3G01590	AT2G40330	AT2G39681	AT3G02620
AT5G40440	AT3G01850	AT2G40620	AT2G39810	AT3G02760
AT5G40690	AT3G01900	AT2G40650	AT2G39880	AT3G02790
AT5G40890	AT3G01980	AT2G40765	AT2G39930	AT3G02870
AT5G41315	AT3G02090	AT2G40840	AT2G40000	AT3G02930
AT5G41810	AT3G02420	AT2G41160	AT2G40316	AT3G03180
AT5G42050	AT3G02490	AT2G41180	AT2G40380	AT3G03250
AT5G42630	AT3G02580	AT2G41342	AT2G40510	AT3G03350
AT5G42810	AT3G02630	AT2G41380	AT2G40600	AT3G03420
AT5G43350	AT3G02880	AT2G41640	AT2G40820	AT3G03750
AT5G43810	AT3G03070	AT2G41780	AT2G41020	AT3G03960
AT5G43830	AT3G03100	AT2G41790	AT2G41040	AT3G03970
AT5G44060	AT3G03160	AT2G41840	AT2G41120	AT3G04060
AT5G44150	AT3G03180	AT2G41880	AT2G41140	AT3G04090
AT5G44160	AT3G03210	AT2G41890	AT2G41160	AT3G04120
AT5G44170	AT3G03220	AT2G41905	AT2G41170	AT3G04130
AT5G44870	AT3G03590	AT2G42240	AT2G41550	AT3G04500
AT5G45110	AT3G03790	AT2G42365	AT2G41705	AT3G04670
AT5G45340	AT3G03940	AT2G42490	AT2G41790	AT3G04770
AT5G45800	AT3G03990	AT2G42570	AT2G41835	AT3G04840
AT5G45900	AT3G04110	AT2G42740	AT2G42010	AT3G04940
AT5G46070	AT3G04460	AT2G42950	AT2G42210	AT3G05060
AT5G46080	AT3G04470	AT2G42975	AT2G42230	AT3G05070
AT5G46250	AT3G04560	AT2G43070	AT2G42310	AT3G05165
AT5G46295	AT3G04590	AT2G43110	AT2G42340	AT3G05210
AT5G46680	AT3G04720	AT2G43250	AT2G42485	AT3G05320
AT5G47050	AT3G04840	AT2G43350	AT2G42590	AT3G05500
AT5G47120	AT3G04880	AT2G43360	AT2G42600	AT3G05510
AT5G47140	AT3G04910	AT2G43375	AT2G42650	AT3G05530
AT5G47990	AT3G05040	AT2G43540	AT2G42760	AT3G05680
AT5G48480	AT3G05165	AT2G43750	AT2G42950	AT3G05870
AT5G48560	AT3G05220	AT2G43790	AT2G43030	AT3G05932
AT5G49310	AT3G05490	AT2G44010	AT2G43190	AT3G06080
AT5G49480	AT3G05530	AT2G44065	AT2G43240	AT3G06170
AT5G49510	AT3G05560	AT2G44090	AT2G43260	AT3G06190
AT5G49520	AT3G05570	AT2G44100	AT2G43280	AT3G06200
AT5G49525	AT3G05580	AT2G44120	AT2G43290	AT3G06210
AT5G49570	AT3G05590	AT2G44140	AT2G43310	AT3G06240
AT5G49700	AT3G05690	AT2G44210	AT2G43370	AT3G06330
AT5G49710	AT3G05700	AT2G44255	AT2G43375	AT3G06340
AT5G49750	AT3G05710	AT2G44260	AT2G43400	AT3G06350
AT5G49760	AT3G05760	AT2G44270	AT2G43410	AT3G06370
AT5G49900	AT3G05880	AT2G44410	AT2G43540	AT3G06450
AT5G50450	AT3G06080	AT2G44680	AT2G43900	AT3G66652
AT5G50460	AT3G06110	AT2G44700	AT2G43910	AT3G66654
AT5G51820	AT3G06310	AT2G44970	AT2G44120	AT3G06850
AT5G52410	AT3G06500	AT2G45200	AT2G44360	AT3G07030
AT5G52510	AT3G06550	AT2G45240	AT2G44430	AT3G07060
AT5G52660	AT3G06590	AT2G45260	AT2G44500	AT3G07110
AT5G52830	AT3G06680	AT2G45330	AT2G44620	AT3G07200
AT5G52840	AT3G06700	AT2G45340	AT2G44630	AT3G07210
AT5G53110	AT3G06740	AT2G45440	AT2G44660	AT3G07230
AT5G53180	AT3G06750	AT2G45460	AT2G44670	AT3G07250
AT5G53290	AT3G06810	AT2G45530	AT2G44730	AT3G07300
AT5G53300	AT3G06830	AT2G45570	AT2G44735	AT3G07310
AT5G53620	AT3G07020	AT2G45700	AT2G44900	AT3G07470
AT5G53810	AT3G07110	AT2G45790	AT2G45030	AT3G07550
AT5G54030	AT3G07220	AT2G45930	AT2G45240	AT3G07630
AT5G54510	AT3G07340	AT2G46040	AT2G45310	AT3G07720
AT5G54520	AT3G07350	AT2G46060	AT2G45315	AT3G07740
AT5G54730	AT3G07470	AT2G46180	AT2G45470	AT3G07860
AT5G54870	AT3G07560	AT2G46230	AT2G45590	AT3G07920
AT5G55040	AT3G07565	AT2G46240	AT2G45620	AT3G07930
AT5G55100	AT3G07610	AT2G46280	AT2G45670	AT3G07980
AT5G55180	AT3G07660	AT2G46330	AT2G45695	AT3G08020
AT5G55260	AT3G07700	AT2G46370	AT2G45720	AT3G08520
AT5G55530	AT3G07760	AT2G46410	AT2G45750	AT3G08570
AT5G55760	AT3G07810	AT2G46470	AT2G45810	AT3G08600
AT5G55896	AT3G07930	AT2G46530	AT2G45910	AT3G08650
AT5G56250	AT3G08020	AT2G46590	AT2G45990	AT3G08730
AT5G56340	AT3G08520	AT2G46620	AT2G46040	AT3G08780
AT5G56365	AT3G08530	AT2G46650	AT2G46060	AT3G08800
AT5G56500	AT3G08730	AT2G46915	AT2G46240	AT3G08990
AT5G56550	AT3G08760	AT2G46920	AT2G46250	AT3G09000
AT5G56910	AT3G08960	AT2G47110	AT2G46390	AT3G09085
AT5G56980	AT3G09010	AT2G47130	AT2G46410	AT3G09100
AT5G57010	AT3G09030	AT2G47170	AT2G46470	AT3G09180
AT5G57015	AT3G09032	AT2G47180	AT2G46490	AT3G09190
AT5G57070	AT3G09035	AT2G47190	AT2G46500	AT3G09200
AT5G57120	AT3G09085	AT2G47220	AT2G46510	AT3G09230
AT5G57410	AT3G09260	AT2G47330	AT2G46580	AT3G09410
AT5G57490	AT3G09300	AT2G47360	AT2G46610	AT3G09440
AT5G58510	AT3G09540	AT2G47480	AT2G46790	AT3G09660
AT5G58575	AT3G09560	AT2G47485	AT2G46800	AT3G09670
AT5G59430	AT3G09830	AT2G47710	AT2G47070	AT3G09820
AT5G59520	AT3G09840	AT2G47730	AT2G47090	AT3G09830
AT5G59530	AT3G09850	AT2G47720	AT2G47110	AT3G09840
AT5G59820	AT3G09900	AT2G47790	AT2G47130	AT3G09860
AT5G60600	AT3G10050	AT2G47960	AT2G47310	AT3G10040
AT5G61150	AT3G10390	AT3G01060	AT2G47580	AT3G10310
AT5G61430	AT3G10490	AT3G01142	AT2G47640	AT3G10380
AT5G61580	AT3G10500	AT3G01150	AT2G47650	AT3G10390
AT5G61640	AT3G10572	AT3G01180	AT2G47700	AT3G10415
AT5G61990	AT3G10760	AT3G01316	AT2G47910	AT3G10620
AT5G62165	AT3G10820	AT3G01400	AT2G47990	AT3G10670
AT5G62760	AT3G10940	AT3G01472	AT2G48120	AT3G10810
AT5G62770	AT3G10960	AT3G01513	AT3G01040	AT3G10815
AT5G62865	AT3G11100	AT3G01610	AT3G01142	AT3G10960
AT5G62890	AT3G11120	AT3G01640	AT3G01150	AT3G10970
AT5G62920	AT3G11130	AT3G01690	AT3G01160	AT3G10980
AT5G62950	AT3G11170	AT3G01720	AT3G01170	AT3G11030
AT5G62980	AT3G11200	AT3G01740	AT3G01180	AT3G11040
AT5G63120	AT3G11220	AT3G01770	AT3G01200	AT3G11070
AT5G63130	AT3G11230	AT3G01780	AT3G01202	AT3G11100
AT5G63340	AT3G11320	AT3G01850	AT3G01313	AT3G11230
AT5G63450	AT3G11402	AT3G01890	AT3G01319	AT3G11290
AT5G63590	AT3G11415	AT3G01980	AT3G01370	AT3G11397
AT5G63790	AT3G11490	AT3G02070	AT3G01420	AT3G11450
AT5G63930	AT3G11500	AT3G02080	AT3G01430	AT3G11470
AT5G63970	AT3G11510	AT3G02090	AT3G01435	AT3G11490
AT5G64030	AT3G11530	AT3G02130	AT3G01450	AT3G11500
AT5G64260	AT3G11540	AT3G02140	AT3G01460	AT3G11510
AT5G64660	AT3G11600	AT3G02220	AT3G01513	AT3G11620
AT5G64760	AT3G11660	AT3G02290	AT3G01580	AT3G11700
AT5G65170	AT3G11810	AT3G02490	AT3G01810	AT3G11840
AT5G65207	AT3G11820	AT3G02520	AT3G01820	AT3G11850
AT5G65210	AT3G11830	AT3G02530	AT3G01850	AT3G11880
AT5G65290	AT3G11850	AT3G02550	AT3G01890	AT3G11900
AT5G65310	AT3G11900	AT3G02580	AT3G01920	AT3G11945
AT5G65430	AT3G12012	AT3G02660	AT3G02050	AT3G12020
AT5G65700	AT3G12080	AT3G02750	AT3G02090	AT3G12100
AT5G65790	AT3G12100	AT3G02770	AT3G02140	AT3G12140
AT5G65925	AT3G12130	AT3G02790	AT3G02180	AT3G12180
AT5G66870	AT3G12350	AT3G02980	AT3G02340	AT3G12350
AT5G66950	AT3G12360	AT3G02990	AT3G02350	AT3G12360
AT5G67150	AT3G12550	AT3G03060	AT3G02490	AT3G12490
AT5G67420	AT3G12590	AT3G03130	AT3G02550	AT3G12550
AT5G67640	AT3G12600	AT3G03140	AT3G02555	AT3G12560
AT1G01700	AT3G12610	AT3G03160	AT3G02560	AT3G12570
AT1G02310	AT1G01210	AT1G01220	AT1G01220	AT1G01240
AT1G04150	AT1G01290	AT1G01310	AT1G01300	AT1G01360
AT1G05370	AT1G02120	AT1G02000	AT1G02000	AT1G02145
AT1G08310	AT1G02650	AT1G02380	AT1G02410	AT1G02890
AT1G09932	AT1G03506	AT1G03350	AT1G03330	AT1G03610
AT1G11150	AT1G04210	AT1G03900	AT1G03770	AT1G04210
AT1G11220	AT1G04520	AT1G04190	AT1G04160	AT1G04620
AT1G12200	AT1G04530	AT1G04200	AT1G04170	AT1G04625
AT1G12950	AT1G05100	AT1G04630	AT1G04555	AT1G04980
AT1G17420	AT1G05500	AT1G04990	AT1G04860	AT1G05210
AT1G19210	AT1G07230	AT1G06515	AT1G06220	AT1G06690
AT1G19840	AT1G07890	AT1G07090	AT1G06730	AT1G07230
AT1G19960	AT1G08125	AT1G07310	AT1G07010	AT1G07500
AT1G20290	AT1G08230	AT1G07510	AT1G07110	AT1G07615
AT1G21320	AT1G08350	AT1G07620	AT1G07200	AT1G07702
AT1G21326	AT1G08660	AT1G07980	AT1G07600	AT1G07970
AT1G22570	AT1G08700	AT1G08000	AT1G07615	AT1G07990
AT1G23560	AT1G09570	AT1G08620	AT1G08190	AT1G08592
AT1G23760	AT1G10020	AT1G09020	AT1G08590	AT1G09020
AT1G27020	AT1G10290	AT1G09330	AT1G08820	AT1G09290
AT1G27030	AT1G11530	AT1G10290	AT1G09810	AT1G10290
AT1G27670	AT1G11580	AT1G10310	AT1G09815	AT1G10310
AT1G28290	AT1G11880	AT1G10522	AT1G09995	AT1G10522
AT1G28480	AT1G12140	AT1G10730	AT1G10210	AT1G10760
AT1G28600	AT1G12330	AT1G10930	AT1G10410	AT1G10930
AT1G28620	AT1G12400	AT1G11020	AT1G10460	AT1G11000
AT1G30720	AT1G12430	AT1G11060	AT1G10480	AT1G11020
AT1G30730	AT1G13195	AT1G11800	AT1G11130	AT1G11910
AT1G31710	AT1G13210	AT1G11820	AT1G11160	AT1G11930
AT1G32270	AT1G14020	AT1G12410	AT1G11860	AT1G12710
AT1G35210	AT1G14320	AT1G12730	AT1G12060	AT1G12990
AT1G46552	AT1G15220	AT1G13700	AT1G13020	AT1G14140
AT1G47890	AT1G16110	AT1G14450	AT1G13870	AT1G15000
AT1G49450	AT1G16710	AT1G14850	AT1G14270	AT1G15420
AT1G53620	AT1G17440	AT1G15510	AT1G14850	AT1G16270
AT1G53625	AT1G19170	AT1G17050	AT1G16300	AT1G17880
AT1G53633	AT1G19180	AT1G17070	AT1G16320	AT1G17890
AT1G53990	AT1G19200	AT1G17100	AT1G16350	AT1G17940
AT1G54000	AT1G19310	AT1G17170	AT1G16500	AT1G18090
AT1G61275	AT1G19330	AT1G17240	AT1G16540	AT1G18150
AT1G61810	AT1G22770	AT1G20065	AT1G19190	AT1G21590
AT1G62035	AT1G23020	AT1G20450	AT1G19396	AT1G21760
AT1G63245	AT1G23050	AT1G20540	AT1G19450	AT1G21840
AT1G64950	AT1G24300	AT1G21370	AT1G20380	AT1G22940
AT1G66200	AT1G25570	AT1G22040	AT1G21065	AT1G24040
AT1G66440	AT1G27300	AT1G23050	AT1G22220	AT1G26218
AT1G69760	AT1G27440	AT1G23310	AT1G22450	AT1G26470
AT1G69770	AT1G29740	AT1G26470	AT1G24764	AT1G28240
AT1G70250	AT1G29750	AT1G26500	AT1G25230	AT1G28250
AT1G70640	AT1G30120	AT1G26940	AT1G25560	AT1G28780
AT1G70880	AT1G30360	AT1G27130	AT1G26190	AT1G28920
AT1G70885	AT1G30500	AT1G27290	AT1G26340	AT1G29060
AT1G70920	AT1G30510	AT1G27300	AT1G26370	AT1G29070
AT1G71880	AT1G30580	AT1G27340	AT1G26500	AT1G29220
AT1G72210	AT1G30910	AT1G27540	AT1G26830	AT1G29630
AT1G72520	AT1G31240	AT1G27730	AT1G27100	AT1G29840
AT1G73810	AT1G31350	AT1G27840	AT1G27170	AT1G29940
AT1G74430	AT1G32050	AT1G28210	AT1G27460	AT1G30360
AT1G75500	AT1G32230	AT1G28390	AT1G27630	AT1G30550
AT1G76250	AT1G32610	AT1G28690	AT1G27930	AT1G30880
AT1G78080	AT1G33415	AT1G29465	AT1G28370	AT1G31470
AT1G78960	AT1G34320	AT1G30120	AT1G29179	AT1G32160
AT1G80820	AT1G35516	AT1G30610	AT1G29820	AT1G32790
AT2G01300	AT1G43890	AT1G31500	AT1G30520	AT1G34130
AT2G03010	AT1G44170	AT1G31810	AT1G30600	AT1G34260
AT2G05440	AT1G47420	AT1G32530	AT1G31360	AT1G36320
AT2G16970	AT1G48790	AT1G33800	AT1G32370	AT1G45160
AT2G16990	AT1G51550	AT1G44790	AT1G35680	AT1G49300
AT2G18570	AT1G51560	AT1G44810	AT1G35710	AT1G49340
AT2G18690	AT1G52155	AT1G47210	AT1G43245	AT1G49980
AT2G19800	AT1G52300	AT1G47278	AT1G43670	AT1G50030
AT2G21188	AT1G53000	AT1G47900	AT1G45110	AT1G50600
AT2G22760	AT1G53400	AT1G48420	AT1G47278	AT1G51200
AT2G25460	AT1G53850	AT1G48870	AT1G48050	AT1G51740
AT2G26290	AT1G55620	AT1G50500	AT1G49510	AT1G53570
AT2G30032	AT1G55900	AT1G50940	AT1G49820	AT1G53850
AT2G31940	AT1G60000	AT1G53025	AT1G51680	AT1G56045
AT2G32550	AT1G61050	AT1G53635	AT1G52640	AT1G58025
AT2G34510	AT1G61340	AT1G53850	AT1G52930	AT1G58290
AT2G37750	AT1G62020	AT1G54380	AT1G53440	AT1G60140
AT2G38790	AT1G63290	AT1G55480	AT1G54320	AT1G61340
AT2G39410	AT1G63750	AT1G55805	AT1G54680	AT1G61960
AT2G39520	AT1G64140	AT1G56145	AT1G55200	AT1G62670
AT2G40100	AT1G64230	AT1G56220	AT1G55300	AT1G62780
AT2G40130	AT1G64550	AT1G56540	AT1G55535	AT1G63220
AT2G40460	AT1G64590	AT1G56610	AT1G55610	AT1G63270
AT2G41178	AT1G64850	AT1G57765	AT1G55830	AT1G63660
AT2G41180	AT1G65440	AT1G58220	AT1G56140	AT1G64090
AT2G41810	AT1G65510	AT1G58230	AT1G56145	AT1G64100
AT2G43535	AT1G65950	AT1G59600	AT1G56420	AT1G64510
AT2G44000	AT1G67140	AT1G60550	AT1G58280	AT1G65430
AT2G44010	AT1G67328	AT1G60730	AT1G59580	AT1G65720
AT2G44340	AT1G67330	AT1G60770	AT1G59590	AT1G65820
AT2G44380	AT1G67480	AT1G60940	AT1G59830	AT1G66260
AT2G45400	AT1G67500	AT1G60960	AT1G59870	AT1G66340
AT2G46590	AT1G68100	AT1G61500	AT1G60640	AT1G67360
AT2G47270	AT1G68560	AT1G61795	AT1G60890	AT1G67680
AT2G47950	AT1G68940	AT1G62150	AT1G61250	AT1G68000
AT3G02150	AT1G69250	AT1G62422	AT1G61580	AT1G68290
AT3G04190	AT1G69890	AT1G63110	AT1G62330	AT1G69020
AT3G04530	AT1G70600	AT1G63980	AT1G63130	AT1G69960
AT3G11745	AT1G70770	AT1G64210	AT1G63470	AT1G70310
AT3G13432	AT1G72750	AT1G66750	AT1G65540	AT1G72650
AT3G13435	AT1G73350	AT1G67440	AT1G66480	AT1G73200
AT3G13437	AT1G73390	AT1G67470	AT1G66510	AT1G73240
AT3G13950	AT1G73400	AT1G67480	AT1G66520	AT1G73250
AT3G15200	AT1G73655	AT1G67720	AT1G67060	AT1G73540
AT3G15500	AT1G74050	AT1G68160	AT1G67490	AT1G73960
AT3G15518	AT1G74190	AT1G68400	AT1G67620	AT1G74060
AT3G16410	AT1G74210	AT1G68440	AT1G67660	AT1G74090
AT3G21530	AT1G74456	AT1G68790	AT1G67970	AT1G74370
AT3G22400	AT1G76650	AT1G71110	AT1G70530	AT1G76880
AT3G23250	AT1G77290	AT1G71910	AT1G71170	AT1G77405
AT3G24420	AT1G77840	AT1G72320	AT1G71800	AT1G78010
AT3G26300	AT1G78330	AT1G72750	AT1G72175	AT1G78610
AT3G26770	AT1G79260	AT1G73640	AT1G73080	AT1G79450
AT3G44300	AT1G79500	AT1G73740	AT1G73210	AT1G79540
AT3G46710	AT2G01260	AT1G75330	AT1G74730	AT2G01110
AT3G49580	AT2G03440	AT1G76760	AT1G76170	AT2G03140
AT3G50470	AT2G06000	AT1G78000	AT1G77250	AT2G05810
AT3G50760	AT2G11520	AT1G78310	AT1G77550	AT2G07830
AT3G50900	AT2G13290	AT1G78540	AT1G77640	AT2G09795
AT3G51970	AT2G13650	AT1G78620	AT1G77750	AT2G11880
AT3G54150	AT2G14880	AT1G79020	AT1G78280	AT2G14680
AT3G55370	AT2G16650	AT1G79710	AT1G78955	AT2G16600
AT3G56400	AT2G16930	AT1G79950	AT1G79150	AT2G17020
AT3G56710	AT2G17350	AT1G80325	AT1G79510	AT2G17390
AT3G56810	AT2G17440	AT1G80380	AT1G79560	AT2G17500
AT3G58120	AT2G17510	AT1G80450	AT1G79630	AT2G17550
AT3G59070	AT2G17760	AT1G80640	AT1G79900	AT2G17830
AT3G60090	AT2G18400	AT2G01080	AT1G80325	AT2G18465
AT3G61300	AT2G18770	AT2G01410	AT1G80560	AT2G18940
AT3G62730	AT2G19340	AT2G01820	AT1G80890	AT2G19530
AT4G00940	AT2G20060	AT2G02800	AT2G01490	AT2G20240
AT4G09030	AT2G20820	AT2G03890	AT2G02480	AT2G20840
AT4G11300	AT2G22530	AT2G07360	AT2G04650	AT2G22530
AT4G12270	AT2G23470	AT2G14530	AT2G10410	AT2G23980
AT4G15340	AT2G24120	AT2G15580	AT2G13800	AT2G24690
AT4G15393	AT2G26280	AT2G17710	AT2G17150	AT2G26680
AT4G15740	AT2G26360	AT2G17800	AT2G17250	AT2G26810
AT4G16140	AT2G26680	AT2G18090	AT2G17410	AT2G27020
AT4G17970	AT2G26830	AT2G18245	AT2G17525	AT2G27110
AT4G18020	AT2G27450	AT2G18900	AT2G18110	AT2G27840
AT4G21362	AT2G27500	AT2G18938	AT2G18240	AT2G27970
AT4G21840	AT2G29700	AT2G20720	AT2G20050	AT2G30362
AT4G21850	AT2G29980	AT2G20810	AT2G20210	AT2G30530
AT4G22610	AT2G29990	AT2G20820	AT2G20230	AT2G30575
AT4G22830	AT2G30460	AT2G21230	AT2G20630	AT2G31140
AT4G23550	AT2G30780	AT2G21520	AT2G20820	AT2G31370
AT4G24310	AT2G31100	AT2G22080	AT2G21160	AT2G31800
AT4G25380	AT2G31510	AT2G22400	AT2G21440	AT2G32170
AT4G25480	AT2G31800	AT2G22650	AT2G21870	AT2G32520
AT4G28397	AT2G31955	AT2G22780	AT2G22080	AT2G32710
AT4G29770	AT2G33060	AT2G23700	AT2G22900	AT2G33620
AT4G30280	AT2G33585	AT2G24250	AT2G23450	AT2G34110
AT4G32800	AT2G33860	AT2G24680	AT2G23980	AT2G34630
AT4G33420	AT2G35040	AT2G25580	AT2G25080	AT2G35490
AT4G34060	AT2G35360	AT2G25720	AT2G25280	AT2G35635
AT4G34800	AT2G35585	AT2G25920	AT2G25560	AT2G35750
AT4G37550	AT2G35744	AT2G26170	AT2G25710	AT2G35920
AT4G37730	AT2G36485	AT2G27090	AT2G26550	AT2G36900
AT4G37850	AT2G36690	AT2G27210	AT2G26710	AT2G37050
AT4G39795	AT2G36850	AT2G27290	AT2G26830	AT2G37195
AT4G39940	AT2G37470	AT2G28050	AT2G27470	AT2G37990
AT5G01050	AT2G37500	AT2G28080	AT2G27500	AT2G38020
AT5G01240	AT2G37555	AT2G28150	AT2G27590	AT2G38130
AT5G01490	AT2G37585	AT2G28200	AT2G27680	AT2G38185
AT5G01747	AT2G37678	AT2G28290	AT2G27760	AT2G38360
AT5G02230	AT2G37860	AT2G28450	AT2G27830	AT2G38550
AT5G03000	AT2G38000	AT2G28600	AT2G28050	AT2G38660
AT5G07990	AT2G38360	AT2G28940	AT2G28290	AT2G38840
AT5G12270	AT2G40190	AT2G31400	AT2G30740	AT2G40840
AT5G12330	AT2G41350	AT2G32520	AT2G31810	AT2G42070
AT5G12880	AT2G41410	AT2G32560	AT2G31870	AT2G42120
AT5G13330	AT2G41475	AT2G32710	AT2G31945	AT2G42230
AT5G17650	AT2G41560	AT2G32760	AT2G31990	AT2G42260
AT5G25440	AT2G42910	AT2G34080	AT2G33500	AT2G43465
AT5G38096	AT2G45920	AT2G37470	AT2G36850	AT2G46830
AT5G39090	AT2G47390	AT2G39120	AT2G38410	AT3G01340
AT5G41905	AT2G48000	AT2G39681	AT2G38970	AT3G01920
AT5G42200	AT3G02460	AT2G41178	AT2G40360	AT3G03220
AT5G43580	AT3G02520	AT2G41200	AT2G40400	AT3G03300
AT5G44390	AT3G03020	AT2G41730	AT2G40935	AT3G03890
AT5G44568	AT3G03310	AT2G41980	AT2G41250	AT3G04260
AT5G45070	AT3G03450	AT2G42080	AT2G41440	AT3G04400
AT5G45080	AT3G03720	AT2G42320	AT2G41650	AT3G04600
AT5G45090	AT3G03740	AT2G42330	AT2G41670	AT3G04605
AT5G46600	AT3G03750	AT2G42350	AT2G41680	AT3G04610
AT5G47740	AT3G04680	AT2G43210	AT2G42430	AT3G05280
AT5G48000	AT3G05000	AT2G43465	AT2G42740	AT3G05670
AT5G48010	AT3G05050	AT2G43550	AT2G42770	AT3G05700
AT5G49360	AT3G05060	AT2G43560	AT2G42780	AT3G05710
AT5G50150	AT3G05510	AT2G44040	AT2G43210	AT3G06140
AT5G50300	AT3G05940	AT2G44530	AT2G43750	AT3G06550
AT5G56380	AT3G06040	AT2G44640	AT2G43800	AT3G06610
AT5G56795	AT3G08610	AT2G46700	AT2G46110	AT3G08880
AT5G57510	AT3G08890	AT2G47020	AT2G46310	AT3G09035
AT5G61997	AT3G09310	AT2G47370	AT2G46620	AT3G09470
AT5G62520	AT3G10770	AT3G01340	AT2G47940	AT3G10630
AT5G64410	AT3G10915	AT3G01450	AT2G48070	AT3G10760
AT5G65300	AT3G11560	AT3G02160	AT3G01470	AT3G11530
AT5G65330	AT3G11880	AT3G02560	AT3G01900	AT3G11910
AT5G65640	AT3G11940	AT3G02610	AT3G02010	AT3G11960
AT1G02335	AT3G12050	AT3G02720	AT3G02070	AT3G12080
AT1G07280	AT1G01300	AT1G01320	AT1G01320	AT1G01370
AT1G07620	AT1G03230	AT1G02990	AT1G03000	AT1G03360
AT1G08300	AT1G03330	AT1G03080	AT1G03090	AT1G03420
AT1G13640	AT1G03475	AT1G03330	AT1G03310	AT1G03590
AT1G14600	AT1G06040	AT1G05370	AT1G05170	AT1G05785
AT1G18230	AT1G06410	AT1G05750	AT1G05470	AT1G06040
AT1G19030	AT1G07500	AT1G06700	AT1G06430	AT1G06820
AT1G22350	AT1G07790	AT1G07000	AT1G06670	AT1G07140
AT1G30740	AT1G09330	AT1G08580	AT1G08070	AT1G08540
AT1G33610	AT1G13220	AT1G11860	AT1G11175	AT1G11940
AT1G51190	AT1G14620	AT1G13030	AT1G12380	AT1G13390
AT1G51870	AT1G17820	AT1G15900	AT1G15200	AT1G16700
AT1G53635	AT1G18330	AT1G16270	AT1G15490	AT1G17080
AT1G55020	AT1G19210	AT1G17110	AT1G16430	AT1G17970
AT1G55550	AT1G19660	AT1G17520	AT1G16880	AT1G18500
AT1G56165	AT1G19880	AT1G17745	AT1G17110	AT1G18690
AT1G57790	AT1G20380	AT1G18060	AT1G17330	AT1G19080
AT1G58602	AT1G20890	AT1G18500	AT1G17745	AT1G19660
AT1G60120	AT1G21580	AT1G18950	AT1G18140	AT1G20090
AT1G64618	AT1G21840	AT1G19270	AT1G18500	AT1G20575
AT1G67000	AT1G25500	AT1G21840	AT1G20890	AT1G23900
AT1G68490	AT1G27900	AT1G23960	AT1G22870	AT1G26930
AT1G72000	AT1G28560	AT1G25420	AT1G23900	AT1G27540
AT1G73620	AT1G31120	AT1G27640	AT1G26910	AT1G29760
AT1G73965	AT1G31910	AT1G28140	AT1G27430	AT1G30290
AT1G79420	AT1G32160	AT1G28320	AT1G27530	AT1G30460
AT2G03565	AT1G36390	AT1G30890	AT1G30000	AT1G33270
AT2G04170	AT1G47890	AT1G32920	AT1G31800	AT1G43190
AT2G17055	AT1G48440	AT1G33360	AT1G32130	AT1G44780
AT2G18820	AT1G51580	AT1G44835	AT1G35780	AT1G49360
AT2G21780	AT1G52342	AT1G47380	AT1G43860	AT1G50240
AT2G23100	AT1G53542	AT1G48550	AT1G47500	AT1G51520
AT2G24500	AT1G54115	AT1G49310	AT1G48320	AT1G52347
AT2G32460	AT1G55152	AT1G50020	AT1G48950	AT1G53210
AT2G32830	AT1G61250	AT1G53785	AT1G52825	AT1G58230
AT2G40260	AT1G61460	AT1G53990	AT1G53035	AT1G58520
AT2G47190	AT1G64650	AT1G57600	AT1G55690	AT1G63460
AT3G03290	AT1G68872	AT1G62110	AT1G61210	AT1G67950
AT3G09290	AT1G70330	AT1G63720	AT1G62880	AT1G69510
AT3G09400	AT1G71828	AT1G65040	AT1G64280	AT1G71460
AT3G18720	AT1G71880	AT1G65270	AT1G64380	AT1G71696
AT3G25050	AT1G75630	AT1G70070	AT1G69370	AT1G75660
AT3G29156	AT1G78650	AT1G72990	AT1G72420	AT1G78870
AT3G43850	AT1G80490	AT1G74590	AT1G74060	AT1G80430
AT3G44713	AT2G01150	AT1G75230	AT1G74660	AT1G80980
AT3G44755	AT2G01460	AT1G75510	AT1G74900	AT2G01260
AT3G48720	AT2G01490	AT1G75540	AT1G74920	AT2G01330
AT3G50390	AT2G05040	AT1G77570	AT1G76970	AT2G04860
AT3G50980	AT2G11000	AT1G78280	AT1G77510	AT2G07722
AT3G51560	AT2G13665	AT1G78660	AT1G77770	AT2G11910
AT3G52490	AT2G14460	AT1G78900	AT1G78150	AT2G13975
AT3G60780	AT2G15390	AT1G79220	AT1G78510	AT2G15270
AT3G61280	AT2G18990	AT2G01630	AT1G80770	AT2G19340
AT4G00390	AT2G19280	AT2G01740	AT1G80870	AT2G19490
AT4G01440	AT2G20495	AT2G03430	AT2G01930	AT2G20580
AT4G09920	AT2G20930	AT2G04240	AT2G02730	AT2G20940
AT4G11310	AT2G22840	AT2G12400	AT2G05220	AT2G22920
AT4G11400	AT2G23520	AT2G14680	AT2G10606	AT2G23985
AT4G13290	AT2G23672	AT2G14830	AT2G11520	AT2G24100
AT4G14450	AT2G25280	AT2G16920	AT2G15570	AT2G25640
AT4G18700	AT2G25830	AT2G17370	AT2G16700	AT2G26200
AT4G19810	AT2G27810	AT2G19380	AT2G18600	AT2G28310
AT4G21940	AT2G28650	AT2G20060	AT2G19380	AT2G29550
AT4G22020	AT2G30040	AT2G20860	AT2G20280	AT2G30600
AT4G28560	AT2G30070	AT2G20920	AT2G20310	AT2G30695
AT4G39640	AT2G33250	AT2G23810	AT2G23070	AT2G33735
AT4G39790	AT2G37230	AT2G27770	AT2G27229	AT2G37678
AT5G07500	AT2G37450	AT2G28000	AT2G27460	AT2G37980
AT5G12280	AT2G39990	AT2G31150	AT2G30480	AT2G40660
AT5G24780	AT2G41370	AT2G32550	AT2G31820	AT2G42080
AT5G25230	AT2G45330	AT2G36885	AT2G36220	AT2G46225
AT5G25280	AT2G45695	AT2G37220	AT2G36470	AT2G46540
AT5G36220	AT2G45700	AT2G37230	AT2G36485	AT2G46550
AT5G41550	AT2G46690	AT2G38470	AT2G37660	AT2G47850
AT5G48980	AT3G02280	AT2G41000	AT2G40190	AT3G03070
AT5G52320	AT3G05230	AT2G43800	AT2G43040	AT3G05930
AT5G54660	AT3G06400	AT2G45070	AT2G44210	AT3G06940
AT5G56452	AT3G07430	AT2G46150	AT2G45430	AT3G07790
AT5G58660	AT3G08680	AT2G46800	AT2G46210	AT3G08950
AT5G60900	AT3G09570	AT2G47490	AT2G46810	AT3G09690
AT5G62840	AT3G10220	AT2G48030	AT2G47390	AT3G10160
AT5G63530	AT3G11010	AT3G01560	AT3G01090	AT3G10860
AT1G04625	AT3G11397	AT3G01910	AT3G01320	AT3G11320
AT1G10585	AT1G02330	AT1G02160	AT1G02220	AT1G02475
AT1G10880	AT1G04360	AT1G04070	AT1G04010	AT1G04440
AT1G23300	AT1G04480	AT1G04160	AT1G04130	AT1G04555
AT1G44900	AT1G09910	AT1G08920	AT1G08480	AT1G08890
AT1G53140	AT1G15970	AT1G14340	AT1G13730	AT1G14860
AT1G53350	AT1G19000	AT1G16840	AT1G16040	AT1G17650
AT1G56550	AT1G19070	AT1G16900	AT1G16190	AT1G17750
AT1G63300	AT1G20693	AT1G18335	AT1G17580	AT1G19394
AT1G80250	AT1G24350	AT1G21390	AT1G20430	AT1G22960
AT2G07709	AT1G43580	AT1G31350	AT1G30440	AT1G33980
AT2G07715	AT1G49400	AT1G34470	AT1G32928	AT1G47278
AT2G07721	AT1G49500	AT1G34780	AT1G33050	AT1G47380
AT2G07722	AT1G49520	AT1G34844	AT1G33060	AT1G47490
AT2G07729	AT1G49540	AT1G35110	AT1G33110	AT1G47500
AT2G07738	AT1G49600	AT1G35210	AT1G33260	AT1G47570
AT2G07775	AT1G49720	AT1G35470	AT1G33400	AT1G47840
AT2G07786	AT1G49670	AT1G35430	AT1G33360	AT1G47750
AT2G07795	AT1G49450	AT1G34570	AT1G32940	AT1G47310
AT2G07806	AT1G49760	AT1G35515	AT1G33410	AT1G47870
AT2G07827	AT1G49710	AT1G35460	AT1G33390	AT1G47830
AT2G07830	AT1G49630	AT1G35260	AT1G33290	AT1G47710
AT2G07835	AT1G49650	AT1G35320	AT1G33330	AT1G47720
AT2G32940	AT1G49832	AT1G35560	AT1G33470	AT1G48040
AT3G10415	AT1G61660	AT1G54095	AT1G53190	AT1G59610
AT3G13600	AT1G72130	AT1G65590	AT1G64600	AT1G71860
AT3G27660	AT1G73460	AT1G67510	AT1G66660	AT1G73350
AT3G56870	AT1G79840	AT1G74050	AT1G73590	AT1G79870
AT4G16451	AT2G17520	AT1G80460	AT1G79650	AT2G17560
AT4G25386	AT2G27030	AT2G18410	AT2G17695	AT2G27290
AT5G08090	AT2G31810	AT2G22660	AT2G21940	AT2G32560
AT5G24330	AT2G40230	AT2G31450	AT2G30860	AT2G40935
AT1G01030	AT2G45160	AT2G36580	AT2G35910	AT2G46030
AT1G01250	AT1G01010	AT1G01010	AT1G01010	AT1G01010
AT1G01355	AT1G01050	AT1G01050	AT1G01050	AT1G01050
AT1G01400	AT1G01080	AT1G01080	AT1G01060	AT1G01060
AT1G01410	AT1G01100	AT1G01100	AT1G01090	AT1G01090
AT1G01453	AT1G01120	AT1G01130	AT1G01100	AT1G01100
AT1G01471	AT1G01160	AT1G01170	AT1G01160	AT1G01210
AT1G02040	AT1G01170	AT1G01180	AT1G01180	AT1G01220
AT1G02050	AT1G01220	AT1G01230	AT1G01225	AT1G01260
AT1G02065	AT1G01225	AT1G01240	AT1G01230	AT1G01290
AT1G02070	AT1G01230	AT1G01260	AT1G01240	AT1G01320
AT1G02074	AT1G01240	AT1G01290	AT1G01260	AT1G01340
AT1G02360	AT1G01260	AT1G01300	AT1G01290	AT1G01350
AT1G02390	AT1G01350	AT1G01360	AT1G01350	AT1G01440
AT1G02405	AT1G01360	AT1G01390	AT1G01360	AT1G01448
AT1G02460	AT1G01420	AT1G01430	AT1G01390	AT1G01510
AT1G02550	AT1G01440	AT1G01448	AT1G01430	AT1G01550
AT1G02575	AT1G01448	AT1G01470	AT1G01440	AT1G01620
AT1G02580	AT1G01470	AT1G01480	AT1G01448	AT1G01630
AT1G02620	AT1G01500	AT1G01490	AT1G01500	AT1G01650
AT1G02640	AT1G01540	AT1G01510	AT1G01540	AT1G01710
AT1G02670	AT1G01550	AT1G01540	AT1G01550	AT1G01730
AT1G02681	AT1G01600	AT1G01570	AT1G01620	AT1G01760
AT1G02770	AT1G01620	AT1G01600	AT1G01630	AT1G01770
AT1G02790	AT1G01630	AT1G01620	AT1G01650	AT1G01780
AT1G02813	AT1G01650	AT1G01630	AT1G01670	AT1G01790
AT1G02850	AT1G01710	AT1G01670	AT1G01710	AT1G01820
AT1G02950	AT1G01760	AT1G01710	AT1G01740	AT1G01860
AT1G02952	AT1G01780	AT1G01730	AT1G01760	AT1G01910
AT1G02980	AT1G01800	AT1G01760	AT1G01770	AT1G01920
AT1G03020	AT1G01820	AT1G01770	AT1G01780	AT1G01930
AT1G03022	AT1G01830	AT1G01800	AT1G01790	AT1G01940
AT1G03103	AT1G01840	AT1G01810	AT1G01800	AT1G01950
AT1G03106	AT1G01910	AT1G01830	AT1G01830	AT1G01970
AT1G03445	AT1G01930	AT1G01840	AT1G01840	AT1G01990
AT1G03660	AT1G01950	AT1G01860	AT1G01860	AT1G02000
AT1G03710	AT1G01960	AT1G01900	AT1G01880	AT1G02010
AT1G03720	AT1G01990	AT1G01910	AT1G01910	AT1G02020
AT1G03840	AT1G02000	AT1G01920	AT1G01920	AT1G02060
AT1G03880	AT1G02060	AT1G01950	AT1G01950	AT1G02110
AT1G03890	AT1G02080	AT1G01960	AT1G01960	AT1G02120
AT1G04180	AT1G02100	AT1G01970	AT1G01970	AT1G02130
AT1G04220	AT1G02130	AT1G02010	AT1G02010	AT1G02150
AT1G04445	AT1G02140	AT1G02020	AT1G02020	AT1G02160
AT1G04450	AT1G02170	AT1G02100	AT1G02120	AT1G02290
AT1G04457	AT1G02220	AT1G02110	AT1G02130	AT1G02300
AT1G04500	AT1G02270	AT1G02120	AT1G02140	AT1G02305
AT1G04501	AT1G02290	AT1G02130	AT1G02145	AT1G02330
AT1G04560	AT1G02300	AT1G02140	AT1G02150	AT1G02370
AT1G04600	AT1G02305	AT1G02145	AT1G02160	AT1G02410
AT1G04660	AT1G02310	AT1G02150	AT1G02170	AT1G02420
AT1G04670	AT1G02340	AT1G02170	AT1G02230	AT1G02500
AT1G05230	AT1G02350	AT1G02220	AT1G02270	AT1G02560
AT1G05260	AT1G02380	AT1G02270	AT1G02290	AT1G02690
AT1G05280	AT1G02400	AT1G02280	AT1G02300	AT1G02720
AT1G05290	AT1G02420	AT1G02305	AT1G02330	AT1G02750
AT1G05291	AT1G02475	AT1G02310	AT1G02340	AT1G02780
AT1G05310	AT1G02500	AT1G02330	AT1G02350	AT1G02816
AT1G05420	AT1G02560	AT1G02350	AT1G02380	AT1G02860
AT1G05580	AT1G02660	AT1G02400	AT1G02420	AT1G02910
AT1G05650	AT1G02680	AT1G02410	AT1G02475	AT1G02960
AT1G05660	AT1G02720	AT1G02420	AT1G02500	AT1G02970
AT1G06080	AT1G02750	AT1G02475	AT1G02520	AT1G02990
AT1G06090	AT1G02810	AT1G02560	AT1G02610	AT1G03030
AT1G06135	AT1G02816	AT1G02610	AT1G02650	AT1G03040
AT1G06137	AT1G02840	AT1G02650	AT1G02660	AT1G03060
AT1G06160	AT1G02860	AT1G02660	AT1G02680	AT1G03080
AT1G06280	AT1G02870	AT1G02680	AT1G02690	AT1G03090
AT1G06320	AT1G02890	AT1G02740	AT1G02740	AT1G03110
AT1G06330	AT1G02900	AT1G02750	AT1G02750	AT1G03160
AT1G06340	AT1G02910	AT1G02780	AT1G02780	AT1G03180
AT1G06350	AT1G02960	AT1G02810	AT1G02810	AT1G03190
AT1G06360	AT1G02990	AT1G02816	AT1G02816	AT1G03210
AT1G06530	AT1G03000	AT1G02840	AT1G02840	AT1G03220
AT1G06810	AT1G03030	AT1G02860	AT1G02860	AT1G03230
AT1G06980	AT1G03060	AT1G02880	AT1G02880	AT1G03290
AT1G06990	AT1G03080	AT1G02890	AT1G02890	AT1G03300
AT1G07175	AT1G03090	AT1G02900	AT1G02910	AT1G03310
AT1G07430	AT1G03210	AT1G02960	AT1G02990	AT1G03350
AT1G07440	AT1G03250	AT1G03000	AT1G03030	AT1G03365
AT1G07640	AT1G03260	AT1G03030	AT1G03040	AT1G03370
AT1G07645	AT1G03350	AT1G03090	AT1G03110	AT1G03430
AT1G07720	AT1G03370	AT1G03100	AT1G03160	AT1G03457
AT1G07900	AT1G03400	AT1G03180	AT1G03190	AT1G03475
AT1G08135	AT1G03410	AT1G03210	AT1G03210	AT1G03520
AT1G08140	AT1G03420	AT1G03230	AT1G03230	AT1G03530
AT1G08150	AT1G03430	AT1G03250	AT1G03250	AT1G03540
AT1G08160	AT1G03440	AT1G03260	AT1G03260	AT1G03550
AT1G08290	AT1G03457	AT1G03280	AT1G03280	AT1G03545
AT1G08430	AT1G03470	AT1G03310	AT1G03290	AT1G03560
AT1G08440	AT1G03560	AT1G03380	AT1G03365	AT1G03730
AT1G08465	AT1G03590	AT1G03400	AT1G03370	AT1G03740
AT1G08670	AT1G03600	AT1G03410	AT1G03380	AT1G03750
AT1G08860	AT1G03610	AT1G03420	AT1G03410	AT1G03760
AT1G08985	AT1G03687	AT1G03440	AT1G03430	AT1G03830
AT1G09080	AT1G03746	AT1G03510	AT1G03475	AT1G03910
AT1G09090	AT1G03860	AT1G03540	AT1G03520	AT1G03950
AT1G09176	AT1G03870	AT1G03560	AT1G03530	AT1G03960
AT1G09240	AT1G03900	AT1G03590	AT1G03540	AT1G04000
AT1G09350	AT1G03910	AT1G03610	AT1G03560	AT1G04010
AT1G09360	AT1G03930	AT1G03650	AT1G03590	AT1G04020
AT1G09380	AT1G03935	AT1G03680	AT1G03600	AT1G04030
AT1G09480	AT1G03950	AT1G03687	AT1G03610	AT1G04050
AT1G09483	AT1G04000	AT1G03730	AT1G03630	AT1G04070
AT1G09500	AT1G04070	AT1G03740	AT1G03650	AT1G04080
AT1G09510	AT1G04080	AT1G03743	AT1G03680	AT1G04100
AT1G09540	AT1G04120	AT1G03746	AT1G03687	AT1G04120
AT1G09550	AT1G04140	AT1G03760	AT1G03740	AT1G04140
AT1G09790	AT1G04150	AT1G03830	AT1G03743	AT1G04160
AT1G09930	AT1G04190	AT1G03860	AT1G03750	AT1G04190
AT1G09935	AT1G04200	AT1G03870	AT1G03760	AT1G04200
AT1G10250	AT1G04230	AT1G03905	AT1G03830	AT1G04230
AT1G10260	AT1G04250	AT1G03930	AT1G03860	AT1G04270
AT1G10370	AT1G04260	AT1G03935	AT1G03900	AT1G04300
AT1G10380	AT1G04280	AT1G03970	AT1G03910	AT1G04340
AT1G10385	AT1G04290	AT1G03980	AT1G03930	AT1G04390
AT1G10586	AT1G04295	AT1G04000	AT1G03935	AT1G04400
AT1G10620	AT1G04390	AT1G04080	AT1G04030	AT1G04480
AT1G10652	AT1G04400	AT1G04120	AT1G04070	AT1G04510
AT1G10657	AT1G04430	AT1G04140	AT1G04100	AT1G04540
AT1G11080	AT1G04440	AT1G04150	AT1G04120	AT1G04550
AT1G11230	AT1G04510	AT1G04170	AT1G04140	AT1G04590
AT1G11450	AT1G04540	AT1G04210	AT1G04190	AT1G04630
AT1G11460	AT1G04550	AT1G04230	AT1G04200	AT1G04635
AT1G11470	AT1G04555	AT1G04240	AT1G04210	AT1G04640
AT1G11510	AT1G04590	AT1G04250	AT1G04230	AT1G04690
AT1G11520	AT1G04630	AT1G04260	AT1G04240	AT1G04710
AT1G11610	AT1G04690	AT1G04270	AT1G04250	AT1G04730
AT1G11740	AT1G04750	AT1G04280	AT1G04260	AT1G04750
AT1G11770	AT1G04770	AT1G04290	AT1G04270	AT1G04760
AT1G11806	AT1G04780	AT1G04295	AT1G04280	AT1G04770
AT1G11810	AT1G04790	AT1G04300	AT1G04290	AT1G04780
AT1G11850	AT1G04820	AT1G04340	AT1G04295	AT1G04790
AT1G11915	AT1G04830	AT1G04350	AT1G04300	AT1G04810
AT1G11920	AT1G04850	AT1G04390	AT1G04310	AT1G04820
AT1G11925	AT1G04910	AT1G04410	AT1G04340	AT1G04830
AT1G12010	AT1G04930	AT1G04420	AT1G04390	AT1G04840
AT1G12030	AT1G04960	AT1G04430	AT1G04400	AT1G04850
AT1G12040	AT1G04985	AT1G04480	AT1G04420	AT1G04870
AT1G12064	AT1G04990	AT1G04510	AT1G04430	AT1G04900
AT1G12070	AT1G05000	AT1G04520	AT1G04440	AT1G04910
AT1G12090	AT1G05010	AT1G04530	AT1G04480	AT1G04930
AT1G12130	AT1G05030	AT1G04540	AT1G04510	AT1G04945
AT1G12170	AT1G05055	AT1G04550	AT1G04520	AT1G04940
AT1G12180	AT1G05061	AT1G04555	AT1G04530	AT1G04950
AT1G12190	AT1G05065	AT1G04570	AT1G04540	AT1G04960
AT1G12490	AT1G05070	AT1G04590	AT1G04550	AT1G04970
AT1G12540	AT1G05150	AT1G04690	AT1G04620	AT1G05000
AT1G12560	AT1G05160	AT1G04750	AT1G04630	AT1G05030
AT1G12570	AT1G05170	AT1G04770	AT1G04635	AT1G05055
AT1G12600	AT1G05180	AT1G04780	AT1G04640	AT1G05060
AT1G12610	AT1G05205	AT1G04790	AT1G04650	AT1G05070
AT1G12660	AT1G05270	AT1G04830	AT1G04690	AT1G05120
AT1G12663	AT1G05320	AT1G04850	AT1G04750	AT1G05140
AT1G12665	AT1G05340	AT1G04860	AT1G04770	AT1G05150
AT1G12667	AT1G05360	AT1G04870	AT1G04780	AT1G05160
AT1G12670	AT1G05370	AT1G04910	AT1G04790	AT1G05170
AT1G12740	AT1G05380	AT1G04930	AT1G04810	AT1G05180
AT1G12805	AT1G05410	AT1G04960	AT1G04820	AT1G05190
AT1G12960	AT1G05430	AT1G04970	AT1G04830	AT1G05200
AT1G12980	AT1G05520	AT1G05000	AT1G04870	AT1G05220
AT1G13070	AT1G05575	AT1G05020	AT1G04910	AT1G05350
AT1G13130	AT1G05600	AT1G05030	AT1G04930	AT1G05360
AT1G13200	AT1G05730	AT1G05070	AT1G04960	AT1G05430
AT1G13290	AT1G05750	AT1G05100	AT1G04970	AT1G05440
AT1G13400	AT1G05830	AT1G05140	AT1G04990	AT1G05500
AT1G13430	AT1G05860	AT1G05180	AT1G05030	AT1G05590
AT1G13605	AT1G05870	AT1G05205	AT1G05055	AT1G05600
AT1G13607	AT1G05900	AT1G05220	AT1G05061	AT1G05630
AT1G13608	AT1G05940	AT1G05240	AT1G05065	AT1G05640
AT1G13609	AT1G05960	AT1G05270	AT1G05070	AT1G05670
AT1G13610	AT1G05970	AT1G05300	AT1G05120	AT1G05710
AT1G13620	AT1G06000	AT1G05340	AT1G05140	AT1G05720
AT1G13635	AT1G06002	AT1G05350	AT1G05150	AT1G05730
AT1G13650	AT1G06010	AT1G05360	AT1G05160	AT1G05750
AT1G13670	AT1G06050	AT1G05380	AT1G05180	AT1G05790
AT1G13680	AT1G06060	AT1G05385	AT1G05190	AT1G05805
AT1G13840	AT1G06070	AT1G05410	AT1G05200	AT1G05830
AT1G14100	AT1G06130	AT1G05470	AT1G05210	AT1G05850
AT1G14110	AT1G06149	AT1G05520	AT1G05240	AT1G05870
AT1G14120	AT1G06200	AT1G05570	AT1G05270	AT1G05890
AT1G14220	AT1G06210	AT1G05575	AT1G05300	AT1G05900
AT1G14240	AT1G06220	AT1G05590	AT1G05320	AT1G05910
AT1G14250	AT1G06230	AT1G05600	AT1G05350	AT1G05940
AT1G14540	AT1G06270	AT1G05630	AT1G05360	AT1G05950
AT1G14549	AT1G06370	AT1G05690	AT1G05385	AT1G05970
AT1G14550	AT1G06380	AT1G05710	AT1G05410	AT1G06000
AT1G14580	AT1G06390	AT1G05720	AT1G05430	AT1G06002
AT1G14630	AT1G06400	AT1G05730	AT1G05460	AT1G06010
AT1G14700	AT1G06440	AT1G05780	AT1G05500	AT1G06050
AT1G14755	AT1G06450	AT1G05785	AT1G05520	AT1G06060
AT1G14760	AT1G06500	AT1G05805	AT1G05575	AT1G06110
AT1G14880	AT1G06515	AT1G05810	AT1G05590	AT1G06140
AT1G14890	AT1G06570	AT1G05840	AT1G05620	AT1G06149
AT1G14930	AT1G06580	AT1G05850	AT1G05630	AT1G06190
AT1G14940	AT1G06620	AT1G05860	AT1G05670	AT1G06200
AT1G14950	AT1G06630	AT1G05870	AT1G05690	AT1G06210
AT1G14960	AT1G06640	AT1G05890	AT1G05710	AT1G06220
AT1G15320	AT1G06650	AT1G05900	AT1G05720	AT1G06230
AT1G15360	AT1G06700	AT1G05970	AT1G05750	AT1G06250
AT1G15385	AT1G06730	AT1G06002	AT1G05790	AT1G06260
AT1G15540	AT1G06780	AT1G06040	AT1G05830	AT1G06290
AT1G15580	AT1G06800	AT1G06050	AT1G05840	AT1G06370
AT1G15590	AT1G06820	AT1G06060	AT1G05850	AT1G06380
AT1G15600	AT1G06840	AT1G06070	AT1G05860	AT1G06390
AT1G15610	AT1G06860	AT1G06110	AT1G05870	AT1G06400
AT1G15620	AT1G06870	AT1G06130	AT1G05890	AT1G06410
AT1G15840	AT1G06890	AT1G06150	AT1G05900	AT1G06430
AT1G16380	AT1G06900	AT1G06149	AT1G05910	AT1G06450
AT1G16390	AT1G06910	AT1G06190	AT1G05940	AT1G06460
AT1G16400	AT1G06950	AT1G06200	AT1G05960	AT1G06470
AT1G16410	AT1G06960	AT1G06210	AT1G05970	AT1G06500
AT1G16530	AT1G07000	AT1G06220	AT1G06000	AT1G06515
AT1G16905	AT1G07020	AT1G06230	AT1G06002	AT1G06510
AT1G16910	AT1G07040	AT1G06240	AT1G06010	AT1G06550
AT1G16980	AT1G07070	AT1G06270	AT1G06040	AT1G06560
AT1G17000	AT1G07080	AT1G06290	AT1G06050	AT1G06570
AT1G17010	AT1G07090	AT1G06370	AT1G06060	AT1G06580
AT1G17200	AT1G07110	AT1G06380	AT1G06070	AT1G06590
AT1G17300	AT1G07140	AT1G06400	AT1G06130	AT1G06620
AT1G17310	AT1G07150	AT1G06410	AT1G06140	AT1G06630
AT1G17345	AT1G07160	AT1G06440	AT1G06150	AT1G06640
AT1G17770	AT1G07210	AT1G06470	AT1G06200	AT1G06670
AT1G17950	AT1G07250	AT1G06560	AT1G06240	AT1G06710
AT1G17960	AT1G07260	AT1G06570	AT1G06270	AT1G06720
AT1G18120	AT1G07290	AT1G06580	AT1G06290	AT1G06730
AT1G18191	AT1G07310	AT1G06590	AT1G06370	AT1G06740
AT1G18400	AT1G07350	AT1G06630	AT1G06390	AT1G06780
AT1G18410	AT1G07510	AT1G06710	AT1G06450	AT1G06840
AT1G18710	AT1G07520	AT1G06730	AT1G06460	AT1G06870
AT1G18760	AT1G07590	AT1G06780	AT1G06500	AT1G06910
AT1G18770	AT1G07600	AT1G06790	AT1G06515	AT1G06950
AT1G18780	AT1G07615	AT1G06800	AT1G06510	AT1G06960
AT1G18790	AT1G07630	AT1G06820	AT1G06550	AT1G07000
AT1G18810	AT1G07650	AT1G06840	AT1G06560	AT1G07020
AT1G18820	AT1G07705	AT1G06870	AT1G06580	AT1G07070
AT1G18835	AT1G07725	AT1G06890	AT1G06590	AT1G07080
AT1G18970	AT1G07728	AT1G06900	AT1G06620	AT1G07090
AT1G19150	AT1G07770	AT1G06960	AT1G06650	AT1G07120
AT1G19160	AT1G07810	AT1G07020	AT1G06690	AT1G07170
AT1G19250	AT1G07830	AT1G07040	AT1G06700	AT1G07200
AT1G19390	AT1G07910	AT1G07135	AT1G06760	AT1G07250
AT1G19415	AT1G07920	AT1G07140	AT1G06770	AT1G07270
AT1G19460	AT1G07930	AT1G07150	AT1G06780	AT1G07290
AT1G19500	AT1G07940	AT1G07160	AT1G06790	AT1G07310
AT1G19510	AT1G07950	AT1G07170	AT1G06800	AT1G07320
AT1G19530	AT1G07970	AT1G07200	AT1G06820	AT1G07350
AT1G19560	AT1G07980	AT1G07210	AT1G06840	AT1G07360
AT1G19620	AT1G07990	AT1G07220	AT1G06870	AT1G07370
AT1G19630	AT1G08010	AT1G07240	AT1G06900	AT1G07390
AT1G19650	AT1G08030	AT1G07250	AT1G06910	AT1G07410
AT1G19670	AT1G08040	AT1G07260	AT1G06950	AT1G07420
AT1G19830	AT1G08060	AT1G07280	AT1G06960	AT1G07470
AT1G19850	AT1G08110	AT1G07290	AT1G07000	AT1G07480
AT1G19890	AT1G08180	AT1G07320	AT1G07020	AT1G07510
AT1G19900	AT1G08190	AT1G07360	AT1G07040	AT1G07520
AT1G19930	AT1G08200	AT1G07410	AT1G07070	AT1G07530
AT1G19940	AT1G08210	AT1G07420	AT1G07080	AT1G07570
AT1G20070	AT1G08220	AT1G07500	AT1G07090	AT1G07590
AT1G20080	AT1G08250	AT1G07520	AT1G07119	AT1G07630
AT1G20130	AT1G08280	AT1G07530	AT1G07120	AT1G07650
AT1G20132	AT1G08310	AT1G07550	AT1G07140	AT1G07660
AT1G20135	AT1G08315	AT1G07590	AT1G07150	AT1G07700
AT1G20340	AT1G08320	AT1G07615	AT1G07170	AT1G07705
AT1G20350	AT1G08360	AT1G07630	AT1G07210	AT1G07725
AT1G20375	AT1G08370	AT1G07650	AT1G07220	AT1G07728
AT1G20530	AT1G08390	AT1G07660	AT1G07230	AT1G07740
AT1G20657	AT1G08410	AT1G07705	AT1G07250	AT1G07750
AT1G20735	AT1G08420	AT1G07725	AT1G07260	AT1G07760
AT1G20795	AT1G08450	AT1G07728	AT1G07290	AT1G07770
AT1G20800	AT1G08460	AT1G07740	AT1G07310	AT1G07790
AT1G21110	AT1G08480	AT1G07745	AT1G07320	AT1G07810
AT1G21120	AT1G08510	AT1G07770	AT1G07360	AT1G07830
AT1G21140	AT1G08520	AT1G07790	AT1G07380	AT1G07840
AT1G21250	AT1G08570	AT1G07810	AT1G07410	AT1G07870
AT1G21281	AT1G08580	AT1G07830	AT1G07420	AT1G07890
AT1G21286	AT1G08592	AT1G07890	AT1G07500	AT1G07920
AT1G21290	AT1G08600	AT1G07901	AT1G07510	AT1G07930
AT1G21300	AT1G08620	AT1G07910	AT1G07520	AT1G07940
AT1G21310	AT1G08640	AT1G07950	AT1G07530	AT1G07950
AT1G21323	AT1G08650	AT1G07970	AT1G07590	AT1G07960
AT1G21327	AT1G08680	AT1G07990	AT1G07610	AT1G07980
AT1G21330	AT1G08710	AT1G08010	AT1G07630	AT1G08000
AT1G21360	AT1G08720	AT1G08030	AT1G07650	AT1G08010
AT1G21470	AT1G08750	AT1G08040	AT1G07660	AT1G08030
AT1G21475	AT1G08770	AT1G08060	AT1G07705	AT1G08050
AT1G21490	AT1G08800	AT1G08110	AT1G07725	AT1G08060
AT1G21500	AT1G08820	AT1G08125	AT1G07728	AT1G08070
AT1G21528	AT1G08830	AT1G08130	AT1G07740	AT1G08110
AT1G21530	AT1G08845	AT1G08180	AT1G07745	AT1G08125
AT1G21850	AT1G08880	AT1G08190	AT1G07750	AT1G08130
AT1G21860	AT1G08890	AT1G08200	AT1G07770	AT1G08190
AT1G21864	AT1G08900	AT1G08210	AT1G07790	AT1G08200
AT1G21890	AT1G08910	AT1G08220	AT1G07810	AT1G08210
AT1G21940	AT1G08920	AT1G08250	AT1G07820	AT1G08220
AT1G21950	AT1G08930	AT1G08270	AT1G07830	AT1G08250
AT1G21960	AT1G08940	AT1G08280	AT1G07840	AT1G08260
AT1G21970	AT1G08960	AT1G08300	AT1G07870	AT1G08280
AT1G21973	AT1G08970	AT1G08310	AT1G07890	AT1G08300
AT1G21975	AT1G08980	AT1G08315	AT1G07901	AT1G08315
AT1G21990	AT1G08990	AT1G08350	AT1G07910	AT1G08350
AT1G22000	AT1G09010	AT1G08370	AT1G07920	AT1G08360
AT1G22010	AT1G09020	AT1G08390	AT1G07930	AT1G08370
AT1G22015	AT1G09060	AT1G08400	AT1G07940	AT1G08390
AT1G22067	AT1G09070	AT1G08410	AT1G07950	AT1G08400
AT1G22080	AT1G09130	AT1G08420	AT1G07960	AT1G08410
AT1G22090	AT1G09160	AT1G08460	AT1G07980	AT1G08450
AT1G22150	AT1G09195	AT1G08470	AT1G07990	AT1G08460
AT1G22250	AT1G09210	AT1G08480	AT1G08000	AT1G08470
AT1G22340	AT1G09270	AT1G08510	AT1G08030	AT1G08490
AT1G22380	AT1G09300	AT1G08570	AT1G08060	AT1G08530
AT1G22400	AT1G09520	AT1G08600	AT1G08130	AT1G08580
AT1G22600	AT1G09560	AT1G08610	AT1G08180	AT1G08590
AT1G22680	AT1G09575	AT1G08640	AT1G08200	AT1G08600
AT1G22710	AT1G09620	AT1G08660	AT1G08220	AT1G08620
AT1G22760	AT1G09630	AT1G08680	AT1G08250	AT1G08640
AT1G22767	AT1G09640	AT1G08700	AT1G08260	AT1G08660
AT1G22900	AT1G09645	AT1G08710	AT1G08270	AT1G08680
AT1G22990	AT1G09690	AT1G08750	AT1G08315	AT1G08710
AT1G23000	AT1G09730	AT1G08770	AT1G08350	AT1G08750
AT1G23037	AT1G09740	AT1G08780	AT1G08360	AT1G08760
AT1G23070	AT1G09760	AT1G08800	AT1G08370	AT1G08770
AT1G23090	AT1G09780	AT1G08830	AT1G08400	AT1G08800
AT1G23100	AT1G09794	AT1G08845	AT1G08410	AT1G08820
AT1G23145	AT1G09810	AT1G08880	AT1G08420	AT1G08830
AT1G23240	AT1G09840	AT1G08890	AT1G08450	AT1G08840
AT1G23250	AT1G09850	AT1G08900	AT1G08460	AT1G08845
AT1G23340	AT1G09870	AT1G08910	AT1G08470	AT1G08880
AT1G23350	AT1G09920	AT1G08930	AT1G08490	AT1G08910
AT1G23420	AT1G09932	AT1G08940	AT1G08510	AT1G08920
AT1G23520	AT1G09950	AT1G08970	AT1G08530	AT1G08960
AT1G23540	AT1G09970	AT1G08990	AT1G08550	AT1G08990
AT1G23570	AT1G09980	AT1G09000	AT1G08570	AT1G09000
AT1G23580	AT1G10030	AT1G09040	AT1G08592	AT1G09040
AT1G23590	AT1G10040	AT1G09050	AT1G08600	AT1G09050
AT1G23600	AT1G10050	AT1G09060	AT1G08610	AT1G09060
AT1G23610	AT1G10090	AT1G09070	AT1G08620	AT1G09070
AT1G23620	AT1G10095	AT1G09100	AT1G08640	AT1G09100
AT1G23640	AT1G10120	AT1G09130	AT1G08650	AT1G09110
AT1G23650	AT1G10130	AT1G09150	AT1G08660	AT1G09130
AT1G23660	AT1G10140	AT1G09160	AT1G08680	AT1G09140
AT1G23670	AT1G10150	AT1G09195	AT1G08700	AT1G09150
AT1G23680	AT1G10160	AT1G09220	AT1G08710	AT1G09160
AT1G23690	AT1G10200	AT1G09230	AT1G08720	AT1G09195
AT1G23720	AT1G10210	AT1G09270	AT1G08750	AT1G09200
AT1G23724	AT1G10230	AT1G09290	AT1G08770	AT1G09230
AT1G23730	AT1G10270	AT1G09300	AT1G08780	AT1G09270
AT1G23770	AT1G10280	AT1G09320	AT1G08800	AT1G09280
AT1G23910	AT1G10320	AT1G09340	AT1G08830	AT1G09300
AT1G24000	AT1G10330	AT1G09390	AT1G08845	AT1G09320
AT1G24010	AT1G10390	AT1G09520	AT1G08900	AT1G09420
AT1G24020	AT1G10410	AT1G09530	AT1G08910	AT1G09430
AT1G24070	AT1G10417	AT1G09560	AT1G08920	AT1G09450
AT1G24080	AT1G10430	AT1G09570	AT1G08930	AT1G09490
AT1G24110	AT1G10450	AT1G09575	AT1G08940	AT1G09520
AT1G24145	AT1G10460	AT1G09580	AT1G08960	AT1G09570
AT1G24147	AT1G10470	AT1G09590	AT1G08970	AT1G09580
AT1G24148	AT1G10480	AT1G09620	AT1G08980	AT1G09590
AT1G24256	AT1G10500	AT1G09630	AT1G08990	AT1G09620
AT1G24260	AT1G10560	AT1G09645	AT1G09010	AT1G09640
AT1G24430	AT1G10580	AT1G09650	AT1G09020	AT1G09645
AT1G24470	AT1G10590	AT1G09660	AT1G09040	AT1G09660
AT1G24480	AT1G10630	AT1G09690	AT1G09060	AT1G09690
AT1G24485	AT1G10650	AT1G09700	AT1G09070	AT1G09700
AT1G24530	AT1G10660	AT1G09730	AT1G09100	AT1G09710
AT1G24540	AT1G10670	AT1G09740	AT1G09130	AT1G09730
AT1G24620	AT1G10682	AT1G09760	AT1G09140	AT1G09740
AT1G24650	AT1G10690	AT1G09770	AT1G09150	AT1G09760
AT1G25270	AT1G10720	AT1G09780	AT1G09160	AT1G09770
AT1G25330	AT1G10740	AT1G09794	AT1G09190	AT1G09780
AT1G25340	AT1G10820	AT1G09795	AT1G09195	AT1G09794
AT1G25425	AT1G10840	AT1G09800	AT1G09200	AT1G09795
AT1G25440	AT1G10850	AT1G09810	AT1G09210	AT1G09800
AT1G25988	AT1G10865	AT1G09820	AT1G09230	AT1G09810
AT1G26200	AT1G10930	AT1G09850	AT1G09290	AT1G09830
AT1G26240	AT1G10940	AT1G09870	AT1G09300	AT1G09840
AT1G26310	AT1G10950	AT1G09900	AT1G09320	AT1G09850
AT1G26320	AT1G10970	AT1G09910	AT1G09330	AT1G09870
AT1G26350	AT1G11020	AT1G09920	AT1G09340	AT1G09900
AT1G26355	AT1G11050	AT1G09940	AT1G09420	AT1G09910
AT1G26380	AT1G11060	AT1G09950	AT1G09430	AT1G09920
AT1G26390	AT1G11090	AT1G09960	AT1G09490	AT1G09940
AT1G26410	AT1G11120	AT1G09970	AT1G09520	AT1G09960
AT1G26420	AT1G11125	AT1G09980	AT1G09530	AT1G09970
AT1G26510	AT1G11130	AT1G10000	AT1G09560	AT1G09980
AT1G26515	AT1G11150	AT1G10020	AT1G09570	AT1G09995
AT1G26560	AT1G11175	AT1G10030	AT1G09575	AT1G10000
AT1G26600	AT1G11200	AT1G10040	AT1G09580	AT1G10020
AT1G26700	AT1G11210	AT1G10050	AT1G09590	AT1G10030
AT1G26710	AT1G11240	AT1G10095	AT1G09630	AT1G10050
AT1G26720	AT1G11260	AT1G10100	AT1G09640	AT1G10090
AT1G26762	AT1G11270	AT1G10110	AT1G09645	AT1G10095
AT1G26773	AT1G11280	AT1G10120	AT1G09660	AT1G10120
AT1G26780	AT1G11290	AT1G10130	AT1G09680	AT1G10130
AT1G26795	AT1G11310	AT1G10140	AT1G09690	AT1G10140
AT1G26796	AT1G11320	AT1G10150	AT1G09700	AT1G10150
AT1G26797	AT1G11330	AT1G10160	AT1G09710	AT1G10160
AT1G26798	AT1G11360	AT1G10180	AT1G09730	AT1G10170
AT1G26799	AT1G11380	AT1G10200	AT1G09740	AT1G10180
AT1G26820	AT1G11390	AT1G10210	AT1G09760	AT1G10200
AT1G26870	AT1G11430	AT1G10230	AT1G09780	AT1G10230
AT1G26945	AT1G11475	AT1G10270	AT1G09795	AT1G10270
AT1G27220	AT1G11480	AT1G10280	AT1G09800	AT1G10280
AT1G27240	AT1G11660	AT1G10350	AT1G09850	AT1G10390
AT1G27461	AT1G11680	AT1G10390	AT1G09870	AT1G10410
AT1G27610	AT1G11760	AT1G10430	AT1G09920	AT1G10450
AT1G27660	AT1G11790	AT1G10460	AT1G09950	AT1G10490
AT1G27740	AT1G11870	AT1G10510	AT1G09980	AT1G10520
AT1G27860	AT1G11890	AT1G10560	AT1G10000	AT1G10560
AT1G27870	AT1G11900	AT1G10570	AT1G10020	AT1G10570
AT1G27950	AT1G11905	AT1G10580	AT1G10040	AT1G10580
AT1G28000	AT1G11910	AT1G10590	AT1G10050	AT1G10585
AT1G28020	AT1G11930	AT1G10600	AT1G10090	AT1G10590
AT1G28030	AT1G11960	AT1G10630	AT1G10095	AT1G10600
AT1G28040	AT1G12013	AT1G10650	AT1G10120	AT1G10630
AT1G28080	AT1G12015	AT1G10660	AT1G10130	AT1G10650
AT1G28270	AT1G12020	AT1G10670	AT1G10140	AT1G10660
AT1G28300	AT1G12110	AT1G10700	AT1G10180	AT1G10730
AT1G28304	AT1G12160	AT1G10740	AT1G10220	AT1G10780
AT1G28305	AT1G12200	AT1G10790	AT1G10230	AT1G10820
AT1G28306	AT1G12210	AT1G10820	AT1G10240	AT1G10830
AT1G28307	AT1G12220	AT1G10830	AT1G10270	AT1G10840
AT1G28375	AT1G12240	AT1G10840	AT1G10280	AT1G10850
AT1G28447	AT1G12270	AT1G10865	AT1G10310	AT1G10870
AT1G28450	AT1G12294	AT1G10900	AT1G10330	AT1G10890
AT1G28470	AT1G12300	AT1G10910	AT1G10350	AT1G10900
AT1G28500	AT1G12310	AT1G10920	AT1G10390	AT1G10910
AT1G28590	AT1G12350	AT1G10940	AT1G10417	AT1G10940
AT1G28591	AT1G12360	AT1G10970	AT1G10430	AT1G10950
AT1G28610	AT1G12390	AT1G10990	AT1G10450	AT1G10970
AT1G28630	AT1G12410	AT1G11050	AT1G10470	AT1G11010
AT1G28640	AT1G12440	AT1G11090	AT1G10490	AT1G11050
AT1G28650	AT1G12450	AT1G11120	AT1G10500	AT1G11060
AT1G28660	AT1G12470	AT1G11125	AT1G10510	AT1G11090
AT1G28670	AT1G12500	AT1G11130	AT1G10520	AT1G11100
AT1G28695	AT1G12520	AT1G11150	AT1G10522	AT1G11130
AT1G28700	AT1G12530	AT1G11160	AT1G10560	AT1G11160
AT1G29000	AT1G12550	AT1G11175	AT1G10570	AT1G11175
AT1G29010	AT1G12620	AT1G11200	AT1G10590	AT1G11200
AT1G29080	AT1G12640	AT1G11210	AT1G10600	AT1G11240
AT1G29100	AT1G12650	AT1G11220	AT1G10630	AT1G11280
AT1G29110	AT1G12680	AT1G11240	AT1G10650	AT1G11310
AT1G29140	AT1G12700	AT1G11260	AT1G10660	AT1G11320
AT1G29270	AT1G12710	AT1G11270	AT1G10670	AT1G11360
AT1G29650	AT1G12750	AT1G11290	AT1G10700	AT1G11390
AT1G29660	AT1G12820	AT1G11360	AT1G10750	AT1G11440
AT1G29670	AT1G12830	AT1G11380	AT1G10760	AT1G11475
AT1G29680	AT1G12840	AT1G11390	AT1G10780	AT1G11480
AT1G29860	AT1G12850	AT1G11400	AT1G10820	AT1G11592
AT1G29870	AT1G12920	AT1G11440	AT1G10840	AT1G11640
AT1G30016	AT1G12930	AT1G11475	AT1G10850	AT1G11650
AT1G30135	AT1G12950	AT1G11480	AT1G10865	AT1G11680
AT1G30150	AT1G13000	AT1G11580	AT1G10900	AT1G11750
AT1G30160	AT1G13020	AT1G11592	AT1G10910	AT1G11755
AT1G30170	AT1G13060	AT1G11630	AT1G10930	AT1G11760
AT1G30180	AT1G13090	AT1G11650	AT1G10940	AT1G11780
AT1G30190	AT1G13100	AT1G11660	AT1G10950	AT1G11800
AT1G30250	AT1G13110	AT1G11680	AT1G10970	AT1G11820
AT1G30340	AT1G13120	AT1G11700	AT1G11020	AT1G11840
AT1G30350	AT1G13140	AT1G11710	AT1G11050	AT1G11860
AT1G30660	AT1G13145	AT1G11750	AT1G11060	AT1G11870
AT1G30700	AT1G13170	AT1G11760	AT1G11100	AT1G11890
AT1G30710	AT1G13180	AT1G11780	AT1G11120	AT1G11900
AT1G30760	AT1G13190	AT1G11790	AT1G11125	AT1G11905
AT1G30790	AT1G13245	AT1G11870	AT1G11180	AT1G11950
AT1G30795	AT1G13260	AT1G11880	AT1G11200	AT1G11960
AT1G30840	AT1G13270	AT1G11890	AT1G11210	AT1G12000
AT1G30920	AT1G13280	AT1G11900	AT1G11240	AT1G12050
AT1G30921	AT1G13300	AT1G11905	AT1G11260	AT1G12120
AT1G30925	AT1G13320	AT1G11910	AT1G11270	AT1G12140
AT1G30930	AT1G13330	AT1G11930	AT1G11280	AT1G12160
AT1G30940	AT1G13340	AT1G11940	AT1G11290	AT1G12210
AT1G30945	AT1G13370	AT1G11960	AT1G11320	AT1G12230
AT1G30950	AT1G13380	AT1G12013	AT1G11360	AT1G12270
AT1G30990	AT1G13390	AT1G12015	AT1G11380	AT1G12280
AT1G31000	AT1G13440	AT1G12020	AT1G11390	AT1G12290
AT1G31040	AT1G13450	AT1G12050	AT1G11400	AT1G12294
AT1G31090	AT1G13460	AT1G12060	AT1G11420	AT1G12300
AT1G31163	AT1G13580	AT1G12140	AT1G11475	AT1G12360
AT1G31166	AT1G13700	AT1G12200	AT1G11530	AT1G12390
AT1G31173	AT1G13730	AT1G12210	AT1G11592	AT1G12400
AT1G31245	AT1G13770	AT1G12240	AT1G11650	AT1G12430
AT1G31250	AT1G13830	AT1G12244	AT1G11660	AT1G12440
AT1G31260	AT1G13870	AT1G12250	AT1G11680	AT1G12450
AT1G31270	AT1G13880	AT1G12270	AT1G11700	AT1G12460
AT1G31290	AT1G13900	AT1G12290	AT1G11710	AT1G12470
AT1G31550	AT1G13930	AT1G12294	AT1G11720	AT1G12500
AT1G31580	AT1G13960	AT1G12330	AT1G11760	AT1G12580
AT1G31620	AT1G13970	AT1G12350	AT1G11780	AT1G12620
AT1G31630	AT1G13980	AT1G12360	AT1G11790	AT1G12640
AT1G31670	AT1G13990	AT1G12370	AT1G11800	AT1G12650
AT1G31690	AT1G14000	AT1G12390	AT1G11820	AT1G12680
AT1G31720	AT1G14010	AT1G12400	AT1G11840	AT1G12700
AT1G31875	AT1G14040	AT1G12430	AT1G11870	AT1G12730
AT1G31990	AT1G14060	AT1G12440	AT1G11880	AT1G12750
AT1G31983	AT1G14071	AT1G12460	AT1G11900	AT1G12780
AT1G32020	AT1G14090	AT1G12470	AT1G11905	AT1G12790
AT1G32030	AT1G14130	AT1G12500	AT1G11910	AT1G12800
AT1G32140	AT1G14140	AT1G12520	AT1G11930	AT1G12810
AT1G32172	AT1G14180	AT1G12530	AT1G11940	AT1G12820
AT1G32180	AT1G14200	AT1G12580	AT1G11960	AT1G12840
AT1G32240	AT1G14205	AT1G12620	AT1G12000	AT1G12850
AT1G32280	AT1G14300	AT1G12700	AT1G12020	AT1G12930
AT1G32350	AT1G14330	AT1G12750	AT1G12110	AT1G13000
AT1G32430	AT1G14340	AT1G12770	AT1G12120	AT1G13020
AT1G32450	AT1G14345	AT1G12775	AT1G12140	AT1G13030
AT1G32710	AT1G14360	AT1G12780	AT1G12160	AT1G13040
AT1G32770	AT1G14400	AT1G12810	AT1G12230	AT1G13120
AT1G32780	AT1G14410	AT1G12820	AT1G12240	AT1G13145
AT1G32975	AT1G14430	AT1G12830	AT1G12244	AT1G13150
AT1G32980	AT1G14450	AT1G12840	AT1G12250	AT1G13160
AT1G33020	AT1G14460	AT1G12850	AT1G12270	AT1G13170
AT1G33070	AT1G14490	AT1G12910	AT1G12290	AT1G13180
AT1G33080	AT1G14510	AT1G12920	AT1G12294	AT1G13190
AT1G33280	AT1G14520	AT1G12930	AT1G12300	AT1G13195
AT1G33440	AT1G14530	AT1G12950	AT1G12310	AT1G13210
AT1G33510	AT1G14560	AT1G12970	AT1G12330	AT1G13220
AT1G33530	AT1G14570	AT1G12990	AT1G12350	AT1G13270
AT1G33540	AT1G14590	AT1G13000	AT1G12360	AT1G13280
AT1G33670	AT1G14610	AT1G13020	AT1G12370	AT1G13380
AT1G33709	AT1G14650	AT1G13040	AT1G12390	AT1G13410
AT1G33710	AT1G14660	AT1G13060	AT1G12400	AT1G13440
AT1G33720	AT1G14670	AT1G13080	AT1G12410	AT1G13450
AT1G33730	AT1G14690	AT1G13090	AT1G12430	AT1G13460
AT1G33790	AT1G14720	AT1G13110	AT1G12440	AT1G13560
AT1G33811	AT1G14740	AT1G13140	AT1G12460	AT1G13580
AT1G33820	AT1G14770	AT1G13145	AT1G12470	AT1G13630
AT1G33830	AT1G14780	AT1G13160	AT1G12500	AT1G13690
AT1G33835	AT1G14790	AT1G13170	AT1G12520	AT1G13700
AT1G33840	AT1G14810	AT1G13180	AT1G12530	AT1G13730
AT1G33870	AT1G14820	AT1G13190	AT1G12550	AT1G13770
AT1G33880	AT1G14830	AT1G13195	AT1G12580	AT1G13780
AT1G33890	AT1G14850	AT1G13210	AT1G12620	AT1G13800
AT1G33900	AT1G14860	AT1G13220	AT1G12640	AT1G13810
AT1G33910	AT1G14870	AT1G13245	AT1G12650	AT1G13820
AT1G33920	AT1G14900	AT1G13260	AT1G12680	AT1G13860
AT1G33925	AT1G14910	AT1G13270	AT1G12700	AT1G13870
AT1G33930	AT1G14920	AT1G13280	AT1G12710	AT1G13880
AT1G33940	AT1G14970	AT1G13300	AT1G12730	AT1G13900
AT1G33960	AT1G14980	AT1G13320	AT1G12750	AT1G13910
AT1G34047	AT1G14990	AT1G13340	AT1G12770	AT1G13940
AT1G34050	AT1G15002	AT1G13360	AT1G12780	AT1G13960
AT1G34250	AT1G15010	AT1G13370	AT1G12790	AT1G13970
AT1G34330	AT1G15020	AT1G13380	AT1G12800	AT1G13980
AT1G34370	AT1G15030	AT1G13390	AT1G12810	AT1G13990
AT1G34460	AT1G15060	AT1G13440	AT1G12820	AT1G14000
AT1G34480	AT1G15100	AT1G13450	AT1G12830	AT1G14010
AT1G34510	AT1G15110	AT1G13460	AT1G12840	AT1G14020
AT1G34520	AT1G15120	AT1G13530	AT1G12850	AT1G14030
AT1G34545	AT1G15130	AT1G13560	AT1G12910	AT1G14040
AT1G34580	AT1G15140	AT1G13570	AT1G12920	AT1G14060
AT1G34650	AT1G15165	AT1G13580	AT1G12930	AT1G14070
AT1G34670	AT1G15190	AT1G13630	AT1G12970	AT1G14071
AT1G34790	AT1G15200	AT1G13640	AT1G12990	AT1G14090
AT1G35230	AT1G15210	AT1G13690	AT1G13000	AT1G14130
AT1G35290	AT1G15230	AT1G13730	AT1G13030	AT1G14170
AT1G35310	AT1G15240	AT1G13740	AT1G13040	AT1G14180
AT1G35360	AT1G15250	AT1G13770	AT1G13060	AT1G14182
AT1G35365	AT1G15270	AT1G13780	AT1G13080	AT1G14185
AT1G35440	AT1G15340	AT1G13810	AT1G13090	AT1G14200
AT1G35450	AT1G15350	AT1G13830	AT1G13110	AT1G14230
AT1G35465	AT1G15370	AT1G13870	AT1G13120	AT1G14270
[truncated: 11,949 more rows]
