# Supplementary material for: Histone acetylation orchestrates wound-induced transcriptional activation and cellular reprogramming in Arabidopsis
Source: Commun Biol. 2019 Nov 4;2:404. doi: 10.1038/s42003-019-0646-5 (PMC6828771; doi:10.1038/s42003-019-0646-5)
Supplement: Supplementary file 5 — Supplementary Data 3 [file 42003_2019_646_MOESM5_ESM.xlsx]

## Sheet: Sheet1
Supplementary Table 3: List of genes with modified H3K27me3, H3K9/14ac, H3K27ac, H3K4me3, and/or H3K36me3 levels after wounding
H3K27me3 gain	H3K27me3 loss	H3K9/14ac gain	H3K9/14ac loss	H3K27ac gain	H3K27ac loss	H3K4me3 gain	H3K4me3 loss	H3K36me3 gain	H3K36me3 loss
AT1G01115	AT1G02405	AT1G01120	AT1G01050	AT1G02710	AT1G01050	AT1G01120	AT1G01050	AT1G01760	AT1G01050
AT1G01450	AT1G02550	AT1G01800	AT1G01130	AT1G03200	AT1G01180	AT1G01305	AT1G01060	AT1G01920	AT1G01550
AT1G03106	AT1G02810	AT1G02660	AT1G01170	AT1G03600	AT1G01200	AT1G01480	AT1G01180	AT1G02140	AT1G03730
AT1G03580	AT1G03020	AT1G03130	AT1G01180	AT1G03900	AT1G01210	AT1G01725	AT1G01210	AT1G02965	AT1G04000
AT1G03720	AT1G03022	AT1G03140	AT1G01200	AT1G06440	AT1G01300	AT1G01990	AT1G01780	AT1G02970	AT1G05000
AT1G07500	AT1G03103	AT1G05100	AT1G01210	AT1G06510	AT1G01420	AT1G02160	AT1G02370	AT1G03130	AT1G05805
AT1G07660	AT1G03660	AT1G05620	AT1G01300	AT1G06515	AT1G01840	AT1G02220	AT1G02810	AT1G03320	AT1G08460
AT1G08650	AT1G04457	AT1G05800	AT1G01420	AT1G06620	AT1G02300	AT1G02320	AT1G04240	AT1G03370	AT1G08920
AT1G09200	AT1G05420	AT1G06140	AT1G01780	AT1G07051	AT1G02810	AT1G02660	AT1G04520	AT1G03970	AT1G08990
AT1G09590	AT1G06137	AT1G06530	AT1G01840	AT1G07780	AT1G03210	AT1G02850	AT1G04550	AT1G04120	AT1G09520
AT1G09950	AT1G06270	AT1G06570	AT1G02290	AT1G07790	AT1G04240	AT1G02920	AT1G04820	AT1G04270	AT1G11780
AT1G09995	AT1G06280	AT1G06620	AT1G02340	AT1G09575	AT1G04250	AT1G02930	AT1G05000	AT1G04310	AT1G11840
AT1G10690	AT1G06340	AT1G06800	AT1G02780	AT1G09932	AT1G04270	AT1G03090	AT1G05065	AT1G04750	AT1G11930
AT1G11250	AT1G06350	AT1G07135	AT1G02810	AT1G09940	AT1G04430	AT1G03130	AT1G06640	AT1G04985	AT1G11940
AT1G14150	AT1G07175	AT1G07890	AT1G03210	AT1G09970	AT1G04520	AT1G03400	AT1G07090	AT1G05720	AT1G12620
AT1G14340	AT1G07900	AT1G08290	AT1G03350	AT1G11145	AT1G04550	AT1G03600	AT1G07610	AT1G06137	AT1G13580
AT1G14550	AT1G08430	AT1G09070	AT1G03430	AT1G11180	AT1G04770	AT1G03870	AT1G08650	AT1G06360	AT1G13730
AT1G15757	AT1G09176	AT1G09460	AT1G03440	AT1G11670	AT1G05000	AT1G04100	AT1G08880	AT1G07310	AT1G14071
AT1G15760	AT1G09483	AT1G09575	AT1G03470	AT1G11765	AT1G05240	AT1G05340	AT1G08990	AT1G07930	AT1G15100
AT1G16640	AT1G10370	AT1G09940	AT1G03730	AT1G13390	AT1G05710	AT1G05575	AT1G10200	AT1G08540	AT1G15920
AT1G16870	AT1G11460	AT1G09960	AT1G04000	AT1G13990	AT1G05860	AT1G05675	AT1G10350	AT1G08550	AT1G17330
AT1G18000	AT1G11510	AT1G09970	AT1G04240	AT1G14315	AT1G07090	AT1G05680	AT1G11700	AT1G08570	AT1G17480
AT1G19394	AT1G11520	AT1G10150	AT1G04250	AT1G14320	AT1G07290	AT1G06570	AT1G11840	AT1G08695	AT1G17490
AT1G19397	AT1G11610	AT1G11180	AT1G04280	AT1G14860	AT1G07520	AT1G06580	AT1G12110	AT1G08700	AT1G17560
AT1G21010	AT1G11806	AT1G11210	AT1G04290	AT1G15015	AT1G07830	AT1G06620	AT1G12550	AT1G09280	AT1G18550
AT1G21140	AT1G11925	AT1G11330	AT1G04430	AT1G15370	AT1G08250	AT1G06800	AT1G12850	AT1G10770	AT1G19025
AT1G23050	AT1G12667	AT1G11580	AT1G04520	AT1G15415	AT1G08650	AT1G07000	AT1G13080	AT1G11850	AT1G21370
AT1G24000	AT1G13400	AT1G11670	AT1G04540	AT1G15420	AT1G08980	AT1G07040	AT1G13440	AT1G12294	AT1G21680
AT1G27640	AT1G13600	AT1G12950	AT1G04550	AT1G15670	AT1G08990	AT1G07135	AT1G13600	AT1G14940	AT1G22070
AT1G29280	AT1G13610	AT1G12960	AT1G04770	AT1G15720	AT1G09560	AT1G07150	AT1G13830	AT1G15040	AT1G22170
AT1G34047	AT1G13635	AT1G13390	AT1G05000	AT1G15800	AT1G09700	AT1G07500	AT1G13930	AT1G15110	AT1G22440
AT1G35255	AT1G14100	AT1G13990	AT1G05065	AT1G16370	AT1G10120	AT1G07510	AT1G14080	AT1G16280	AT1G22640
AT1G35365	AT1G14630	AT1G14860	AT1G05710	AT1G17180	AT1G10200	AT1G07780	AT1G14450	AT1G16610	AT1G22985
AT1G35375	AT1G15580	AT1G14890	AT1G05805	AT1G17190	AT1G10210	AT1G07790	AT1G14730	AT1G18170	AT1G23030
AT1G38630	AT1G15600	AT1G14980	AT1G05850	AT1G17270	AT1G10350	AT1G08050	AT1G15570	AT1G18500	AT1G23710
AT1G40078	AT1G18760	AT1G15010	AT1G05860	AT1G17380	AT1G10417	AT1G08630	AT1G15760	AT1G19580	AT1G24280
AT1G40079	AT1G18780	AT1G15015	AT1G06010	AT1G17420	AT1G10470	AT1G08800	AT1G18075	AT1G19810	AT1G27210
AT1G43090	AT1G19200	AT1G15030	AT1G07090	AT1G17745	AT1G10830	AT1G08920	AT1G18880	AT1G20575	AT1G27290
AT1G43110	AT1G19500	AT1G15040	AT1G07600	AT1G18000	AT1G11130	AT1G08930	AT1G19050	AT1G20960	AT1G27700
AT1G44414	AT1G19510	AT1G15330	AT1G07770	AT1G18010	AT1G11360	AT1G08940	AT1G19330	AT1G20990	AT1G27970
AT1G44970	AT1G19670	AT1G15370	AT1G08250	AT1G18120	AT1G11430	AT1G09070	AT1G19700	AT1G22740	AT1G28440
AT1G45063	AT1G20070	AT1G15415	AT1G08650	AT1G18191	AT1G11700	AT1G09460	AT1G19835	AT1G23220	AT1G28960
AT1G47390	AT1G20135	AT1G15420	AT1G08980	AT1G19170	AT1G12330	AT1G09575	AT1G21840	AT1G23410	AT1G31350
AT1G48990	AT1G20375	AT1G15720	AT1G08990	AT1G19530	AT1G12500	AT1G09610	AT1G22050	AT1G23590	AT1G32190
AT1G49360	AT1G20530	AT1G15800	AT1G09390	AT1G19550	AT1G12530	AT1G09860	AT1G22070	AT1G23680	AT1G32460
AT1G50691	AT1G20735	AT1G15820	AT1G09690	AT1G20310	AT1G12550	AT1G09932	AT1G22140	AT1G25360	AT1G32760
AT1G53540	AT1G21120	AT1G15825	AT1G10120	AT1G20520	AT1G13090	AT1G09940	AT1G22170	AT1G26390	AT1G32930
AT1G53542	AT1G21528	AT1G16370	AT1G10200	AT1G20816	AT1G13145	AT1G09970	AT1G22220	AT1G26740	AT1G33560
AT1G53640	AT1G21864	AT1G17170	AT1G10350	AT1G20900	AT1G13300	AT1G10070	AT1G22500	AT1G27260	AT1G34000
AT1G53930	AT1G22350	AT1G17190	AT1G10417	AT1G21140	AT1G13380	AT1G10150	AT1G23465	AT1G27330	AT1G44000
AT1G55580	AT1G22680	AT1G17370	AT1G10470	AT1G21520	AT1G13440	AT1G10155	AT1G24280	AT1G27590	AT1G44170
AT1G60410	AT1G22710	AT1G17380	AT1G10850	AT1G21620	AT1G13930	AT1G10370	AT1G27120	AT1G27640	AT1G44790
AT1G61470	AT1G22767	AT1G17420	AT1G11130	AT1G21835	AT1G13970	AT1G10990	AT1G27210	AT1G28020	AT1G44920
AT1G61540	AT1G23040	AT1G17745	AT1G11360	AT1G22810	AT1G14030	AT1G11050	AT1G28070	AT1G28510	AT1G45145
AT1G61542	AT1G23070	AT1G17750	AT1G11530	AT1G22840	AT1G14210	AT1G11145	AT1G28130	AT1G28600	AT1G47750
AT1G62214	AT1G23100	AT1G18310	AT1G11700	AT1G23410	AT1G14450	AT1G11260	AT1G28310	AT1G29410	AT1G48460
AT1G62220	AT1G23145	AT1G18320	AT1G12110	AT1G23840	AT1G14455	AT1G11330	AT1G28400	AT1G29418	AT1G49400
AT1G62420	AT1G23610	AT1G18500	AT1G12244	AT1G23850	AT1G14620	AT1G12200	AT1G29179	AT1G30784	AT1G49840
AT1G64561	AT1G23910	AT1G19140	AT1G12330	AT1G23860	AT1G14740	AT1G12950	AT1G30500	AT1G33709	AT1G50290
AT1G65346	AT1G23965	AT1G19150	AT1G12500	AT1G23870	AT1G14920	AT1G13200	AT1G30510	AT1G34200	AT1G50320
AT1G66790	AT1G23980	AT1G19170	AT1G12530	AT1G25054	AT1G14990	AT1G13210	AT1G30845	AT1G34390	AT1G50490
AT1G66890	AT1G24010	AT1G19380	AT1G12550	AT1G25360	AT1G15000	AT1G13260	AT1G31050	AT1G37010	AT1G50640
AT1G67870	AT1G24480	AT1G19530	AT1G12990	AT1G25550	AT1G15210	AT1G14040	AT1G31070	AT1G43080	AT1G51060
AT1G68090	AT1G25270	AT1G19540	AT1G13300	AT1G26470	AT1G15760	AT1G14120	AT1G31320	AT1G43090	AT1G51140
AT1G68250	AT1G26310	AT1G19670	AT1G13380	AT1G26550	AT1G15825	AT1G14185	AT1G31330	AT1G43110	AT1G51360
AT1G68320	AT1G26350	AT1G20300	AT1G13440	AT1G27820	AT1G15830	AT1G14200	AT1G31350	AT1G43600	AT1G51950
AT1G68480	AT1G26380	AT1G20310	AT1G13450	AT1G28190	AT1G15970	AT1G14370	AT1G31940	AT1G44085	AT1G54030
AT1G68800	AT1G26762	AT1G20520	AT1G13830	AT1G28270	AT1G16030	AT1G14480	AT1G32380	AT1G44150	AT1G55205
AT1G69825	AT1G28080	AT1G20816	AT1G13930	AT1G28370	AT1G16040	AT1G14640	AT1G33260	AT1G47485	AT1G57860
AT1G71170	AT1G28304	AT1G20900	AT1G13970	AT1G28390	AT1G16350	AT1G14860	AT1G34000	AT1G47500	AT1G58180
AT1G73260	AT1G28305	AT1G21400	AT1G14180	AT1G29640	AT1G16520	AT1G14870	AT1G45130	AT1G47700	AT1G58470
AT1G74510	AT1G29860	AT1G21520	AT1G14210	AT1G30135	AT1G16830	AT1G14890	AT1G47128	AT1G47915	AT1G59650
AT1G75910	AT1G29870	AT1G21528	AT1G14620	AT1G30140	AT1G16880	AT1G15015	AT1G47210	AT1G48720	AT1G60610
AT1G77235	AT1G30730	AT1G21980	AT1G14690	AT1G30300	AT1G16916	AT1G15030	AT1G47278	AT1G49230	AT1G61340
AT1G80300	AT1G31250	AT1G22350	AT1G14730	AT1G30935	AT1G17490	AT1G15040	AT1G47840	AT1G49820	AT1G61870
AT1G80500	AT1G31270	AT1G22810	AT1G14920	AT1G32610	AT1G18075	AT1G15050	AT1G47970	AT1G50260	AT1G62180
AT1G80860	AT1G31720	AT1G22840	AT1G15000	AT1G32630	AT1G18090	AT1G15330	AT1G48280	AT1G51570	AT1G62200
AT2G01530	AT1G32020	AT1G23410	AT1G15210	AT1G32970	AT1G18290	AT1G15380	AT1G48460	AT1G51580	AT1G62880
AT2G02650	AT1G32430	AT1G23840	AT1G15250	AT1G32975	AT1G18980	AT1G15415	AT1G48500	AT1G53760	AT1G63120
AT2G02870	AT1G32710	AT1G23850	AT1G15890	AT1G33850	AT1G19000	AT1G15420	AT1G48920	AT1G53935	AT1G63830
AT2G04080	AT1G33020	AT1G23860	AT1G16030	AT1G34792	AT1G19050	AT1G15530	AT1G49320	AT1G54070	AT1G64490
AT2G04420	AT1G33840	AT1G23870	AT1G16060	AT1G35140	AT1G19290	AT1G15825	AT1G49400	AT1G54260	AT1G64850
AT2G04920	AT1G33890	AT1G25275	AT1G16350	AT1G35210	AT1G19330	AT1G16070	AT1G49600	AT1G54370	AT1G65420
AT2G05180	AT1G33930	AT1G25400	AT1G16500	AT1G35580	AT1G19340	AT1G16130	AT1G49620	AT1G55080	AT1G65720
AT2G05185	AT1G34670	AT1G25550	AT1G16880	AT1G35670	AT1G19350	AT1G16370	AT1G49840	AT1G56345	AT1G65820
AT2G05190	AT1G35550	AT1G25560	AT1G17620	AT1G42490	AT1G19380	AT1G16690	AT1G50490	AT1G56350	AT1G66080
AT2G05441	AT1G35910	AT1G26730	AT1G18075	AT1G43160	AT1G19440	AT1G17170	AT1G50920	AT1G60660	AT1G66410
AT2G05720	AT1G44542	AT1G27000	AT1G18090	AT1G43766	AT1G19710	AT1G17180	AT1G51060	AT1G61065	AT1G67250
AT2G07290	AT1G46408	AT1G27760	AT1G18330	AT1G44414	AT1G19835	AT1G17190	AT1G51070	AT1G62045	AT1G68340
AT2G07599	AT1G47317	AT1G27820	AT1G18470	AT1G45165	AT1G19920	AT1G17290	AT1G51100	AT1G62060	AT1G68760
AT2G07663	AT1G47786	AT1G28050	AT1G18680	AT1G47700	AT1G20050	AT1G17380	AT1G51360	AT1G62590	AT1G68920
AT2G07664	AT1G47810	AT1G28190	AT1G18980	AT1G47930	AT1G20450	AT1G17420	AT1G51800	AT1G62610	AT1G69270
AT2G07667	AT1G48590	AT1G28200	AT1G18990	AT1G48770	AT1G20693	AT1G17620	AT1G51850	AT1G62620	AT1G70000
AT2G07669	AT1G48820	AT1G28330	AT1G19000	AT1G49520	AT1G20823	AT1G17744	AT1G52155	AT1G63040	AT1G71130
AT2G07673	AT1G49220	AT1G28360	AT1G19050	AT1G50880	AT1G21090	AT1G17745	AT1G52200	AT1G63070	AT1G72020
AT2G07674	AT1G50960	AT1G28370	AT1G19330	AT1G51760	AT1G21350	AT1G17750	AT1G52280	AT1G63390	AT1G72630
AT2G07675	AT1G51010	AT1G28380	AT1G19340	AT1G52890	AT1G21380	AT1G18010	AT1G52300	AT1G63400	AT1G72790
AT2G07676	AT1G51290	AT1G28390	AT1G19350	AT1G53560	AT1G21840	AT1G18270	AT1G52825	AT1G64195	AT1G73240
AT2G07677	AT1G51320	AT1G28480	AT1G19380	AT1G53687	AT1G22065	AT1G18500	AT1G53300	AT1G64730	AT1G73250
AT2G07678	AT1G52400	AT1G28490	AT1G19480	AT1G53840	AT1G22070	AT1G18570	AT1G53345	AT1G64820	AT1G73750
AT2G07681	AT1G53683	AT1G29640	AT1G19700	AT1G53970	AT1G22170	AT1G19020	AT1G54580	AT1G64980	AT1G74840
AT2G07684	AT1G53687	AT1G30135	AT1G19920	AT1G53980	AT1G22190	AT1G19025	AT1G54780	AT1G65295	AT1G74950
AT2G07687	AT1G53690	AT1G30320	AT1G20450	AT1G54000	AT1G22220	AT1G19180	AT1G55205	AT1G65720	AT1G75020
AT2G07688	AT1G54950	AT1G30740	AT1G20640	AT1G54215	AT1G22230	AT1G19190	AT1G55300	AT1G67430	AT1G75510
AT2G07689	AT1G56160	AT1G31290	AT1G20650	AT1G54575	AT1G22500	AT1G19210	AT1G55360	AT1G67856	AT1G75540
AT2G07692	AT1G56240	AT1G32610	AT1G20693	AT1G56470	AT1G23030	AT1G19530	AT1G56020	AT1G68190	AT1G75990
AT2G07698	AT1G56520	AT1G32630	AT1G20823	AT1G57765	AT1G23040	AT1G19540	AT1G56045	AT1G68290	AT1G76062
AT2G07699	AT1G57790	AT1G32860	AT1G21350	AT1G60470	AT1G23290	AT1G19770	AT1G57860	AT1G68660	AT1G76065
AT2G07706	AT1G58460	AT1G32970	AT1G21840	AT1G60730	AT1G24450	AT1G20300	AT1G58280	AT1G69330	AT1G76185
AT2G07709	AT1G59535	AT1G32975	AT1G22030	AT1G61255	AT1G24625	AT1G20310	AT1G60010	AT1G69580	AT1G76200
AT2G07711	AT1G60240	AT1G33590	AT1G22065	AT1G61810	AT1G27210	AT1G20430	AT1G61050	AT1G71090	AT1G76360
AT2G07713	AT1G60830	AT1G33709	AT1G22070	AT1G62160	AT1G27440	AT1G20510	AT1G61170	AT1G71450	AT1G76900
AT2G07714	AT1G60980	AT1G34300	AT1G22170	AT1G62420	AT1G27670	AT1G21100	AT1G61667	AT1G71830	AT1G77360
AT2G07715	AT1G60985	AT1G35140	AT1G22190	AT1G62840	AT1G28130	AT1G21110	AT1G61840	AT1G72141	AT1G78110
AT2G07716	AT1G61093	AT1G35210	AT1G22220	AT1G63005	AT1G28680	AT1G21120	AT1G62050	AT1G72170	AT1G78310
AT2G07717	AT1G61270	AT1G35580	AT1G22230	AT1G63040	AT1G29041	AT1G21130	AT1G62110	AT1G73040	AT1G78600
AT2G07719	AT1G61563	AT1G35610	AT1G22300	AT1G63105	AT1G29179	AT1G21140	AT1G62180	AT1G73820	AT1G79040
AT2G07721	AT1G61650	AT1G35625	AT1G22500	AT1G63280	AT1G29280	AT1G21326	AT1G63000	AT1G74055	AT1G80970
AT2G07722	AT1G61688	AT1G37130	AT1G23030	AT1G63840	AT1G29840	AT1G21400	AT1G63120	AT1G75090	AT2G01150
AT2G07723	AT1G62035	AT1G43160	AT1G23290	AT1G64150	AT1G29850	AT1G21580	AT1G63220	AT1G76790	AT2G02050
AT2G07724	AT1G62333	AT1G43245	AT1G23980	AT1G64160	AT1G30110	AT1G21680	AT1G63410	AT1G77020	AT2G02360
AT2G07725	AT1G62380	AT1G44350	AT1G24625	AT1G64660	AT1G30510	AT1G22280	AT1G63480	AT1G78270	AT2G02955
AT2G07728	AT1G62770	AT1G45165	AT1G25510	AT1G64730	AT1G31320	AT1G22350	AT1G63940	AT1G78880	AT2G03380
AT2G07731	AT1G63055	AT1G47690	AT1G26100	AT1G65346	AT1G31350	AT1G22810	AT1G64330	AT1G78882	AT2G03430
AT2G07732	AT1G63060	AT1G47760	AT1G27030	AT1G65990	AT1G31850	AT1G23390	AT1G64490	AT1G78890	AT2G03450
AT2G07733	AT1G63105	AT1G47915	AT1G27120	AT1G66000	AT1G31940	AT1G23410	AT1G64590	AT1G78990	AT2G03690
AT2G07734	AT1G63295	AT1G48770	AT1G27210	AT1G66350	AT1G32070	AT1G23800	AT1G64850	AT1G79310	AT2G03870
AT2G07738	AT1G64000	AT1G49520	AT1G27670	AT1G66580	AT1G32260	AT1G23840	AT1G65420	AT1G79590	AT2G04240
AT2G07739	AT1G64870	AT1G50954	AT1G28100	AT1G66590	AT1G32370	AT1G23850	AT1G65820	AT1G79650	AT2G04780
AT2G07741	AT1G65486	AT1G51760	AT1G28130	AT1G66600	AT1G33260	AT1G23870	AT1G65840	AT1G79660	AT2G05810
AT2G07751	AT1G65820	AT1G52380	AT1G28290	AT1G67645	AT1G34000	AT1G24100	AT1G65985	AT1G79730	AT2G06990
AT2G07768	AT1G65985	AT1G52760	AT1G28310	AT1G69050	AT1G34040	AT1G24600	AT1G66080	AT1G79915	AT2G07709
AT2G07774	AT1G66090	AT1G52890	AT1G28400	AT1G69485	AT1G34430	AT1G24792	AT1G66140	AT1G80080	AT2G07715
AT2G07775	AT1G66300	AT1G53560	AT1G29179	AT1G69490	AT1G35255	AT1G25220	AT1G66725	AT2G01050	AT2G07721
AT2G07783	AT1G66320	AT1G53785	AT1G29280	AT1G69600	AT1G35260	AT1G25275	AT1G67080	AT2G02400	AT2G07738
AT2G07785	AT1G66795	AT1G53840	AT1G29418	AT1G69760	AT1G35430	AT1G25390	AT1G67250	AT2G03050	AT2G07786
AT2G07786	AT1G66980	AT1G53970	AT1G30110	AT1G69910	AT1G38131	AT1G25400	AT1G68150	AT2G03300	AT2G07795
AT2G07787	AT1G67170	AT1G53980	AT1G30500	AT1G69920	AT1G47970	AT1G25560	AT1G68730	AT2G07000	AT2G07827
AT2G07795	AT1G67860	AT1G53990	AT1G30510	AT1G70140	AT1G48280	AT1G26380	AT1G68795	AT2G07663	AT2G07830
AT2G07798	AT1G68460	AT1G54000	AT1G31070	AT1G70700	AT1G48460	AT1G26730	AT1G68920	AT2G07713	AT2G11910
AT2G07806	AT1G69930	AT1G54150	AT1G31320	AT1G71080	AT1G48480	AT1G27130	AT1G68945	AT2G07813	AT2G13100
AT2G07807	AT1G70209	AT1G55580	AT1G31410	AT1G71090	AT1G48690	AT1G27135	AT1G69810	AT2G07835	AT2G13130
AT2G07808	AT1G70640	AT1G56250	AT1G31835	AT1G71500	AT1G48745	AT1G27640	AT1G70410	AT2G11522	AT2G14830
AT2G07811	AT1G70870	AT1G58643	AT1G31850	AT1G71520	AT1G48750	AT1G27730	AT1G70850	AT2G12280	AT2G15570
AT2G07825	AT1G72080	AT1G59850	AT1G31940	AT1G71880	AT1G48940	AT1G28050	AT1G70890	AT2G14288	AT2G15695
AT2G07826	AT1G73560	AT1G60190	AT1G32580	AT1G72210	AT1G49310	AT1G28190	AT1G70895	AT2G15340	AT2G15980
AT2G07827	AT1G73850	AT1G60720	AT1G32690	AT1G72450	AT1G49450	AT1G28370	AT1G72180	AT2G15360	AT2G16460
AT2G07830	AT1G74010	AT1G60730	AT1G33240	AT1G73066	AT1G49600	AT1G28380	AT1G72200	AT2G15765	AT2G16600
AT2G07835	AT1G74500	AT1G61065	AT1G33260	AT1G73260	AT1G49620	AT1G28390	AT1G72310	AT2G16190	AT2G17320
AT2G13128	AT1G74620	AT1G61340	AT1G33360	AT1G74120	AT1G49650	AT1G28480	AT1G72430	AT2G16220	AT2G17450
AT2G14960	AT1G75580	AT1G61810	AT1G33800	AT1G74430	AT1G49660	AT1G28600	AT1G72630	AT2G17030	AT2G18740
AT2G15460	AT1G75590	AT1G61820	AT1G34000	AT1G74950	AT1G49840	AT1G29160	AT1G74560	AT2G17033	AT2G19760
AT2G16190	AT1G75600	AT1G61890	AT1G34040	AT1G75220	AT1G49850	AT1G29640	AT1G74840	AT2G17200	AT2G20120
AT2G16810	AT1G75790	AT1G62420	AT1G35255	AT1G75480	AT1G51360	AT1G30135	AT1G74940	AT2G17640	AT2G20560
AT2G17055	AT1G77110	AT1G62440	AT1G35260	AT1G75490	AT1G51630	AT1G30370	AT1G75270	AT2G17972	AT2G20820
AT2G18480	AT1G77160	AT1G62480	AT1G38131	AT1G76410	AT1G51840	AT1G30473	AT1G75388	AT2G18200	AT2G20930
AT2G19970	AT1G78030	AT1G63040	AT1G44100	AT1G76590	AT1G51850	AT1G30720	AT1G75390	AT2G18260	AT2G20940
AT2G20595	AT1G78740	AT1G63390	AT1G44790	AT1G76640	AT1G52200	AT1G30730	AT1G75510	AT2G19000	AT2G21240
AT2G21620	AT1G80330	AT1G63400	AT1G45688	AT1G76650	AT1G53000	AT1G30750	AT1G75680	AT2G21950	AT2G21580
AT2G21895	AT1G80390	AT1G64160	AT1G47200	AT1G76660	AT1G53300	AT1G30755	AT1G75840	AT2G21960	AT2G22360
AT2G22241	AT1G80580	AT1G64660	AT1G47970	AT1G76954	AT1G54780	AT1G30757	AT1G76680	AT2G21980	AT2G22630
AT2G22340	AT2G01300	AT1G64730	AT1G48270	AT1G77150	AT1G55205	AT1G30820	AT1G76690	AT2G22090	AT2G22830
AT2G22370	AT2G02130	AT1G65346	AT1G48480	AT1G77880	AT1G55360	AT1G32350	AT1G77330	AT2G22470	AT2G22920
AT2G22820	AT2G02330	AT1G65870	AT1G48690	AT1G78650	AT1G55760	AT1G32585	AT1G77530	AT2G23149	AT2G23040
AT2G23160	AT2G03030	AT1G66350	AT1G48750	AT1G79170	AT1G56020	AT1G32640	AT1G77640	AT2G23150	AT2G23090
AT2G24080	AT2G03291	AT1G66580	AT1G48960	AT1G79180	AT1G57860	AT1G32970	AT1G77690	AT2G24220	AT2G23200
AT2G24103	AT2G03710	AT1G66590	AT1G49310	AT1G79310	AT1G57980	AT1G33590	AT1G78000	AT2G25110	AT2G23450
AT2G24780	AT2G03750	AT1G66600	AT1G49320	AT1G80300	AT1G58170	AT1G33600	AT1G78110	AT2G26010	AT2G23780
AT2G25040	AT2G03910	AT1G67000	AT1G49400	AT1G80810	AT1G59860	AT1G34041	AT1G78120	AT2G26380	AT2G23790
AT2G25330	AT2G04930	AT1G67785	AT1G49480	AT1G80820	AT1G60160	AT1G35210	AT1G78206	AT2G28671	AT2G23810
AT2G26130	AT2G05133	AT1G67810	AT1G49600	AT1G80840	AT1G60790	AT1G35230	AT1G78310	AT2G29160	AT2G24550
AT2G26500	AT2G05410	AT1G68390	AT1G49620	AT1G80920	AT1G61050	AT1G35580	AT1G78600	AT2G29452	AT2G24592
AT2G29370	AT2G05580	AT1G68540	AT1G49650	AT2G01300	AT1G61280	AT1G35670	AT1G79040	AT2G29460	AT2G24630
AT2G29452	AT2G14080	AT1G68620	AT1G49660	AT2G01340	AT1G61470	AT1G37130	AT1G80690	AT2G29860	AT2G25052
AT2G29700	AT2G14206	AT1G68845	AT1G49780	AT2G01920	AT1G61667	AT1G43100	AT1G80830	AT2G31400	AT2G25190
AT2G29910	AT2G14550	AT1G69050	AT1G49840	AT2G02400	AT1G61795	AT1G43160	AT2G01520	AT2G31410	AT2G25720
AT2G29960	AT2G14580	AT1G69150	AT1G49850	AT2G03740	AT1G62050	AT1G43670	AT2G01540	AT2G31930	AT2G26110
AT2G30105	AT2G14670	AT1G69485	AT1G50290	AT2G04120	AT1G62180	AT1G44350	AT2G01640	AT2G32050	AT2G26190
AT2G30680	AT2G14920	AT1G69520	AT1G50790	AT2G04395	AT1G62370	AT1G45145	AT2G01830	AT2G32060	AT2G26267
AT2G30960	AT2G15327	AT1G69523	AT1G51060	AT2G05190	AT1G62520	AT1G47530	AT2G01910	AT2G33130	AT2G27290
AT2G30985	AT2G15765	AT1G69600	AT1G51070	AT2G05790	AT1G62900	AT1G48320	AT2G02590	AT2G33450	AT2G27500
AT2G32350	AT2G16990	AT1G69760	AT1G51100	AT2G06090	AT1G62990	AT1G48720	AT2G03470	AT2G34470	AT2G28150
AT2G32885	AT2G17090	AT1G69890	AT1G51140	AT2G07599	AT1G63000	AT1G51680	AT2G03870	AT2G34480	AT2G28426
AT2G33855	AT2G17960	AT1G69910	AT1G51170	AT2G07663	AT1G63120	AT1G51760	AT2G04240	AT2G34655	AT2G28720
AT2G34980	AT2G18140	AT1G69920	AT1G51340	AT2G07664	AT1G63240	AT1G52890	AT2G04780	AT2G36355	AT2G28740
AT2G35613	AT2G18810	AT1G69930	AT1G51550	AT2G07667	AT1G63380	AT1G53170	AT2G05810	AT2G36854	AT2G30270
AT2G35980	AT2G19050	AT1G69935	AT1G51630	AT2G07669	AT1G63460	AT1G53430	AT2G06850	AT2G36916	AT2G30330
AT2G36060	AT2G19420	AT1G70130	AT1G51700	AT2G07673	AT1G64380	AT1G53440	AT2G11910	AT2G37230	AT2G30350
AT2G36695	AT2G19500	AT1G70140	AT1G51840	AT2G07676	AT1G64490	AT1G53560	AT2G13100	AT2G37410	AT2G30360
AT2G36970	AT2G20100	AT1G70290	AT1G51850	AT2G07677	AT1G64640	AT1G53840	AT2G13130	AT2G38600	AT2G31570
AT2G37430	AT2G20430	AT1G70700	AT1G52300	AT2G07678	AT1G64850	AT1G53887	AT2G15570	AT2G39720	AT2G31880
AT2G39320	AT2G21725	AT1G70750	AT1G52710	AT2G07689	AT1G64980	AT1G53970	AT2G15580	AT2G40765	AT2G32430
AT2G40260	AT2G21727	AT1G70810	AT1G52720	AT2G07692	AT1G65845	AT1G53980	AT2G15620	AT2G40955	AT2G33480
AT2G40802	AT2G22160	AT1G71080	AT1G52825	AT2G07698	AT1G66080	AT1G53990	AT2G16660	AT2G41082	AT2G33510
AT2G43560	AT2G22320	AT1G71090	AT1G53000	AT2G07699	AT1G66240	AT1G54000	AT2G17340	AT2G41233	AT2G33550
AT2G44578	AT2G22590	AT1G71100	AT1G53210	AT2G07706	AT1G67330	AT1G54100	AT2G17540	AT2G41950	AT2G35170
AT2G46070	AT2G22960	AT1G71170	AT1G53300	AT2G07711	AT1G68060	AT1G54110	AT2G18560	AT2G42520	AT2G35470
AT2G46080	AT2G23190	AT1G71430	AT1G53541	AT2G07713	AT1G68070	AT1G55010	AT2G18990	AT2G42980	AT2G35585
AT2G46110	AT2G23220	AT1G71520	AT1G54095	AT2G07715	AT1G68260	AT1G55020	AT2G19760	AT2G44120	AT2G35658
AT2G46300	AT2G23640	AT1G71880	AT1G54120	AT2G07719	AT1G68490	AT1G55510	AT2G20080	AT2G44190	AT2G36900
AT2G46995	AT2G23834	AT1G72040	AT1G55205	AT2G07721	AT1G68550	AT1G55580	AT2G20480	AT2G45410	AT2G38420
AT2G47360	AT2G24430	AT1G72450	AT1G55360	AT2G07722	AT1G68552	AT1G55850	AT2G21045	AT2G46000	AT2G38450
AT3G01323	AT2G24460	AT1G72520	AT1G55675	AT2G07724	AT1G68760	AT1G56240	AT2G21580	AT2G46160	AT2G38760
AT3G01860	AT2G24810	AT1G72530	AT1G56020	AT2G07725	AT1G68795	AT1G56250	AT2G21660	AT2G46260	AT2G40000
AT3G02080	AT2G25630	AT1G72850	AT1G56045	AT2G07728	AT1G69270	AT1G57990	AT2G22496	AT2G46390	AT2G40095
AT3G04510	AT2G26740	AT1G73066	AT1G56700	AT2G07731	AT1G69390	AT1G58270	AT2G22570	AT2G46580	AT2G40110
AT3G04620	AT2G27550	AT1G73260	AT1G57860	AT2G07732	AT1G69780	AT1G59865	AT2G22920	AT2G46630	AT2G40205
AT3G05550	AT2G27940	AT1G73500	AT1G57980	AT2G07734	AT1G70885	AT1G59870	AT2G23090	AT2G46790	AT2G40380
AT3G05560	AT2G28010	AT1G74010	AT1G58150	AT2G07738	AT1G70890	AT1G60190	AT2G24530	AT2G46995	AT2G42280
AT3G05602	AT2G29870	AT1G74090	AT1G58170	AT2G07739	AT1G70895	AT1G60720	AT2G24590	AT2G47370	AT2G42975
AT3G05727	AT2G29990	AT1G74100	AT1G58290	AT2G07741	AT1G70900	AT1G60730	AT2G24630	AT2G47380	AT2G43760
AT3G06019	AT2G30230	AT1G74950	AT1G60790	AT2G07768	AT1G70985	AT1G61340	AT2G25052	AT2G47560	AT2G45170
AT3G07425	AT2G30420	AT1G75180	AT1G61050	AT2G07775	AT1G72010	AT1G61360	AT2G25169	AT2G48000	AT2G45630
AT3G07522	AT2G30432	AT1G75190	AT1G61667	AT2G07783	AT1G72150	AT1G61370	AT2G25720	AT3G01319	AT2G46330
AT3G10050	AT2G31425	AT1G75220	AT1G61670	AT2G07787	AT1G72160	AT1G61820	AT2G26267	AT3G01970	AT2G46410
AT3G10090	AT2G31690	AT1G75490	AT1G61795	AT2G07795	AT1G72180	AT1G61890	AT2G26730	AT3G01980	AT2G47275
AT3G10120	AT2G32460	AT1G76040	AT1G62035	AT2G07798	AT1G72200	AT1G62300	AT2G26980	AT3G02150	AT2G47360
AT3G11825	AT2G32785	AT1G76160	AT1G62050	AT2G07806	AT1G72240	AT1G62570	AT2G27010	AT3G02310	AT3G02790
AT3G12143	AT2G34825	AT1G76410	AT1G62110	AT2G07807	AT1G72310	AT1G62620	AT2G27360	AT3G03470	AT3G02950
AT3G12160	AT2G34925	AT1G76590	AT1G62520	AT2G07808	AT1G72430	AT1G62660	AT2G27710	AT3G04000	AT3G03520
AT3G12170	AT2G35590	AT1G76640	AT1G62990	AT2G07811	AT1G72480	AT1G63090	AT2G28150	AT3G04680	AT3G03880
AT3G13540	AT2G36020	AT1G76650	AT1G63000	AT2G07825	AT1G72500	AT1G64065	AT2G28160	AT3G04940	AT3G03980
AT3G13600	AT2G36110	AT1G76660	AT1G63120	AT2G07826	AT1G72700	AT1G64160	AT2G28250	AT3G05280	AT3G04020
AT3G15740	AT2G36190	AT1G76954	AT1G63240	AT2G07827	AT1G73177	AT1G64280	AT2G28330	AT3G05300	AT3G04730
AT3G16680	AT2G36985	AT1G77060	AT1G63460	AT2G07830	AT1G73210	AT1G64290	AT2G28510	AT3G06320	AT3G05165
AT3G17190	AT2G37610	AT1G77760	AT1G63670	AT2G11271	AT1G73330	AT1G64660	AT2G28550	AT3G06570	AT3G05200
AT3G17500	AT2G38390	AT1G78660	AT1G64380	AT2G14110	AT1G73600	AT1G64720	AT2G28930	AT3G06895	AT3G06270
AT3G18330	AT2G38870	AT1G79160	AT1G64390	AT2G14270	AT1G73602	AT1G64730	AT2G29750	AT3G06920	AT3G06470
AT3G18460	AT2G38900	AT1G79170	AT1G64440	AT2G14290	AT1G73640	AT1G65520	AT2G30330	AT3G06960	AT3G07600
AT3G19070	AT2G39415	AT1G79310	AT1G64450	AT2G15490	AT1G73687	AT1G66050	AT2G30620	AT3G07180	AT3G08880
AT3G20075	AT2G40004	AT1G79700	AT1G64490	AT2G15890	AT1G73760	AT1G66160	AT2G31360	AT3G07380	AT3G09020
AT3G20362	AT2G40170	AT1G79720	AT1G64590	AT2G15960	AT1G73910	AT1G66280	AT2G31490	AT3G07522	AT3G09500
AT3G20470	AT2G40450	AT1G79770	AT1G64640	AT2G16260	AT1G73940	AT1G66580	AT2G32270	AT3G07525	AT3G10190
AT3G21481	AT2G40750	AT1G79840	AT1G64850	AT2G16340	AT1G74370	AT1G66590	AT2G32430	AT3G07560	AT3G10480
AT3G22450	AT2G41690	AT1G80120	AT1G64980	AT2G17960	AT1G74380	AT1G66600	AT2G32960	AT3G08700	AT3G10730
AT3G22700	AT2G41910	AT1G80300	AT1G65420	AT2G18115	AT1G74580	AT1G66760	AT2G33220	AT3G09760	AT3G11880
AT3G23680	AT2G41930	AT1G80810	AT1G65720	AT2G18196	AT1G74660	AT1G66880	AT2G33360	AT3G09990	AT3G12545
AT3G24300	AT2G42540	AT1G80820	AT1G65845	AT2G18680	AT1G74840	AT1G67070	AT2G33510	AT3G10070	AT3G13580
AT3G25730	AT2G42820	AT1G80840	AT1G65985	AT2G18700	AT1G74940	AT1G67460	AT2G34490	AT3G10840	AT3G15353
AT3G26460	AT2G42830	AT2G01290	AT1G66200	AT2G18740	AT1G75060	AT1G67470	AT2G35345	AT3G10880	AT3G15450
AT3G27410	AT2G43261	AT2G01300	AT1G66450	AT2G18750	AT1G75080	AT1G67480	AT2G35585	AT3G12050	AT3G15578
AT3G27425	AT2G43620	AT2G01340	AT1G67330	AT2G19460	AT1G75680	AT1G67810	AT2G35743	AT3G12090	AT3G15630
AT3G27450	AT2G43660	AT2G01450	AT1G67510	AT2G19820	AT1G76360	AT1G67920	AT2G35860	AT3G12530	AT3G16230
AT3G28280	AT2G43670	AT2G01920	AT1G67920	AT2G20130	AT1G76880	AT1G67980	AT2G36100	AT3G13150	AT3G16350
AT3G29040	AT2G43920	AT2G02180	AT1G68070	AT2G22340	AT1G76900	AT1G68390	AT2G36400	AT3G13857	AT3G17120
AT3G29300	AT2G44340	AT2G02390	AT1G68150	AT2G22750	AT1G77400	AT1G68620	AT2G36570	AT3G14040	AT3G20680
AT3G30280	AT2G44581	AT2G04041	AT1G68220	AT2G22760	AT1G77520	AT1G68845	AT2G37100	AT3G14110	AT3G20910
AT3G30430	AT2G45050	AT2G04100	AT1G68238	AT2G22820	AT1G77530	AT1G69050	AT2G37130	AT3G15111	AT3G22310
AT3G30778	AT2G45110	AT2G04400	AT1G68550	AT2G22860	AT1G78000	AT1G69150	AT2G37380	AT3G15358	AT3G22530
AT3G43480	AT2G45170	AT2G05500	AT1G68552	AT2G22870	AT1G78010	AT1G69490	AT2G37450	AT3G15760	AT3G23325
AT3G44760	AT2G45210	AT2G05790	AT1G68760	AT2G22890	AT1G78110	AT1G69500	AT2G38090	AT3G15780	AT3G23326
AT3G47070	AT2G46860	AT2G06050	AT1G68795	AT2G23160	AT1G78120	AT1G69600	AT2G38140	AT3G16740	AT3G23805
AT3G47430	AT2G47870	AT2G07599	AT1G68920	AT2G24860	AT1G78310	AT1G69890	AT2G38420	AT3G17460	AT3G24500
AT3G47510	AT3G01010	AT2G07663	AT1G68945	AT2G25900	AT1G78590	AT1G69920	AT2G40150	AT3G17465	AT3G24927
AT3G47540	AT3G01230	AT2G07664	AT1G69295	AT2G26380	AT1G78600	AT1G69930	AT2G40230	AT3G17670	AT3G26030
AT3G48270	AT3G01240	AT2G07667	AT1G69780	AT2G26390	AT1G78780	AT1G70130	AT2G40480	AT3G17675	AT3G26134
AT3G50410	AT3G01250	AT2G07669	AT1G69810	AT2G26530	AT1G79270	AT1G70140	AT2G40900	AT3G18282	AT3G27100
AT3G51636	AT3G01328	AT2G07673	AT1G70230	AT2G26540	AT1G79390	AT1G70290	AT2G41310	AT3G18291	AT3G27160
AT3G52070	AT3G02242	AT2G07674	AT1G70360	AT2G28671	AT1G80830	AT1G70700	AT2G42430	AT3G19220	AT3G27200
AT3G52330	AT3G03880	AT2G07675	AT1G70370	AT2G29420	AT1G80850	AT1G70750	AT2G42570	AT3G19530	AT3G27290
AT3G52390	AT3G04170	AT2G07676	AT1G70850	AT2G29430	AT1G80890	AT1G71520	AT2G42910	AT3G19760	AT3G27350
AT3G52510	AT3G04200	AT2G07677	AT1G70860	AT2G29440	AT2G01150	AT1G71880	AT2G43110	AT3G20155	AT3G27850
AT3G52570	AT3G04280	AT2G07678	AT1G70880	AT2G29450	AT2G01180	AT1G71920	AT2G43290	AT3G20320	AT3G28950
AT3G52790	AT3G05460	AT2G07687	AT1G70885	AT2G29452	AT2G01210	AT1G72060	AT2G45210	AT3G20410	AT3G29035
AT3G54150	AT3G05730	AT2G07688	AT1G70890	AT2G29460	AT2G01505	AT1G72070	AT2G45340	AT3G20890	AT3G29330
AT3G54480	AT3G09290	AT2G07689	AT1G70895	AT2G29470	AT2G01540	AT1G72360	AT2G45590	AT3G21460	AT3G42860
AT3G56500	AT3G10000	AT2G07698	AT1G70900	AT2G29480	AT2G01590	AT1G72450	AT2G46410	AT3G22231	AT3G44010
AT3G57510	AT3G10080	AT2G07699	AT1G70990	AT2G29490	AT2G01640	AT1G72520	AT2G46535	AT3G22234	AT3G44480
AT3G58020	AT3G10780	AT2G07706	AT1G71910	AT2G30260	AT2G01890	AT1G72530	AT2G46890	AT3G22420	AT3G45600
AT3G58150	AT3G11110	AT2G07709	AT1G72160	AT2G30560	AT2G01910	AT1G72900	AT2G47360	AT3G23490	AT3G46560
AT3G58390	AT3G11300	AT2G07711	AT1G72180	AT2G31345	AT2G02590	AT1G72920	AT3G02555	AT3G24060	AT3G46666
AT3G60647	AT3G11745	AT2G07714	AT1G72190	AT2G32140	AT2G03350	AT1G72930	AT3G02560	AT3G24068	AT3G47490
AT3G60897	AT3G13228	AT2G07719	AT1G72200	AT2G32190	AT2G03440	AT1G72940	AT3G02630	AT3G24070	AT3G47960
AT3G60990	AT3G13370	AT2G07721	AT1G72240	AT2G32200	AT2G03880	AT1G73080	AT3G02730	AT3G24216	AT3G48140
AT3G61035	AT3G13660	AT2G07722	AT1G72310	AT2G33830	AT2G04240	AT1G73260	AT3G02870	AT3G28193	AT3G49530
AT3G61100	AT3G13825	AT2G07723	AT1G72430	AT2G34070	AT2G04280	AT1G73500	AT3G03420	AT3G28710	AT3G49550
AT3G62290	AT3G13950	AT2G07724	AT1G72810	AT2G34135	AT2G04780	AT1G73965	AT3G03450	AT3G29575	AT3G49750
AT3G62336	AT3G14380	AT2G07725	AT1G73330	AT2G34590	AT2G04790	AT1G74080	AT3G04120	AT3G29765	AT3G49790
AT3G63160	AT3G14385	AT2G07728	AT1G73380	AT2G34600	AT2G05810	AT1G74360	AT3G05100	AT3G31400	AT3G49910
AT3G63540	AT3G15370	AT2G07731	AT1G73390	AT2G34910	AT2G05830	AT1G74750	AT3G05165	AT3G32180	AT3G50040
AT4G00160	AT3G16410	AT2G07732	AT1G73600	AT2G35700	AT2G06850	AT1G74950	AT3G05490	AT3G32330	AT3G50810
AT4G00180	AT3G16660	AT2G07733	AT1G73602	AT2G36640	AT2G11910	AT1G75490	AT3G05690	AT3G42310	AT3G51640
AT4G00651	AT3G17265	AT2G07734	AT1G73687	AT2G37180	AT2G12400	AT1G76070	AT3G06035	AT3G43153	AT3G51650
AT4G00885	AT3G17730	AT2G07738	AT1G73750	AT2G38230	AT2G15570	AT1G76500	AT3G07230	AT3G43682	AT3G51920
AT4G02733	AT3G18320	AT2G07739	AT1G74380	AT2G38240	AT2G16660	AT1G76520	AT3G09500	AT3G44100	AT3G52105
AT4G03160	AT3G18450	AT2G07751	AT1G74520	AT2G38750	AT2G16970	AT1G76590	AT3G09980	AT3G44490	AT3G52360
AT4G05087	AT3G18560	AT2G07768	AT1G74530	AT2G38760	AT2G16990	AT1G76600	AT3G11230	AT3G44704	AT3G52760
AT4G08190	AT3G19150	AT2G07774	AT1G74560	AT2G39210	AT2G17055	AT1G76640	AT3G11660	AT3G44757	AT3G53120
AT4G09210	AT3G19890	AT2G07775	AT1G74580	AT2G39720	AT2G17120	AT1G76650	AT3G12070	AT3G44785	AT3G53260
AT4G09220	AT3G20997	AT2G07783	AT1G74660	AT2G39725	AT2G17300	AT1G76930	AT3G12830	AT3G47836	AT3G53930
AT4G09250	AT3G21055	AT2G07785	AT1G74840	AT2G39980	AT2G18520	AT1G77060	AT3G13240	AT3G47840	AT3G54210
AT4G10660	AT3G21210	AT2G07787	AT1G74929	AT2G40004	AT2G18560	AT1G77122	AT3G13480	AT3G49820	AT3G54950
AT4G10680	AT3G21330	AT2G07795	AT1G74940	AT2G40350	AT2G18570	AT1G77450	AT3G13674	AT3G50250	AT3G55150
AT4G10820	AT3G21420	AT2G07798	AT1G75060	AT2G40802	AT2G18910	AT1G77760	AT3G13677	AT3G50290	AT3G55220
AT4G11180	AT3G21730	AT2G07806	AT1G75080	AT2G40805	AT2G19570	AT1G78410	AT3G13760	AT3G50320	AT3G55280
AT4G15380	AT3G21850	AT2G07807	AT1G75270	AT2G41100	AT2G19580	AT1G78650	AT3G13810	AT3G52240	AT3G55600
AT4G15690	AT3G22010	AT2G07808	AT1G75350	AT2G41120	AT2G21185	AT1G78660	AT3G14940	AT3G53520	AT3G55890
AT4G15750	AT3G22231	AT2G07811	AT1G75380	AT2G41690	AT2G21250	AT1G78830	AT3G15250	AT3G53860	AT3G55950
AT4G15755	AT3G22240	AT2G07813	AT1G75388	AT2G41905	AT2G21290	AT1G78850	AT3G15395	AT3G53870	AT3G56000
AT4G17085	AT3G22415	AT2G07825	AT1G75390	AT2G42140	AT2G21580	AT1G79160	AT3G15810	AT3G55672	AT3G57040
AT4G17215	AT3G22500	AT2G07826	AT1G75410	AT2G42310	AT2G22190	AT1G79245	AT3G16490	AT3G56970	AT3G57090
AT4G19191	AT3G22510	AT2G07827	AT1G75680	AT2G42620	AT2G22496	AT1G79310	AT3G16560	AT3G57900	AT3G57740
AT4G19630	AT3G22550	AT2G07830	AT1G75840	AT2G44065	AT2G22905	AT1G79360	AT3G17170	AT3G57910	AT3G59000
AT4G22212	AT3G23030	AT2G11778	AT1G76670	AT2G44070	AT2G22910	AT1G79680	AT3G18710	AT3G58270	AT3G59150
AT4G22285	AT3G23040	AT2G14288	AT1G76900	AT2G44080	AT2G22920	AT1G79730	AT3G19370	AT3G58300	AT3G59280
AT4G22490	AT3G23109	AT2G14290	AT1G76990	AT2G44840	AT2G23090	AT1G80160	AT3G19450	AT3G58510	AT3G59650
AT4G22610	AT3G23245	AT2G14750	AT1G77520	AT2G46260	AT2G23348	AT1G80290	AT3G20260	AT3G58670	AT3G59690
AT4G23170	AT3G23270	AT2G15470	AT1G77525	AT2G46400	AT2G23430	AT1G80300	AT3G20370	AT3G58676	AT3G59940
AT4G25433	AT3G24280	AT2G15480	AT1G77530	AT2G46455	AT2G23600	AT1G80350	AT3G20380	AT3G59520	AT3G60080
AT4G25760	AT3G25165	AT2G15490	AT1G77920	AT2G46510	AT2G23810	AT1G80360	AT3G20640	AT3G59800	AT3G60590
AT4G28870	AT3G25260	AT2G15760	AT1G78000	AT2G47050	AT2G24290	AT1G80380	AT3G21100	AT3G60400	AT3G60680
AT4G29548	AT3G25640	AT2G15890	AT1G78010	AT2G47275	AT2G24390	AT1G80440	AT3G21260	AT3G60410	AT3G62270
AT4G29570	AT3G25770	AT2G15960	AT1G78110	AT2G47950	AT2G24540	AT1G80810	AT3G21400	AT3G60990	AT4G00110
AT4G29630	AT3G26812	AT2G16100	AT1G78120	AT3G01970	AT2G24590	AT1G80820	AT3G21710	AT3G61035	AT4G00905
AT4G29650	AT3G26813	AT2G16110	AT1G78206	AT3G02140	AT2G25100	AT1G80840	AT3G22104	AT3G62090	AT4G01540
AT4G30280	AT3G26815	AT2G17180	AT1G78310	AT3G03990	AT2G25190	AT1G80850	AT3G22240	AT3G62310	AT4G01595
AT4G31280	AT3G26816	AT2G18200	AT1G78510	AT3G04000	AT2G25490	AT2G01340	AT3G22310	AT3G63130	AT4G01710
AT4G31875	AT3G26819	AT2G18620	AT1G78600	AT3G05440	AT2G25720	AT2G01450	AT3G22550	AT3G63160	AT4G01897
AT4G32680	AT3G28007	AT2G18700	AT1G78780	AT3G06490	AT2G26110	AT2G02930	AT3G22810	AT3G63510	AT4G01900
AT4G32690	AT3G29050	AT2G18740	AT1G78815	AT3G07380	AT2G26730	AT2G03240	AT3G23170	AT4G00500	AT4G02340
AT4G37240	AT3G29365	AT2G18750	AT1G79030	AT3G08990	AT2G27130	AT2G04040	AT3G23180	AT4G00895	AT4G02790
AT4G38330	AT3G29560	AT2G19800	AT1G79040	AT3G09160	AT2G27590	AT2G04795	AT3G23430	AT4G01180	AT4G02920
AT4G38540	AT3G29800	AT2G20610	AT1G79110	AT3G10116	AT2G27710	AT2G05940	AT3G23805	AT4G01190	AT4G03100
AT4G38870	AT3G30730	AT2G22330	AT1G79270	AT3G10260	AT2G27775	AT2G06050	AT3G24480	AT4G01200	AT4G04470
AT4G38880	AT3G43720	AT2G22475	AT1G79380	AT3G10815	AT2G28050	AT2G07663	AT3G24730	AT4G01280	AT4G04780
AT4G39745	AT3G43820	AT2G22520	AT1G79390	AT3G11330	AT2G28150	AT2G07669	AT3G24927	AT4G01290	AT4G04850
AT5G02340	AT3G44080	AT2G22680	AT1G79550	AT3G11340	AT2G28160	AT2G07673	AT3G25790	AT4G01550	AT4G05150
AT5G03204	AT3G44560	AT2G22750	AT1G80750	AT3G12143	AT2G28200	AT2G07692	AT3G25860	AT4G01895	AT4G08690
AT5G03210	AT3G44704	AT2G22760	AT1G80830	AT3G13275	AT2G28510	AT2G07713	AT3G25920	AT4G02370	AT4G08930
AT5G03630	AT3G44713	AT2G22820	AT1G80890	AT3G14260	AT2G28720	AT2G07721	AT3G25930	AT4G03438	AT4G09012
AT5G06380	AT3G45070	AT2G22850	AT2G01180	AT3G15060	AT2G28755	AT2G07722	AT3G25940	AT4G03728	AT4G09550
AT5G07720	AT3G45290	AT2G22860	AT2G01430	AT3G15111	AT2G28930	AT2G07724	AT3G27080	AT4G03945	AT4G10330
AT5G09876	AT3G45480	AT2G22870	AT2G01505	AT3G15440	AT2G28950	AT2G07725	AT3G27170	AT4G04200	AT4G10450
AT5G09970	AT3G45577	AT2G22890	AT2G01520	AT3G15450	AT2G29750	AT2G07728	AT3G27300	AT4G05630	AT4G12130
AT5G10890	AT3G46090	AT2G23321	AT2G01540	AT3G15500	AT2G30860	AT2G07731	AT3G27350	AT4G08028	AT4G12300
AT5G12910	AT3G46120	AT2G24130	AT2G01590	AT3G16710	AT2G30930	AT2G07732	AT3G27360	AT4G08098	AT4G12340
AT5G13140	AT3G46250	AT2G24600	AT2G01640	AT3G16750	AT2G31750	AT2G07734	AT3G27880	AT4G08485	AT4G13160
AT5G14345	AT3G46380	AT2G24791	AT2G01710	AT3G16760	AT2G32430	AT2G07741	AT3G27906	AT4G09210	AT4G13950
AT5G15254	AT3G47130	AT2G24834	AT2G01830	AT3G16970	AT2G32580	AT2G07774	AT3G28050	AT4G09270	AT4G14040
AT5G16200	AT3G47140	AT2G24850	AT2G01910	AT3G17030	AT2G32710	AT2G07785	AT3G28130	AT4G09464	AT4G14430
AT5G17073	AT3G47543	AT2G25900	AT2G02050	AT3G17110	AT2G33050	AT2G07835	AT3G28140	AT4G09570	AT4G14455
AT5G17090	AT3G48140	AT2G26370	AT2G02100	AT3G17460	AT2G33060	AT2G13422	AT3G28200	AT4G09810	AT4G14590
AT5G18380	AT3G48280	AT2G26380	AT2G02760	AT3G17680	AT2G33250	AT2G14170	AT3G28910	AT4G10130	AT4G15540
AT5G18636	AT3G48610	AT2G26390	AT2G03350	AT3G18870	AT2G33510	AT2G14290	AT3G28970	AT4G10140	AT4G15800
AT5G18930	AT3G49305	AT2G26530	AT2G03440	AT3G18980	AT2G33570	AT2G15480	AT3G29140	AT4G14805	AT4G16380
AT5G19270	AT3G50570	AT2G26540	AT2G04240	AT3G19025	AT2G33580	AT2G15490	AT3G43670	AT4G14965	AT4G17940
AT5G19970	AT3G50760	AT2G27690	AT2G04280	AT3G20220	AT2G34000	AT2G15500	AT3G43800	AT4G15990	AT4G18040
AT5G20230	AT3G50900	AT2G28080	AT2G04780	AT3G20330	AT2G34490	AT2G15760	AT3G43980	AT4G16150	AT4G18880
AT5G20390	AT3G51200	AT2G28400	AT2G04790	AT3G20340	AT2G35120	AT2G15880	AT3G44735	AT4G16520	AT4G19200
AT5G22440	AT3G52440	AT2G28660	AT2G05632	AT3G20490	AT2G35350	AT2G16500	AT3G44750	AT4G16540	AT4G19395
AT5G23660	AT3G53075	AT2G29420	AT2G05830	AT3G21740	AT2G35470	AT2G16835	AT3G44940	AT4G17905	AT4G20260
AT5G24410	AT3G53770	AT2G29430	AT2G06850	AT3G21750	AT2G35585	AT2G16900	AT3G45030	AT4G17908	AT4G20300
AT5G24825	AT3G53820	AT2G29440	AT2G10931	AT3G22275	AT2G35780	AT2G18200	AT3G45410	AT4G19038	AT4G21160
AT5G25020	AT3G55180	AT2G29450	AT2G11910	AT3G22290	AT2G35790	AT2G18210	AT3G45650	AT4G19095	AT4G23510
AT5G25330	AT3G57240	AT2G29452	AT2G12400	AT3G22890	AT2G35860	AT2G18690	AT3G45710	AT4G19270	AT4G23710
AT5G25500	AT3G57500	AT2G29460	AT2G12461	AT3G22961	AT2G35910	AT2G18700	AT3G45851	AT4G20360	AT4G23900
AT5G25870	AT3G58060	AT2G29470	AT2G14890	AT3G23040	AT2G36130	AT2G18750	AT3G46020	AT4G20520	AT4G24015
AT5G27070	AT3G58320	AT2G29480	AT2G15570	AT3G23220	AT2G36290	AT2G19800	AT3G46030	AT4G20720	AT4G25400
AT5G27170	AT3G58780	AT2G29490	AT2G16660	AT3G23240	AT2G36400	AT2G20670	AT3G46040	AT4G21190	AT4G25940
AT5G27495	AT3G58877	AT2G29500	AT2G16720	AT3G23550	AT2G36410	AT2G22330	AT3G46150	AT4G21890	AT4G26130
AT5G28630	AT3G58880	AT2G29700	AT2G16970	AT3G23570	AT2G36420	AT2G22470	AT3G46580	AT4G22380	AT4G26160
AT5G34581	AT3G58960	AT2G29860	AT2G16990	AT3G23580	AT2G36430	AT2G22760	AT3G46590	AT4G23375	AT4G27270
AT5G36550	AT3G59130	AT2G30040	AT2G17230	AT3G24068	AT2G36570	AT2G22860	AT3G47980	AT4G25550	AT4G27280
AT5G37860	AT3G60870	AT2G30100	AT2G17300	AT3G24508	AT2G36885	AT2G22870	AT3G48140	AT4G26290	AT4G27745
AT5G37950	AT3G61723	AT2G30130	AT2G17990	AT3G25480	AT2G36900	AT2G22880	AT3G48750	AT4G26790	AT4G27840
AT5G38080	AT3G62100	AT2G30140	AT2G18390	AT3G25727	AT2G37080	AT2G23110	AT3G49750	AT4G26840	AT4G28050
AT5G39130	AT3G62350	AT2G30260	AT2G18520	AT3G25730	AT2G37100	AT2G23321	AT3G49930	AT4G27990	AT4G28480
AT5G39150	AT3G62460	AT2G30395	AT2G18560	AT3G25760	AT2G37130	AT2G24130	AT3G50010	AT4G28250	AT4G28890
AT5G40170	AT4G00114	AT2G30550	AT2G18570	AT3G26812	AT2G37190	AT2G24600	AT3G50040	AT4G28990	AT4G29780
AT5G40180	AT4G00120	AT2G30870	AT2G18938	AT3G26920	AT2G37195	AT2G24850	AT3G50120	AT4G29430	AT4G29950
AT5G40250	AT4G00860	AT2G32130	AT2G19580	AT3G27809	AT2G37380	AT2G25460	AT3G50810	AT4G29480	AT4G30660
AT5G40460	AT4G00870	AT2G32140	AT2G19760	AT3G27810	AT2G37580	AT2G25735	AT3G50820	AT4G29680	AT4G31650
AT5G41510	AT4G00872	AT2G32190	AT2G20370	AT3G28193	AT2G37585	AT2G25900	AT3G50840	AT4G31010	AT4G32020
AT5G41700	AT4G01360	AT2G32510	AT2G21045	AT3G29230	AT2G37600	AT2G26190	AT3G51710	AT4G31050	AT4G35020
AT5G42120	AT4G01460	AT2G33090	AT2G21185	AT3G29670	AT2G37860	AT2G26370	AT3G52370	AT4G31190	AT4G35550
AT5G42130	AT4G01600	AT2G34070	AT2G21580	AT3G29762	AT2G38660	AT2G26380	AT3G52560	AT4G31354	AT4G36920
AT5G42380	AT4G02160	AT2G34340	AT2G21660	AT3G29763	AT2G38830	AT2G26530	AT3G52740	AT4G32295	AT4G36988
AT5G42677	AT4G02690	AT2G34350	AT2G21820	AT3G29764	AT2G39140	AT2G26560	AT3G53235	AT4G32620	AT4G36990
AT5G42905	AT4G03113	AT2G34590	AT2G22122	AT3G29765	AT2G39420	AT2G27310	AT3G54720	AT4G32860	AT4G37260
AT5G43260	AT4G03298	AT2G34600	AT2G22190	AT3G30380	AT2G39450	AT2G27389	AT3G54790	AT4G33467	AT4G37540
AT5G43890	AT4G04930	AT2G34650	AT2G22496	AT3G30775	AT2G39460	AT2G27390	AT3G55150	AT4G34230	AT4G37660
AT5G43970	AT4G05100	AT2G35410	AT2G22900	AT3G42557	AT2G39795	AT2G27830	AT3G55280	AT4G34460	AT4G37680
AT5G44220	AT4G05430	AT2G35700	AT2G22905	AT3G43430	AT2G39870	AT2G28400	AT3G56070	AT4G34740	AT4G37910
AT5G44540	AT4G08263	AT2G36640	AT2G22910	AT3G43583	AT2G39885	AT2G29420	AT3G56240	AT4G34890	AT4G38310
AT5G45830	AT4G08530	AT2G36650	AT2G22920	AT3G44326	AT2G39890	AT2G29430	AT3G57040	AT4G35790	AT4G39040
AT5G47090	AT4G08570	AT2G36854	AT2G23090	AT3G44380	AT2G40110	AT2G29440	AT3G57090	AT4G36650	AT4G40080
AT5G49490	AT4G08770	AT2G36970	AT2G23348	AT3G44718	AT2G40150	AT2G29450	AT3G57110	AT4G36670	AT5G01220
AT5G50345	AT4G09350	AT2G37040	AT2G23430	AT3G44720	AT2G40160	AT2G29452	AT3G57160	AT4G36950	AT5G01750
AT5G50480	AT4G09820	AT2G37410	AT2G23600	AT3G44860	AT2G40205	AT2G29460	AT3G58530	AT4G37095	AT5G02590
AT5G50790	AT4G09850	AT2G38210	AT2G23810	AT3G45093	AT2G40230	AT2G29480	AT3G58660	AT4G37230	AT5G02610
AT5G53330	AT4G09950	AT2G38220	AT2G23950	AT3G45730	AT2G40240	AT2G29720	AT3G59280	AT4G37430	AT5G02650
AT5G54220	AT4G10310	AT2G38230	AT2G24040	AT3G47020	AT2G40460	AT2G30020	AT3G59650	AT4G37450	AT5G02780
AT5G54980	AT4G11020	AT2G38240	AT2G24290	AT3G47540	AT2G41170	AT2G30140	AT3G60520	AT4G37685	AT5G02790
AT5G54990	AT4G11190	AT2G38250	AT2G24390	AT3G48450	AT2G41310	AT2G30395	AT3G61460	AT4G38080	AT5G03030
AT5G55770	AT4G11393	AT2G38360	AT2G24590	AT3G49620	AT2G41410	AT2G30400	AT3G61590	AT4G38250	AT5G03230
AT5G55870	AT4G12170	AT2G38750	AT2G25490	AT3G49780	AT2G41550	AT2G30560	AT3G61750	AT4G38290	AT5G03830
AT5G55880	AT4G12350	AT2G38760	AT2G25720	AT3G49800	AT2G42290	AT2G30600	AT3G61770	AT4G38370	AT5G03850
AT5G55890	AT4G12520	AT2G39030	AT2G26100	AT3G49810	AT2G42320	AT2G30870	AT3G61898	AT4G38390	AT5G05760
AT5G56544	AT4G12825	AT2G39210	AT2G26110	AT3G50250	AT2G42570	AT2G31410	AT3G62040	AT4G38460	AT5G06480
AT5G56860	AT4G13080	AT2G39220	AT2G26190	AT3G50290	AT2G42580	AT2G31420	AT3G62270	AT4G38495	AT5G06800
AT5G59470	AT4G13261	AT2G39725	AT2G26680	AT3G50900	AT2G43200	AT2G31945	AT3G62920	AT4G38710	AT5G07020
AT5G62162	AT4G13266	AT2G39770	AT2G26730	AT3G51100	AT2G43290	AT2G32020	AT4G00860	AT4G39560	AT5G07100
AT5G62570	AT4G13310	AT2G40004	AT2G27000	AT3G51890	AT2G43990	AT2G32030	AT4G00905	AT5G01580	AT5G07440
AT5G63168	AT4G13450	AT2G40330	AT2G27030	AT3G53600	AT2G44010	AT2G32130	AT4G01680	AT5G01747	AT5G07470
AT5G63500	AT4G14020	AT2G41100	AT2G27050	AT3G53860	AT2G44050	AT2G32140	AT4G02075	AT5G02220	AT5G07680
AT5G63595	AT4G14060	AT2G41110	AT2G27130	AT3G53870	AT2G44340	AT2G32150	AT4G02150	AT5G03210	AT5G07820
AT5G63600	AT4G14690	AT2G42550	AT2G27260	AT3G54600	AT2G44360	AT2G32190	AT4G02790	AT5G03415	AT5G08290
AT5G63690	AT4G15053	AT2G42620	AT2G27360	AT3G54880	AT2G44380	AT2G32510	AT4G03190	AT5G03890	AT5G09920
AT5G64590	AT4G15300	AT2G43510	AT2G27590	AT3G55970	AT2G44500	AT2G33150	AT4G04745	AT5G04560	AT5G10040
AT5G64780	AT4G15460	AT2G43520	AT2G27710	AT3G57400	AT2G44620	AT2G33730	AT4G04780	AT5G04700	AT5G10695
AT5G65533	AT4G16095	AT2G43530	AT2G28050	AT3G57750	AT2G45040	AT2G34070	AT4G04800	AT5G04790	AT5G11970
AT5G66010	AT4G16230	AT2G44070	AT2G28080	AT3G57760	AT2G45080	AT2G34600	AT4G05000	AT5G05365	AT5G13090
AT5G67070	AT4G16270	AT2G44080	AT2G28150	AT3G57900	AT2G45340	AT2G34650	AT4G05400	AT5G05380	AT5G14105
AT5G67265	AT4G17785	AT2G44810	AT2G28200	AT3G58710	AT2G45590	AT2G34930	AT4G05440	AT5G05590	AT5G15200
AT5G67280	AT4G18510	AT2G44840	AT2G28250	AT3G59740	AT2G46100	AT2G35710	AT4G08810	AT5G05870	AT5G15220
AT1G01490	AT4G18850	AT2G44940	AT2G28690	AT3G59750	AT2G46535	AT2G35930	AT4G08930	AT5G06050	AT5G17050
AT1G02065	AT4G18910	AT2G45760	AT2G28720	AT3G59760	AT2G47360	AT2G35980	AT4G09320	AT5G06110	AT5G17280
AT1G02220	AT4G19250	AT2G45940	AT2G28740	AT3G60480	AT2G47490	AT2G36220	AT4G10380	AT5G06520	AT5G17360
AT1G02320	AT4G19620	AT2G46140	AT2G28870	AT3G60490	AT2G47590	AT2G36650	AT4G10450	AT5G07540	AT5G17900
AT1G02590	AT4G19810	AT2G46150	AT2G28930	AT3G62000	AT2G47860	AT2G36770	AT4G11175	AT5G08070	AT5G18150
AT1G03170	AT4G20000	AT2G46160	AT2G28950	AT4G01895	AT3G02570	AT2G36854	AT4G12110	AT5G09260	AT5G18475
AT1G03240	AT4G21200	AT2G46260	AT2G29530	AT4G03940	AT3G02580	AT2G37040	AT4G12420	AT5G09660	AT5G19120
AT1G05180	AT4G21840	AT2G46390	AT2G29660	AT4G04610	AT3G02860	AT2G37430	AT4G12880	AT5G09805	AT5G19490
AT1G06110	AT4G22440	AT2G46400	AT2G29750	AT4G05018	AT3G02900	AT2G37830	AT4G13070	AT5G11425	AT5G19500
AT1G06135	AT4G22700	AT2G46510	AT2G30860	AT4G05120	AT3G02910	AT2G38230	AT4G13100	AT5G11820	AT5G19780
AT1G07060	AT4G23350	AT2G46520	AT2G30930	AT4G08140	AT3G03030	AT2G38240	AT4G13160	AT5G12010	AT5G20150
AT1G07070	AT4G23680	AT2G46650	AT2G31750	AT4G09030	AT3G03420	AT2G38290	AT4G13615	AT5G12210	AT5G21940
AT1G07600	AT4G23760	AT2G47110	AT2G32430	AT4G09210	AT3G03450	AT2G38340	AT4G13850	AT5G12860	AT5G22210
AT1G07640	AT4G24070	AT2G47260	AT2G32580	AT4G09250	AT3G03650	AT2G38350	AT4G14270	AT5G13548	AT5G22920
AT1G08032	AT4G25330	AT2G47440	AT2G32960	AT4G09270	AT3G03880	AT2G38470	AT4G14740	AT5G13800	AT5G24120
AT1G08035	AT4G25430	AT2G47550	AT2G33255	AT4G09464	AT3G04120	AT2G38750	AT4G14743	AT5G14040	AT5G24400
AT1G08500	AT4G25790	AT2G47710	AT2G33470	AT4G10170	AT3G04445	AT2G38760	AT4G14960	AT5G14050	AT5G24460
AT1G08560	AT4G25810	AT2G47720	AT2G33480	AT4G11211	AT3G04450	AT2G38790	AT4G15540	AT5G14090	AT5G25760
AT1G09070	AT4G25845	AT2G47950	AT2G33510	AT4G13220	AT3G04930	AT2G38860	AT4G15930	AT5G14100	AT5G25820
AT1G09360	AT4G26050	AT2G48000	AT2G33550	AT4G13300	AT3G04950	AT2G39050	AT4G16141	AT5G14160	AT5G25940
AT1G09610	AT4G26260	AT2G48010	AT2G33570	AT4G13395	AT3G05000	AT2G39570	AT4G16610	AT5G14370	AT5G26940
AT1G10140	AT4G26280	AT3G01900	AT2G34000	AT4G13611	AT3G05160	AT2G39990	AT4G17350	AT5G15030	AT5G27440
AT1G10250	AT4G26485	AT3G01970	AT2G34490	AT4G15120	AT3G05165	AT2G40000	AT4G17600	AT5G15254	AT5G27720
AT1G10400	AT4G29710	AT3G01980	AT2G34990	AT4G15140	AT3G05490	AT2G40140	AT4G17670	AT5G15560	AT5G27850
AT1G11490	AT4G30030	AT3G02140	AT2G35000	AT4G15150	AT3G05550	AT2G41100	AT4G17790	AT5G15833	AT5G28040
AT1G12440	AT4G30590	AT3G03160	AT2G35120	AT4G15260	AT3G05690	AT2G41110	AT4G17880	AT5G16410	AT5G28150
AT1G15800	AT4G31950	AT3G03990	AT2G35240	AT4G15330	AT3G05800	AT2G41380	AT4G18430	AT5G16420	AT5G28830
AT1G16520	AT4G32342	AT3G04000	AT2G35470	AT4G15340	AT3G05890	AT2G41640	AT4G18570	AT5G16550	AT5G28840
AT1G16705	AT4G32800	AT3G04220	AT2G35480	AT4G15440	AT3G05900	AT2G41680	AT4G18590	AT5G16650	AT5G35630
AT1G17130	AT4G32890	AT3G04230	AT2G35585	AT4G15755	AT3G06130	AT2G42360	AT4G18630	AT5G17523	AT5G37310
AT1G17860	AT4G33450	AT3G04640	AT2G35810	AT4G15765	AT3G06140	AT2G43000	AT4G18760	AT5G18010	AT5G37600
AT1G20790	AT4G33850	AT3G04650	AT2G35860	AT4G15770	AT3G06410	AT2G43060	AT4G18800	AT5G18380	AT5G37680
AT1G20875	AT4G34760	AT3G05220	AT2G35880	AT4G16210	AT3G06440	AT2G44030	AT4G20030	AT5G18390	AT5G37790
AT1G22240	AT4G35640	AT3G05320	AT2G35910	AT4G16500	AT3G07140	AT2G44070	AT4G20230	AT5G18540	AT5G37890
AT1G23030	AT4G35650	AT3G06019	AT2G36170	AT4G17230	AT3G07340	AT2G44080	AT4G20260	AT5G18636	AT5G38290
AT1G23580	AT4G36280	AT3G06020	AT2G36290	AT4G17240	AT3G07460	AT2G44330	AT4G21230	AT5G19960	AT5G38480
AT1G23590	AT4G36350	AT3G06435	AT2G36300	AT4G17890	AT3G07990	AT2G44578	AT4G21960	AT5G20370	AT5G38590
AT1G23650	AT4G37580	AT3G06750	AT2G36400	AT4G21745	AT3G08600	AT2G44730	AT4G22120	AT5G20380	AT5G39600
AT1G24256	AT4G38990	AT3G06840	AT2G36410	AT4G21780	AT3G09032	AT2G44780	AT4G22540	AT5G20910	AT5G39680
AT1G24290	AT4G39360	AT3G06850	AT2G36420	AT4G21790	AT3G09250	AT2G44790	AT4G22570	AT5G21010	AT5G40340
AT1G24520	AT4G39410	AT3G07273	AT2G36430	AT4G21830	AT3G09290	AT2G44840	AT4G22756	AT5G22350	AT5G40540
AT1G24590	AT5G01310	AT3G07274	AT2G36460	AT4G21840	AT3G09980	AT2G45220	AT4G23493	AT5G23610	AT5G40700
AT1G25400	AT5G01680	AT3G07320	AT2G36570	AT4G21850	AT3G10282	AT2G45300	AT4G24015	AT5G25200	AT5G40710
AT1G25988	AT5G01747	AT3G07350	AT2G36690	AT4G22212	AT3G10910	AT2G45760	AT4G25100	AT5G25430	AT5G40740
AT1G26410	AT5G02000	AT3G07560	AT2G36885	AT4G22600	AT3G10912	AT2G45930	AT4G25470	AT5G26950	AT5G41800
AT1G26760	AT5G02220	AT3G08720	AT2G36890	AT4G22620	AT3G11410	AT2G45940	AT4G25835	AT5G27247	AT5G42790
AT1G26910	AT5G02420	AT3G09070	AT2G36900	AT4G22700	AT3G11500	AT2G46020	AT4G26130	AT5G28390	AT5G42920
AT1G27560	AT5G02510	AT3G09940	AT2G37100	AT4G22710	AT3G11600	AT2G46150	AT4G26650	AT5G28660	AT5G43320
AT1G27820	AT5G03000	AT3G10260	AT2G37130	AT4G23100	AT3G11630	AT2G46160	AT4G26890	AT5G28996	AT5G43680
AT1G28050	AT5G03060	AT3G10815	AT2G37170	AT4G23240	AT3G11640	AT2G46260	AT4G28240	AT5G34830	AT5G44080
AT1G28281	AT5G03120	AT3G11020	AT2G37190	AT4G24070	AT3G11730	AT2G46400	AT4G28630	AT5G34945	AT5G44560
AT1G28360	AT5G03840	AT3G11110	AT2G37380	AT4G24110	AT3G12345	AT2G46510	AT4G28890	AT5G35330	AT5G46340
AT1G28460	AT5G03890	AT3G11170	AT2G37440	AT4G24340	AT3G12545	AT2G46600	AT4G29390	AT5G36500	AT5G46620
AT1G29418	AT5G04347	AT3G11280	AT2G37450	AT4G25386	AT3G12830	AT2G46740	AT4G29400	AT5G36540	AT5G46790
AT1G29520	AT5G05070	AT3G11330	AT2G37580	AT4G25410	AT3G12835	AT2G47000	AT4G29720	AT5G36740	AT5G46850
AT1G30560	AT5G06630	AT3G11340	AT2G37585	AT4G26290	AT3G13040	AT2G47015	AT4G29870	AT5G37445	AT5G47060
AT1G30700	AT5G07160	AT3G11350	AT2G37860	AT4G27450	AT3G13240	AT2G47060	AT4G30080	AT5G39540	AT5G47080
AT1G30990	AT5G07500	AT3G11420	AT2G38140	AT4G27590	AT3G13360	AT2G47110	AT4G30170	AT5G39650	AT5G47090
AT1G31170	AT5G07520	AT3G11430	AT2G39380	AT4G27860	AT3G13432	AT2G47130	AT4G30190	AT5G39900	AT5G47140
AT1G31270	AT5G07550	AT3G11840	AT2G39410	AT4G27950	AT3G13437	AT2G47260	AT4G30400	AT5G40155	AT5G47940
AT1G32460	AT5G07690	AT3G13205	AT2G39420	AT4G28290	AT3G13610	AT2G47780	AT4G30660	AT5G41350	AT5G48320
AT1G32670	AT5G08480	AT3G13430	AT2G39440	AT4G28300	AT3G13760	AT2G47950	AT4G30996	AT5G41700	AT5G48560
AT1G32992	AT5G10504	AT3G13790	AT2G39450	AT4G28910	AT3G14350	AT2G47960	AT4G31890	AT5G42265	AT5G48590
AT1G33640	AT5G10945	AT3G13980	AT2G39460	AT4G28930	AT3G14870	AT2G48010	AT4G31985	AT5G43820	AT5G48640
AT1G33670	AT5G12060	AT3G14260	AT2G39870	AT4G29140	AT3G15340	AT2G48020	AT4G33160	AT5G45010	AT5G48660
AT1G33709	AT5G14670	AT3G14440	AT2G39885	AT4G29690	AT3G15380	AT2G48075	AT4G33960	AT5G45470	AT5G48790
AT1G34041	AT5G16700	AT3G14610	AT2G39890	AT4G29700	AT3G15480	AT3G01840	AT4G34500	AT5G45775	AT5G49570
AT1G34315	AT5G18450	AT3G14620	AT2G39900	AT4G29840	AT3G15530	AT3G01970	AT4G34760	AT5G45820	AT5G50180
AT1G35333	AT5G19650	AT3G14981	AT2G40110	AT4G29850	AT3G15810	AT3G01980	AT4G35020	AT5G46650	AT5G50960
AT1G36272	AT5G19880	AT3G14990	AT2G40150	AT4G29930	AT3G15820	AT3G02140	AT4G35040	AT5G47455	AT5G51880
AT1G47440	AT5G20100	AT3G15060	AT2G40160	AT4G30460	AT3G16000	AT3G02340	AT4G35550	AT5G47700	AT5G52510
AT1G48660	AT5G22300	AT3G15095	AT2G40205	AT4G31100	AT3G16020	AT3G02360	AT4G35900	AT5G50345	AT5G53144
AT1G50630	AT5G22860	AT3G15111	AT2G40230	AT4G31110	AT3G16080	AT3G02468	AT4G35985	AT5G50361	AT5G53420
AT1G50720	AT5G23650	AT3G15200	AT2G40240	AT4G31354	AT3G16690	AT3G02470	AT4G35987	AT5G50423	AT5G53650
AT1G50880	AT5G23903	AT3G15210	AT2G40380	AT4G31770	AT3G16700	AT3G02800	AT4G36920	AT5G51195	AT5G54540
AT1G51823	AT5G23940	AT3G15430	AT2G40460	AT4G31780	AT3G17120	AT3G02840	AT4G37470	AT5G52850	AT5G54730
AT1G52315	AT5G23970	AT3G15440	AT2G40900	AT4G32100	AT3G17840	AT3G02875	AT4G37540	AT5G54000	AT5G54870
AT1G53035	AT5G24155	AT3G15450	AT2G41310	AT4G32480	AT3G17890	AT3G03150	AT4G38310	AT5G54430	AT5G55170
AT1G53705	AT5G24570	AT3G15500	AT2G41370	AT4G32490	AT3G18050	AT3G03160	AT4G39260	AT5G54450	AT5G55860
AT1G53800	AT5G24770	AT3G15510	AT2G41750	AT4G34210	AT3G18295	AT3G03740	AT4G39350	AT5G55670	AT5G56420
AT1G53887	AT5G25422	AT3G15630	AT2G41760	AT4G34410	AT3G18710	AT3G03990	AT4G40042	AT5G56670	AT5G56760
AT1G54130	AT5G25490	AT3G16350	AT2G42040	AT4G35070	AT3G19370	AT3G04000	AT5G01430	AT5G56910	AT5G57000
AT1G54160	AT5G25950	AT3G16400	AT2G42190	AT4G35180	AT3G19380	AT3G04220	AT5G01610	AT5G57820	AT5G57565
AT1G54215	AT5G27037	AT3G16432	AT2G42280	AT4G35480	AT3G20015	AT3G04640	AT5G01840	AT5G58010	AT5G58520
AT1G54500	AT5G27870	AT3G16450	AT2G42290	AT4G35630	AT3G20120	AT3G04650	AT5G02350	AT5G58020	AT5G59440
AT1G55000	AT5G36970	AT3G16460	AT2G43110	AT4G36460	AT3G20230	AT3G04855	AT5G02400	AT5G58030	AT5G59920
AT1G55152	AT5G36980	AT3G16750	AT2G43200	AT4G36510	AT3G20240	AT3G04880	AT5G02420	AT5G58070	AT5G60460
AT1G55160	AT5G37300	AT3G16970	AT2G43310	AT4G36515	AT3G20370	AT3G05320	AT5G03040	AT5G58260	AT5G61170
AT1G55640	AT5G37732	AT3G17110	AT2G43800	AT4G36670	AT3G20600	AT3G05350	AT5G03760	AT5G59200	AT5G62290
AT1G56085	AT5G38090	AT3G17240	AT2G43850	AT4G36680	AT3G21100	AT3G05360	AT5G03850	AT5G59610	AT5G63610
AT1G56420	AT5G38170	AT3G17250	AT2G43990	AT4G36830	AT3G21260	AT3G06420	AT5G05090	AT5G63140	AT5G63980
AT1G56640	AT5G38750	AT3G17465	AT2G44000	AT4G36950	AT3G21630	AT3G06490	AT5G05890	AT5G63480	AT5G64660
AT1G57565	AT5G39210	AT3G17690	AT2G44010	AT4G37022	AT3G21710	AT3G06500	AT5G05990	AT5G63830	AT5G64816
AT1G57750	AT5G39220	AT3G18930	AT2G44050	AT4G37610	AT3G21770	AT3G06780	AT5G06260	AT5G64240	AT5G65650
AT1G57830	AT5G39300	AT3G18950	AT2G44340	AT4G37680	AT3G22104	AT3G06850	AT5G06265	AT5G64360	AT5G65685
AT1G58037	AT5G39330	AT3G18980	AT2G44380	AT4G37710	AT3G22240	AT3G06890	AT5G06270	AT5G64370	AT5G66450
AT1G58090	AT5G39540	AT3G19390	AT2G44383	AT4G37720	AT3G22300	AT3G06895	AT5G06390	AT5G64401	AT5G66820
AT1G58643	AT5G39560	AT3G19553	AT2G45080	AT4G37790	AT3G22530	AT3G07320	AT5G06510	AT5G64541
AT1G60600	AT5G39581	AT3G19580	AT2G45320	AT4G37850	AT3G23170	AT3G07350	AT5G06550	AT5G64670
AT1G60810	AT5G39635	AT3G19660	AT2G45590	AT4G38470	AT3G23700	AT3G08640	AT5G06800	AT5G66010
AT1G61105	AT5G39700	AT3G19663	AT2G45660	AT4G38740	AT3G23805	AT3G08710	AT5G07440	AT5G66100
AT1G61200	AT5G39720	AT3G20320	AT2G45820	AT4G39650	AT3G24050	AT3G08720	AT5G07620	AT5G66240
AT1G61290	AT5G39995	AT3G20330	AT2G45860	AT5G01370	AT3G24480	AT3G08750	AT5G07820	AT5G67290
AT1G62080	AT5G40320	AT3G20340	AT2G46535	AT5G01380	AT3G24530	AT3G08760	AT5G08290	AT1G01370
AT1G63200	AT5G40750	AT3G20670	AT2G46540	AT5G01390	AT3G25500	AT3G09020	AT5G08330	AT1G01860
AT1G66230	AT5G41300	AT3G20820	AT2G46670	AT5G01900	AT3G25530	AT3G09030	AT5G09820	AT1G01990
AT1G66660	AT5G41401	AT3G21690	AT2G46685	AT5G02020	AT3G25590	AT3G09210	AT5G09830	AT1G02160
AT1G67180	AT5G41500	AT3G21740	AT2G46690	AT5G03204	AT3G25790	AT3G09250	AT5G09840	AT1G02405
AT1G67195	AT5G41663	AT3G21750	AT2G47360	AT5G03490	AT3G25805	AT3G09405	AT5G10400	AT1G02410
AT1G67260	AT5G41761	AT3G21770	AT2G47860	AT5G04330	AT3G25860	AT3G09940	AT5G10930	AT1G02530
AT1G67650	AT5G41905	AT3G22053	AT3G01300	AT5G05140	AT3G25930	AT3G10240	AT5G10960	AT1G04070
AT1G67660	AT5G42200	AT3G22160	AT3G01470	AT5G05380	AT3G25940	AT3G10490	AT5G10970	AT1G05640
AT1G68610	AT5G43066	AT3G22275	AT3G01472	AT5G05590	AT3G26210	AT3G10815	AT5G11460	AT1G05850
AT1G68670	AT5G43470	AT3G22890	AT3G01690	AT5G05598	AT3G26700	AT3G11100	AT5G11540	AT1G06450
AT1G69330	AT5G43540	AT3G22900	AT3G01860	AT5G05600	AT3G26710	AT3G11170	AT5G11790	AT1G06500
AT1G69370	AT5G43610	AT3G23040	AT3G02190	AT5G05630	AT3G26770	AT3G11280	AT5G14440	AT1G06510
AT1G70420	AT5G44430	AT3G23220	AT3G02580	AT5G05740	AT3G27030	AT3G11330	AT5G14560	AT1G06515
AT1G70530	AT5G46310	AT3G23230	AT3G02860	AT5G07430	AT3G27350	AT3G11340	AT5G14800	AT1G06550
AT1G70810	AT5G46930	AT3G23240	AT3G02870	AT5G09976	AT3G27360	AT3G11350	AT5G15200	AT1G06650
AT1G71950	AT5G47500	AT3G23250	AT3G02910	AT5G09980	AT3G27520	AT3G11420	AT5G15220	AT1G06810
AT1G72510	AT5G47600	AT3G23550	AT3G02920	AT5G10210	AT3G27540	AT3G11430	AT5G15581	AT1G07000
AT1G73870	AT5G48420	AT3G23570	AT3G03030	AT5G10300	AT3G27560	AT3G11820	AT5G15740	AT1G07020
AT1G74890	AT5G48480	AT3G23580	AT3G03220	AT5G12010	AT3G27850	AT3G11840	AT5G15830	AT1G07320
AT1G75080	AT5G49120	AT3G25730	AT3G03280	AT5G12323	AT3G27997	AT3G12040	AT5G16000	AT1G07780
AT1G75230	AT5G49180	AT3G25740	AT3G03450	AT5G12340	AT3G28130	AT3G12500	AT5G16070	AT1G07950
AT1G75830	AT5G49240	AT3G26080	AT3G03520	AT5G13080	AT3G28200	AT3G12685	AT5G16720	AT1G08120
AT1G76070	AT5G49320	AT3G26620	AT3G03550	AT5G13220	AT3G28450	AT3G12920	AT5G17060	AT1G08200
AT1G76220	AT5G49525	AT3G26840	AT3G03630	AT5G13330	AT3G28910	AT3G12981	AT5G17240	AT1G09130
AT1G76640	AT5G49620	AT3G27970	AT3G03650	AT5G13740	AT3G28950	AT3G13080	AT5G18680	AT1G09415
AT1G77131	AT5G49660	AT3G28210	AT3G03773	AT5G13750	AT3G29330	AT3G13100	AT5G18748	AT1G09830
AT1G77540	AT5G50040	AT3G28580	AT3G04120	AT5G13760	AT3G29680	AT3G13275	AT5G18950	AT1G10780
AT1G77932	AT5G50090	AT3G28590	AT3G04530	AT5G14110	AT3G29690	AT3G13450	AT5G19780	AT1G10990
AT1G78300	AT5G52690	AT3G28600	AT3G04810	AT5G14120	AT3G29780	AT3G13650	AT5G19970	AT1G11800
AT1G79100	AT5G53830	AT3G28611	AT3G04930	AT5G14180	AT3G43670	AT3G13750	AT5G20150	AT1G11880
AT1G79770	AT5G53905	AT3G28620	AT3G04950	AT5G16010	AT3G43790	AT3G13790	AT5G20640	AT1G12650
AT1G80180	AT5G54020	AT3G28740	AT3G05060	AT5G16380	AT3G43800	AT3G13900	AT5G21900	AT1G13370
AT1G80360	AT5G54062	AT3G29230	AT3G05120	AT5G16420	AT3G44150	AT3G14250	AT5G21940	AT1G13609
AT1G80450	AT5G54660	AT3G29240	AT3G05160	AT5G17490	AT3G44190	AT3G14260	AT5G22930	AT1G14800
AT2G01667	AT5G54661	AT3G29250	AT3G05165	AT5G17670	AT3G44735	AT3G14620	AT5G23065	AT1G14970
AT2G02160	AT5G55135	AT3G29575	AT3G05490	AT5G18380	AT3G44740	AT3G14770	AT5G23100	AT1G14980
AT2G02740	AT5G55430	AT3G29670	AT3G05690	AT5G19100	AT3G44750	AT3G14990	AT5G23280	AT1G15210
AT2G03130	AT5G56060	AT3G29764	AT3G05900	AT5G19110	AT3G44940	AT3G15111	AT5G24030	AT1G15720
AT2G04063	AT5G56061	AT3G29765	AT3G05910	AT5G19120	AT3G44950	AT3G15200	AT5G24120	AT1G15825
AT2G04730	AT5G56470	AT3G30385	AT3G05930	AT5G19440	AT3G45030	AT3G15460	AT5G24165	AT1G15830
AT2G07747	AT5G57785	AT3G30775	AT3G05935	AT5G19800	AT3G45420	AT3G15500	AT5G24230	AT1G16220
AT2G07779	AT5G58860	AT3G30817	AT3G06035	AT5G20190	AT3G45600	AT3G15518	AT5G24660	AT1G16510
AT2G10940	AT5G60810	AT3G32410	AT3G06130	AT5G20220	AT3G45851	AT3G15520	AT5G25160	AT1G16940
AT2G10970	AT5G61720	AT3G43430	AT3G06140	AT5G20230	AT3G46540	AT3G15960	AT5G25210	AT1G18310
AT2G11270	AT5G62848	AT3G44260	AT3G06360	AT5G21960	AT3G46550	AT3G16150	AT5G25460	AT1G18320
AT2G13290	AT5G62850	AT3G44326	AT3G06410	AT5G21970	AT3G46560	AT3G16400	AT5G25620	AT1G18540
AT2G13580	AT5G62860	AT3G44380	AT3G06680	AT5G22520	AT3G46720	AT3G16432	AT5G25760	AT1G18590
AT2G15670	AT5G62865	AT3G44720	AT3G07230	AT5G22530	AT3G46830	AT3G16450	AT5G26290	AT1G19397
AT2G15830	AT5G63230	AT3G44860	AT3G07310	AT5G22540	AT3G47100	AT3G16460	AT5G27440	AT1G21722
AT2G16700	AT5G64660	AT3G45050	AT3G07340	AT5G22545	AT3G47500	AT3G16530	AT5G27820	AT1G23350
AT2G17350	AT5G64667	AT3G45730	AT3G07740	AT5G22550	AT3G47980	AT3G17110	AT5G27850	AT1G23820
AT2G17360	AT5G64700	AT3G46600	AT3G08520	AT5G23820	AT3G48040	AT3G17690	AT5G28150	AT1G24792
AT2G17785	AT5G64770	AT3G47010	AT3G09900	AT5G23830	AT3G48100	AT3G17712	AT5G28442	AT1G27650
AT2G19110	AT5G64800	AT3G47380	AT3G09980	AT5G23840	AT3G49580	AT3G18535	AT5G28840	AT1G28050
AT2G19820	AT5G65320	AT3G47540	AT3G10282	AT5G23850	AT3G49730	AT3G18560	AT5G35630	AT1G29962
AT2G20725	AT5G66430	AT3G47620	AT3G10910	AT5G24770	AT3G49740	AT3G18950	AT5G37600	AT1G30790
AT2G21010	AT5G66700	AT3G47960	AT3G10912	AT5G24825	AT3G49750	AT3G18980	AT5G37680	AT1G31200
AT2G22880	AT5G66816	AT3G48440	AT3G11120	AT5G24890	AT3G49920	AT3G19020	AT5G38010	AT1G31835
AT2G23920	AT5G66990	AT3G48450	AT3G11410	AT5G26630	AT3G49930	AT3G19085	AT5G38290	AT1G34041
AT2G24980	AT5G67411	AT3G48520	AT3G11600	AT5G27070	AT3G50010	AT3G19390	AT5G39250	AT1G34281
AT2G25230		AT3G48560	AT3G11620	AT5G27238	AT3G50040	AT3G19400	AT5G39790	AT1G34792
AT2G25390		AT3G49620	AT3G11630	AT5G27520	AT3G50060	AT3G19580	AT5G39800	AT1G43100
AT2G25409		AT3G49810	AT3G11660	AT5G27570	AT3G50070	AT3G19615	AT5G40140	AT1G50270
AT2G25410		AT3G50250	AT3G11700	AT5G27580	AT3G50360	AT3G20660	AT5G40150	AT1G50870
AT2G25530		AT3G50260	AT3G11720	AT5G27750	AT3G50470	AT3G20670	AT5G40500	AT1G51823
AT2G25820		AT3G50270	AT3G11730	AT5G28330	AT3G50630	AT3G21680	AT5G40850	AT1G54060
AT2G26240		AT3G50290	AT3G12390	AT5G28370	AT3G50650	AT3G21690	AT5G41000	AT1G54140
AT2G26690		AT3G50410	AT3G12545	AT5G28380	AT3G50700	AT3G22160	AT5G42445	AT1G54150
AT2G26830		AT3G50900	AT3G12830	AT5G28630	AT3G50740	AT3G22200	AT5G42860	AT1G58430
AT2G27370		AT3G50910	AT3G12835	AT5G35525	AT3G50810	AT3G22890	AT5G43150	AT1G60630
AT2G27389		AT3G50930	AT3G12977	AT5G36500	AT3G50820	AT3G22900	AT5G43350	AT1G60720
AT2G28040		AT3G51090	AT3G13040	AT5G36540	AT3G50830	AT3G22910	AT5G43680	AT1G60950
AT2G28480		AT3G51100	AT3G13432	AT5G39150	AT3G50840	AT3G23230	AT5G43700	AT1G62000
AT2G29860		AT3G51450	AT3G13435	AT5G39190	AT3G51470	AT3G23240	AT5G44005	AT1G62650
AT2G29870		AT3G51680	AT3G13437	AT5G39580	AT3G51500	AT3G23250	AT5G44340	AT1G63206
AT2G29995		AT3G51890	AT3G13440	AT5G40384	AT3G51670	AT3G23550	AT5G44410	AT1G64280
AT2G31340		AT3G52490	AT3G13674	AT5G41080	AT3G51710	AT3G24070	AT5G44785	AT1G67650
AT2G31957		AT3G52520	AT3G13760	AT5G41590	AT3G51910	AT3G24860	AT5G45290	AT1G67870
AT2G33120		AT3G52870	AT3G13810	AT5G42265	AT3G51920	AT3G25250	AT5G45490	AT1G68090
AT2G34600		AT3G53160	AT3G13845	AT5G42430	AT3G51950	AT3G25600	AT5G45550	AT1G68100
AT2G36050		AT3G53170	AT3G13950	AT5G42930	AT3G51960	AT3G25610	AT5G46790	AT1G69150
AT2G37740		AT3G53600	AT3G14350	AT5G43513	AT3G51970	AT3G25650	AT5G47060	AT1G69510
AT2G37830		AT3G53610	AT3G14981	AT5G43516	AT3G52370	AT3G25730	AT5G47100	AT1G70490
AT2G38790		AT3G53620	AT3G15480	AT5G43650	AT3G52740	AT3G25760	AT5G47370	AT1G71910
AT2G39725		AT3G54600	AT3G15530	AT5G44572	AT3G52920	AT3G25780	AT5G47930	AT1G73030
AT2G40220		AT3G54880	AT3G15810	AT5G44860	AT3G52940	AT3G25900	AT5G47940	AT1G73175
AT2G40955		AT3G54890	AT3G15820	AT5G46760	AT3G52960	AT3G26470	AT5G48320	AT1G74090
AT2G41410		AT3G55560	AT3G16020	AT5G46770	AT3G53235	AT3G26520	AT5G48480	AT1G76500
AT2G42130		AT3G55830	AT3G16560	AT5G48110	AT3G53350	AT3G26830	AT5G48560	AT1G76952
AT2G42340		AT3G55950	AT3G16690	AT5G49440	AT3G53690	AT3G26840	AT5G48580	AT1G78630
AT2G42360		AT3G55970	AT3G16720	AT5G49448	AT3G54390	AT3G26980	AT5G48590	AT1G78995
AT2G43060		AT3G56000	AT3G17120	AT5G49450	AT3G54430	AT3G27750	AT5G48800	AT1G79600
AT2G43390		AT3G56200	AT3G17890	AT5G49520	AT3G54790	AT3G28180	AT5G49230	AT1G79810
AT2G43460		AT3G56710	AT3G18050	AT5G49700	AT3G54810	AT3G28210	AT5G49400	AT1G79890
AT2G43770		AT3G57400	AT3G18710	AT5G51390	AT3G54920	AT3G28340	AT5G49525	AT1G80290
AT2G44330		AT3G57560	AT3G19360	AT5G52050	AT3G54930	AT3G28580	AT5G50000	AT1G80300
AT2G44500		AT3G57750	AT3G19370	AT5G52400	AT3G55040	AT3G28740	AT5G50010	AT1G80840
AT2G44650		AT3G57760	AT3G19380	AT5G52570	AT3G55150	AT3G29000	AT5G50011	AT2G05715
AT2G44750		AT3G58710	AT3G19450	AT5G52700	AT3G55520	AT3G29010	AT5G50012	AT2G06645
AT2G45560		AT3G59080	AT3G20015	AT5G52870	AT3G56010	AT3G29240	AT5G51640	AT2G07130
AT2G46090		AT3G59740	AT3G20230	AT5G53050	AT3G56170	AT3G29765	AT5G52280	AT2G07599
AT2G46160		AT3G59750	AT3G20260	AT5G54390	AT3G56270	AT3G30775	AT5G52650	AT2G07669
AT2G46870		AT3G59760	AT3G20370	AT5G55135	AT3G56340	AT3G44260	AT5G52830	AT2G07673
AT2G46890		AT3G60490	AT3G20600	AT5G55140	AT3G56800	AT3G44300	AT5G52882	AT2G07722
AT2G47130		AT3G61850	AT3G21100	AT5G55450	AT3G56810	AT3G44326	AT5G53144	AT2G07733
AT2G47400		AT3G62000	AT3G21190	AT5G55460	AT3G56890	AT3G44860	AT5G53160	AT2G07749
AT2G47480		AT3G62720	AT3G21260	AT5G55890	AT3G57030	AT3G45300	AT5G53420	AT2G07774
AT2G47485		AT3G63060	AT3G21350	AT5G56544	AT3G57040	AT3G45640	AT5G54145	AT2G07785
AT2G47810		AT3G63180	AT3G21510	AT5G56550	AT3G57050	AT3G45730	AT5G54230	AT2G13469
AT3G01520		AT4G01240	AT3G21700	AT5G57140	AT3G57070	AT3G45960	AT5G55730	AT2G13590
AT3G02140		AT4G01250	AT3G21710	AT5G57560	AT3G57110	AT3G46600	AT5G56010	AT2G14460
AT3G02960		AT4G01575	AT3G22070	AT5G58670	AT3G57930	AT3G46620	AT5G56040	AT2G15470
AT3G03500		AT4G01895	AT3G22550	AT5G58680	AT3G58620	AT3G46700	AT5G56090	AT2G16500
AT3G03560		AT4G01985	AT3G23090	AT5G59505	AT3G58700	AT3G47340	AT5G56630	AT2G17130
AT3G03860		AT4G02590	AT3G23170	AT5G59540	AT3G58820	AT3G47540	AT5G57040	AT2G17180
AT3G04350		AT4G02720	AT3G23180	AT5G59560	AT3G58840	AT3G47960	AT5G59020	AT2G17870
AT3G04470		AT4G05018	AT3G23210	AT5G59570	AT3G58940	AT3G48050	AT5G59050	AT2G19630
AT3G04670		AT4G05020	AT3G23750	AT5G59580	AT3G59650	AT3G48360	AT5G59350	AT2G19640
AT3G04690		AT4G08360	AT3G24480	AT5G60290	AT3G60080	AT3G48390	AT5G59470	AT2G21080
AT3G05260		AT4G09030	AT3G24660	AT5G60430	AT3G60090	AT3G48440	AT5G59520	AT2G21860
AT3G05950		AT4G09210	AT3G25400	AT5G61890	AT3G60320	AT3G48450	AT5G60670	AT2G22055
AT3G08600		AT4G09260	AT3G25500	AT5G62360	AT3G60520	AT3G48460	AT5G60890	AT2G24670
AT3G09162		AT4G11350	AT3G25530	AT5G63160	AT3G60530	AT3G48520	AT5G60920	AT2G28085
AT3G09240		AT4G11700	AT3G25540	AT5G63450	AT3G60550	AT3G48690	AT5G61430	AT2G29570
AT3G09320		AT4G12380	AT3G25560	AT5G64250	AT3G61260	AT3G48990	AT5G61570	AT2G29580
AT3G09385		AT4G12382	AT3G25590	AT5G64620	AT3G61460	AT3G49620	AT5G62290	AT2G29590
AT3G09790		AT4G12390	AT3G25700	AT5G64670	AT3G61610	AT3G49780	AT5G62300	AT2G30430
AT3G11680		AT4G13110	AT3G25710	AT5G64720	AT3G61620	AT3G49790	AT5G62350	AT2G32040
AT3G12345		AT4G13290	AT3G25790	AT5G64750	AT3G61640	AT3G49810	AT5G62700	AT2G32230
AT3G12350		AT4G13300	AT3G25920	AT5G64780	AT3G61820	AT3G49845	AT5G62710	AT2G32690
AT3G12370		AT4G13830	AT3G25930	AT5G64790	AT3G61830	AT3G50250	AT5G62720	AT2G33730
AT3G12420		AT4G14370	AT3G25940	AT5G65280	AT3G61897	AT3G50260	AT5G62900	AT2G33735
AT3G12685		AT4G15120	AT3G26125	AT5G65490	AT3G61898	AT3G50270	AT5G63410	AT2G33780
AT3G13275		AT4G15130	AT3G26210	AT5G65495	AT3G62270	AT3G50800	AT5G64100	AT2G34120
AT3G13432		AT4G15140	AT3G26330	AT5G65600	AT3G62280	AT3G50900	AT5G64340	AT2G34135
AT3G13857		AT4G15150	AT3G26440	AT5G65609	AT3G62650	AT3G50930	AT5G64341	AT2G34650
AT3G14595		AT4G15260	AT3G26550	AT5G65690	AT3G62660	AT3G50960	AT5G64342	AT2G35320
AT3G14890		AT4G15280	AT3G26700	AT5G66000	AT3G63052	AT3G50970	AT5G64343	AT2G35700
AT3G14910		AT4G15330	AT3G26710	AT5G67180	AT3G63120	AT3G50980	AT5G64850	AT2G36240
AT3G15111		AT4G15340	AT3G26770	AT5G67210	AT3G63130	AT3G51090	AT5G65040	AT2G36350
AT3G15352		AT4G15440	AT3G27080	AT5G67290	AT3G63210	AT3G51450	AT5G65650	AT2G36770
AT3G16350		AT4G15760	AT3G27300	AT5G67490	AT3G63270	AT3G51890	AT5G66450	AT2G37560
AT3G16590		AT4G15765	AT3G27350	AT1G01115	AT3G63410	AT3G51915	AT5G66580	AT2G37890
AT3G16900		AT4G15770	AT3G27360	AT1G02280	AT3G63420	AT3G52520	AT5G67390	AT2G38230
AT3G16930		AT4G15975	AT3G27560	AT1G03610	AT3G63450	AT3G52870		AT2G40220
AT3G17550		AT4G15990	AT3G27880	AT1G05340	AT4G00200	AT3G53150		AT2G40370
AT3G17560		AT4G16240	AT3G27906	AT1G05575	AT4G00330	AT3G53160		AT2G40880
AT3G18215		AT4G16500	AT3G27997	AT1G06570	AT4G00905	AT3G53620		AT2G42180
AT3G18235		AT4G16563	AT3G28050	AT1G06580	AT4G01330	AT3G53810		AT2G42720
AT3G18291		AT4G16760	AT3G28100	AT1G07901	AT4G01575	AT3G53870		AT2G43150
AT3G18295		AT4G16820	AT3G28130	AT1G09460	AT4G01735	AT3G54150		AT2G43600
AT3G19580		AT4G17230	AT3G28140	AT1G10070	AT4G01740	AT3G54640		AT2G43890
AT3G20570		AT4G17240	AT3G28200	AT1G10140	AT4G02130	AT3G55840		AT2G44030
AT3G21080		AT4G17895	AT3G28450	AT1G10530	AT4G02200	AT3G55900		AT2G45260
AT3G21865		AT4G18280	AT3G28910	AT1G10585	AT4G02340	AT3G55910		AT2G45990
AT3G21933		AT4G18350	AT3G28950	AT1G11572	AT4G02440	AT3G55980		AT2G46020
AT3G21985		AT4G18670	AT3G29680	AT1G12440	AT4G02540	AT3G56200		AT2G47110
AT3G22234		AT4G19460	AT3G29780	AT1G12665	AT4G02600	AT3G56500		AT2G47440
AT3G22937		AT4G20360	AT3G43670	AT1G12710	AT4G02620	AT3G57120		AT2G48075
AT3G23020		AT4G20520	AT3G43790	AT1G14330	AT4G02630	AT3G57520		AT2G48080
AT3G23380		AT4G20720	AT3G43800	AT1G14870	AT4G03205	AT3G57530		AT3G01170
AT3G23685		AT4G21390	AT3G44740	AT1G14890	AT4G03600	AT3G57760		AT3G01560
AT3G23920		AT4G21500	AT3G44940	AT1G15040	AT4G04190	AT3G57770		AT3G02340
AT3G24220		AT4G21570	AT3G44950	AT1G15050	AT4G04780	AT3G57880		AT3G03020
AT3G24270		AT4G21730	AT3G45010	AT1G15380	AT4G05400	AT3G57900		AT3G03160
AT3G24900		AT4G21780	AT3G45030	AT1G15385	AT4G08930	AT3G58676		AT3G03341
AT3G25130		AT4G21790	AT3G45230	AT1G17744	AT4G09000	AT3G59080		AT3G04210
AT3G25190		AT4G21830	AT3G45443	AT1G18170	AT4G09180	AT3G59480		AT3G04770
AT3G25480		AT4G21840	AT3G45600	AT1G19070	AT4G09460	AT3G59750		AT3G04880
AT3G25727		AT4G21850	AT3G45851	AT1G20340	AT4G09520	AT3G59900		AT3G04890
AT3G25950		AT4G21860	AT3G45960	AT1G20350	AT4G09550	AT3G60120		AT3G05080
AT3G26110		AT4G21865	AT3G46030	AT1G21100	AT4G09920	AT3G60130		AT3G06230
AT3G26561		AT4G21920	AT3G46150	AT1G21130	AT4G10330	AT3G60140		AT3G07230
AT3G26690		AT4G22600	AT3G46320	AT1G21326	AT4G10380	AT3G60480		AT3G07273
AT3G27331		AT4G22620	AT3G46550	AT1G23120	AT4G11010	AT3G61060		AT3G07300
AT3G27890		AT4G22690	AT3G46560	AT1G25400	AT4G11300	AT3G61190		AT3G07320
AT3G28120		AT4G22700	AT3G46720	AT1G25560	AT4G11870	AT3G62010		AT3G07430
AT3G28500		AT4G22710	AT3G46820	AT1G26420	AT4G12390	AT3G62150		AT3G07500
AT3G28611		AT4G23050	AT3G46830	AT1G26800	AT4G12710	AT3G62410		AT3G07590
AT3G28620		AT4G23060	AT3G47500	AT1G27300	AT4G12880	AT3G62470		AT3G08580
AT3G28899		AT4G23100	AT3G47980	AT1G27640	AT4G13050	AT3G62720		AT3G08630
AT3G29252		AT4G23103	AT3G48100	AT1G28375	AT4G13070	AT3G63010		AT3G08640
AT3G29765		AT4G24110	AT3G48750	AT1G28480	AT4G13100	AT3G63060		AT3G09035
AT3G32330		AT4G24180	AT3G49580	AT1G29410	AT4G13510	AT3G63380		AT3G09240
AT3G43200		AT4G24340	AT3G49720	AT1G30757	AT4G13660	AT3G63510		AT3G09385
AT3G43250		AT4G24350	AT3G49750	AT1G32350	AT4G14030	AT4G01010		AT3G09750
AT3G44240		AT4G24420	AT3G49760	AT1G32700	AT4G14145	AT4G01850		AT3G10040
AT3G44920		AT4G25380	AT3G49910	AT1G32920	AT4G14270	AT4G01870		AT3G10650
AT3G45525		AT4G25386	AT3G49920	AT1G33030	AT4G14550	AT4G01895		AT3G11090
AT3G45600		AT4G25390	AT3G49930	AT1G33040	AT4G14743	AT4G02520		AT3G11700
AT3G46260		AT4G25410	AT3G50010	AT1G36050	AT4G14880	AT4G03420		AT3G12040
AT3G46700		AT4G25433	AT3G50050	AT1G43667	AT4G14890	AT4G03505		AT3G12150
AT3G48208		AT4G25780	AT3G50060	AT1G45474	AT4G15248	AT4G03510		AT3G12440
AT3G48350		AT4G26290	AT3G50070	AT1G46768	AT4G15400	AT4G06746		AT3G12685
AT3G49260		AT4G27560	AT3G50350	AT1G47915	AT4G15410	AT4G08770		AT3G13224
AT3G49820		AT4G27860	AT3G50360	AT1G47980	AT4G15540	AT4G08950		AT3G14900
AT3G49940		AT4G28290	AT3G50470	AT1G48000	AT4G15780	AT4G09030		AT3G14910
AT3G50450		AT4G28300	AT3G50530	AT1G51913	AT4G15790	AT4G09250		AT3G14970
AT3G50674		AT4G28397	AT3G50630	AT1G52340	AT4G15820	AT4G09464		AT3G15190
AT3G50720		AT4G28750	AT3G50780	AT1G52342	AT4G15920	AT4G10750		AT3G17712
AT3G50770		AT4G28850	AT3G50810	AT1G52565	AT4G15930	AT4G11650		AT3G17845
AT3G51642		AT4G28910	AT3G50820	AT1G53170	AT4G16260	AT4G11850		AT3G18360
AT3G52060		AT4G28930	AT3G50830	AT1G53180	AT4G16610	AT4G13180		AT3G18773
AT3G53060		AT4G28980	AT3G50840	AT1G53990	AT4G16670	AT4G13340		AT3G20950
AT3G54000		AT4G28990	AT3G51670	AT1G55020	AT4G17440	AT4G13395		AT3G22183
AT3G55910		AT4G29140	AT3G51710	AT1G55365	AT4G17870	AT4G14370		AT3G22730
AT3G56330		AT4G29610	AT3G51910	AT1G55675	AT4G17880	AT4G14450		AT3G23130
AT3G56780		AT4G29690	AT3G51950	AT1G57990	AT4G18060	AT4G14680		AT3G24715
AT3G57120		AT4G29700	AT3G51960	AT1G58430	AT4G18070	AT4G15120		AT3G24880
AT3G58240		AT4G29780	AT3G51970	AT1G58643	AT4G18422	AT4G15130		AT3G25550
AT3G58610		AT4G29840	AT3G52370	AT1G62422	AT4G18570	AT4G15150		AT3G25727
AT3G59440		AT4G29850	AT3G52430	AT1G62620	AT4G18630	AT4G15280		AT3G27750
AT3G61185		AT4G29930	AT3G52470	AT1G62760	AT4G18760	AT4G15330		AT3G27910
AT3G61630		AT4G30210	AT3G52560	AT1G63400	AT4G18880	AT4G15530		AT3G28550
AT3G62528		AT4G30460	AT3G52740	AT1G64585	AT4G19865	AT4G15550		AT3G30817
AT3G62680		AT4G30750	AT3G52760	AT1G65541	AT4G19900	AT4G15610		AT3G43574
AT3G62760		AT4G30760	AT3G52920	AT1G67070	AT4G20170	AT4G15760		AT3G50022
AT3G62907		AT4G31100	AT3G52940	AT1G67810	AT4G20260	AT4G16563		AT3G50690
AT3G63170		AT4G31110	AT3G52960	AT1G68620	AT4G20820	AT4G16760		AT3G51100
AT4G00190		AT4G31190	AT3G53350	AT1G69890	AT4G21065	AT4G17230		AT3G53320
AT4G00232		AT4G31354	AT3G53560	AT1G69930	AT4G21140	AT4G17490		AT3G53330
AT4G01390		AT4G31500	AT3G53890	AT1G72060	AT4G21740	AT4G18010		AT3G54580
AT4G01840		AT4G31770	AT3G54000	AT1G72070	AT4G21960	AT4G18170		AT3G56650
AT4G01985		AT4G31780	AT3G54080	AT1G72890	AT4G22120	AT4G18197		AT3G57600
AT4G02180		AT4G31800	AT3G54390	AT1G72900	AT4G22150	AT4G18205		AT3G57790
AT4G04653		AT4G32480	AT3G54430	AT1G73500	AT4G22160	AT4G18340		AT3G57980
AT4G04660		AT4G32490	AT3G54780	AT1G73880	AT4G22758	AT4G19452		AT3G58330
AT4G07675		AT4G33410	AT3G54790	AT1G74020	AT4G22850	AT4G19460		AT3G58970
AT4G08260		AT4G33980	AT3G54810	AT1G74590	AT4G22980	AT4G19720		AT3G59380
AT4G08895		AT4G34400	AT3G54920	AT1G76180	AT4G23400	AT4G20620		AT3G59950
AT4G09465		AT4G34410	AT3G54970	AT1G76405	AT4G23493	AT4G20720		AT3G60310
AT4G09467		AT4G35070	AT3G55040	AT1G76500	AT4G23515	AT4G20830		AT3G60510
AT4G09550		AT4G35110	AT3G55150	AT1G77660	AT4G23530	AT4G20840		AT3G61610
AT4G09649		AT4G35180	AT3G55280	AT1G78172	AT4G23980	AT4G20860		AT3G62340
AT4G10230		AT4G35480	AT3G55690	AT1G78890	AT4G24080	AT4G21390		AT3G62370
AT4G11510		AT4G35600	AT3G55760	AT1G79160	AT4G24090	AT4G21410		AT3G62740
AT4G11910		AT4G35630	AT3G56010	AT1G80160	AT4G24240	AT4G21830		AT3G63170
AT4G12050		AT4G36510	AT3G56020	AT1G80380	AT4G25080	AT4G21840		AT4G00320
AT4G13560		AT4G36515	AT3G56800	AT1G80420	AT4G25450	AT4G21850		AT4G03926
AT4G15000		AT4G36650	AT3G56810	AT1G80440	AT4G25480	AT4G21920		AT4G05220
AT4G15130		AT4G36660	AT3G56830	AT2G01290	AT4G25840	AT4G22590		AT4G05270
AT4G15870		AT4G36670	AT3G57030	AT2G01918	AT4G26130	AT4G22592		AT4G09250
AT4G15885		AT4G36680	AT3G57040	AT2G02410	AT4G26230	AT4G22600		AT4G09465
AT4G16900		AT4G36710	AT3G57050	AT2G02870	AT4G26370	AT4G22610		AT4G09880
AT4G17800		AT4G36720	AT3G57110	AT2G02930	AT4G26890	AT4G22620		AT4G10660
AT4G18110		AT4G36790	AT3G57540	AT2G05185	AT4G27520	AT4G22690		AT4G10840
AT4G18425		AT4G36830	AT3G57580	AT2G05632	AT4G27657	AT4G22710		AT4G11700
AT4G18550		AT4G36900	AT3G57830	AT2G06050	AT4G27900	AT4G23030		AT4G12220
AT4G19239		AT4G36950	AT3G57930	AT2G07835	AT4G28180	AT4G23060		AT4G13996
AT4G19270		AT4G37022	AT3G58120	AT2G10606	AT4G28240	AT4G23100		AT4G14358
AT4G20620		AT4G37140	AT3G58840	AT2G10931	AT4G28630	AT4G23190		AT4G14661
AT4G20720		AT4G37260	AT3G59650	AT2G14247	AT4G28890	AT4G23240		AT4G16710
AT4G20880		AT4G37295	AT3G59730	AT2G15170	AT4G29390	AT4G23680		AT4G19080
AT4G20920		AT4G37610	AT3G60080	AT2G15760	AT4G29905	AT4G23690		AT4G20620
AT4G21220		AT4G37650	AT3G60090	AT2G17710	AT4G29910	AT4G23810		AT4G21920
AT4G21620		AT4G37710	AT3G60245	AT2G17972	AT4G30190	AT4G24026		AT4G23240
AT4G21870		AT4G37720	AT3G60320	AT2G18670	AT4G30400	AT4G24110		AT4G24977
AT4G22090		AT4G37790	AT3G60520	AT2G18690	AT4G30660	AT4G24160		AT4G25050
AT4G22390		AT4G37850	AT3G60530	AT2G19800	AT4G30680	AT4G24180		AT4G25150
AT4G22920		AT4G37980	AT3G60630	AT2G22470	AT4G30690	AT4G24230		AT4G25660
AT4G23380		AT4G38470	AT3G60910	AT2G24100	AT4G30980	AT4G24340		AT4G26340
AT4G24030		AT4G38540	AT3G61200	AT2G24220	AT4G30996	AT4G24350		AT4G26530
AT4G24265		AT4G38680	AT3G61460	AT2G25450	AT4G31180	AT4G24380		AT4G26965
AT4G24590		AT4G39560	AT3G61590	AT2G27229	AT4G31310	AT4G24390		AT4G27150
AT4G24950		AT4G39570	AT3G61610	AT2G27390	AT4G31590	AT4G24570		AT4G27690
AT4G25130		AT4G39580	AT3G61620	AT2G27500	AT4G31600	AT4G25030		AT4G28085
AT4G25140		AT4G39640	AT3G61640	AT2G27690	AT4G31875	AT4G25386		AT4G28088
AT4G25410		AT4G39650	AT3G61830	AT2G27830	AT4G31890	AT4G25390		AT4G28200
AT4G26340		AT4G39660	AT3G61897	AT2G28400	AT4G31920	AT4G25410		AT4G28210
AT4G26440		AT4G39930	AT3G61898	AT2G28660	AT4G31930	AT4G25570		AT4G28400
AT4G26701		AT4G39940	AT3G61900	AT2G28670	AT4G31985	AT4G25810		AT4G28700
AT4G28730		AT4G39950	AT3G62040	AT2G29410	AT4G32330	AT4G26090		AT4G31150
AT4G28740		AT5G01370	AT3G62050	AT2G29500	AT4G33130	AT4G26120		AT4G31200
AT4G29658		AT5G01380	AT3G62270	AT2G30140	AT4G33160	AT4G26290		AT4G31441
AT4G29905		AT5G01390	AT3G62280	AT2G30550	AT4G33960	AT4G26690		AT4G32400
AT4G30790		AT5G01640	AT3G62530	AT2G31410	AT4G34131	AT4G27410		AT4G33600
AT4G31351		AT5G01900	AT3G62660	AT2G31420	AT4G34600	AT4G27450		AT4G33610
AT4G31354		AT5G03070	AT3G63090	AT2G32130	AT4G34920	AT4G27460		AT4G34020
AT4G31355		AT5G03080	AT3G63120	AT2G32150	AT4G34930	AT4G27652		AT4G34250
AT4G32260		AT5G03204	AT3G63210	AT2G33130	AT4G35020	AT4G27970		AT4G34410
AT4G32340		AT5G03480	AT3G63450	AT2G34340	AT4G35040	AT4G28085		AT4G34640
AT4G33490		AT5G03490	AT4G00200	AT2G34500	AT4G35060	AT4G28210		AT4G34700
AT4G33720		AT5G03700	AT4G00238	AT2G35730	AT4G35320	AT4G28280		AT4G35655
AT4G33985		AT5G04310	AT4G00900	AT2G35733	AT4G35335	AT4G28290		AT4G36000
AT4G34600		AT5G04330	AT4G00905	AT2G35736	AT4G35880	AT4G28300		AT4G36660
AT4G34620		AT5G04350	AT4G01330	AT2G35980	AT4G35900	AT4G28350		AT4G36770
AT4G34800		AT5G05130	AT4G01680	AT2G36080	AT4G35920	AT4G28400		AT4G37370
AT4G34900		AT5G05140	AT4G01735	AT2G36320	AT4G35985	AT4G28930		AT4G37500
AT4G34930		AT5G05300	AT4G01900	AT2G36950	AT4G35987	AT4G29780		AT4G37850
AT4G35700		AT5G05370	AT4G02075	AT2G36970	AT4G36180	AT4G29930		AT4G38000
AT4G35783		AT5G05380	AT4G02130	AT2G37760	AT4G36190	AT4G30210		AT4G38210
AT4G36040		AT5G05590	AT4G02200	AT2G38340	AT4G36530	AT4G30270		AT4G38280
AT4G37290		AT5G05598	AT4G02340	AT2G38350	AT4G36900	AT4G30280		AT4G38300
AT4G38000		AT5G05600	AT4G02600	AT2G39390	AT4G37100	AT4G30490		AT4G38400
AT4G38820		AT5G05610	AT4G02620	AT2G41380	AT4G37410	AT4G30540		AT4G38410
AT4G38825		AT5G05620	AT4G02920	AT2G44090	AT4G37470	AT4G31110		AT4G38440
AT4G38860		AT5G05710	AT4G04340	AT2G44130	AT4G37540	AT4G31200		AT4G38940
AT4G39090		AT5G05730	AT4G04745	AT2G44578	AT4G37660	AT4G31354		AT4G39570
AT4G39200		AT5G05740	AT4G04780	AT2G44750	AT4G37682	AT4G31441		AT4G39580
AT4G39670		AT5G06860	AT4G04925	AT2G44780	AT4G38040	AT4G31500		AT5G01260
AT4G39780		AT5G06870	AT4G05071	AT2G45210	AT4G38430	AT4G31800		AT5G01300
AT4G39925		AT5G07310	AT4G05590	AT2G47190	AT4G38620	AT4G31805		AT5G01715
AT4G40090		AT5G07430	AT4G07950	AT2G47270	AT4G39040	AT4G32300		AT5G02920
AT5G01440		AT5G07870	AT4G08230	AT3G01900	AT4G39350	AT4G32480		AT5G03190
AT5G01480		AT5G08790	AT4G08930	AT3G01980	AT4G39600	AT4G33050		AT5G03910
AT5G01550		AT5G09490	AT4G08980	AT3G02150	AT4G39730	AT4G33150		AT5G04238
AT5G01560		AT5G09976	AT4G09000	AT3G02800	AT5G01020	AT4G33420		AT5G04781
AT5G01900		AT5G09980	AT4G09460	AT3G03870	AT5G01050	AT4G33930		AT5G05040
AT5G01910		AT5G10210	AT4G09490	AT3G03980	AT5G01220	AT4G33970		AT5G05300
AT5G02050		AT5G10300	AT4G09890	AT3G04070	AT5G01230	AT4G34020		AT5G05310
AT5G02060		AT5G10380	AT4G10380	AT3G05770	AT5G01250	AT4G34030		AT5G05370
AT5G02090		AT5G10430	AT4G10390	AT3G06850	AT5G01590	AT4G34150		AT5G06450
AT5G02490		AT5G12010	AT4G10450	AT3G07350	AT5G01720	AT4G34200		AT5G06630
AT5G03377		AT5G12330	AT4G10770	AT3G10985	AT5G01790	AT4G34230		AT5G07950
AT5G03500		AT5G12340	AT4G11300	AT3G12090	AT5G01890	AT4G34410		AT5G07960
AT5G04740		AT5G13080	AT4G11320	AT3G12500	AT5G02080	AT4G34710		AT5G08210
AT5G04750		AT5G13220	AT4G11870	AT3G12920	AT5G02400	AT4G35070		AT5G08220
AT5G06090		AT5G13230	AT4G12590	AT3G13450	AT5G02420	AT4G35190		AT5G08730
AT5G06634		AT5G13330	AT4G12600	AT3G13520	AT5G03040	AT4G35600		AT5G09976
AT5G07430		AT5G13370	AT4G12710	AT3G14230	AT5G03140	AT4G35630		AT5G10530
AT5G07950		AT5G13700	AT4G12730	AT3G14610	AT5G03240	AT4G35760		AT5G11280
AT5G07960		AT5G13740	AT4G12880	AT3G14620	AT5G03720	AT4G35770		AT5G11650
AT5G08250		AT5G13750	AT4G13100	AT3G14990	AT5G03850	AT4G36000		AT5G12310
AT5G10280		AT5G13760	AT4G13660	AT3G15210	AT5G04470	AT4G36030		AT5G13020
AT5G12250		AT5G14110	AT4G14145	AT3G15510	AT5G04710	AT4G36500		AT5G13390
AT5G14000		AT5G14120	AT4G14270	AT3G15534	AT5G04950	AT4G36510		AT5G13410
AT5G14160		AT5G14170	AT4G14550	AT3G16330	AT5G04980	AT4G36650		AT5G13950
AT5G14890		AT5G14180	AT4G14740	AT3G16432	AT5G05090	AT4G36660		AT5G14170
AT5G16460		AT5G14730	AT4G14890	AT3G16450	AT5G05160	AT4G36670		AT5G14510
AT5G16480		AT5G14920	AT4G14940	AT3G16460	AT5G05180	AT4G36791		AT5G16310
AT5G16486		AT5G15970	AT4G15400	AT3G18035	AT5G05400	AT4G36820		AT5G16790
AT5G17100		AT5G16360	AT4G15410	AT3G18250	AT5G05550	AT4G36830		AT5G16800
AT5G17130		AT5G16410	AT4G15540	AT3G18830	AT5G05640	AT4G36950		AT5G17262
AT5G17430		AT5G16420	AT4G15740	AT3G19615	AT5G05830	AT4G37060		AT5G17670
AT5G17860		AT5G17490	AT4G15920	AT3G19930	AT5G05890	AT4G37260		AT5G17990
AT5G18404		AT5G17670	AT4G15930	AT3G20660	AT5G05950	AT4G37295		AT5G19000
AT5G18980		AT5G17850	AT4G17080	AT3G20898	AT5G06270	AT4G37370		AT5G19370
AT5G19120		AT5G17980	AT4G17770	AT3G20900	AT5G06280	AT4G37390		AT5G19550
AT5G19370		AT5G17990	AT4G17870	AT3G21460	AT5G06290	AT4G37420		AT5G19930
AT5G19790		AT5G18380	AT4G17880	AT3G21520	AT5G06330	AT4G37608		AT5G19940
AT5G19800		AT5G18390	AT4G18030	AT3G21690	AT5G06390	AT4G37610		AT5G19950
AT5G20480		AT5G18470	AT4G18060	AT3G21780	AT5G06800	AT4G37710		AT5G20090
AT5G20670		AT5G18636	AT4G18070	AT3G21970	AT5G07250	AT4G37850		AT5G20820
AT5G20820		AT5G19100	AT4G18430	AT3G22160	AT5G07270	AT4G38150		AT5G23310
AT5G20885		AT5G19110	AT4G18570	AT3G23150	AT5G07460	AT4G38225		AT5G25270
AT5G21910		AT5G19120	AT4G18630	AT3G24093	AT5G07571	AT4G38440		AT5G25600
AT5G22540		AT5G19380	AT4G18760	AT3G25240	AT5G07572	AT4G38470		AT5G26700
AT5G22545		AT5G19440	AT4G19900	AT3G26180	AT5G07580	AT4G38480		AT5G27390
AT5G22608		AT5G20190	AT4G20170	AT3G28280	AT5G08330	AT4G38495		AT5G27400
AT5G22850		AT5G20220	AT4G20260	AT3G28580	AT5G08335	AT4G38540		AT5G27944
AT5G24210		AT5G20230	AT4G21140	AT3G28958	AT5G09445	AT4G38810		AT5G28360
AT5G24610		AT5G21170	AT4G21210	AT3G30385	AT5G09450	AT4G38825		AT5G35915
AT5G25190		AT5G21960	AT4G21230	AT3G44260	AT5G09760	AT4G38940		AT5G39050
AT5G26720		AT5G21970	AT4G21350	AT3G44300	AT5G09820	AT4G39030		AT5G39270
AT5G26770		AT5G22520	AT4G21600	AT3G44704	AT5G09830	AT4G39060		AT5G39290
AT5G26840		AT5G22530	AT4G21740	AT3G46070	AT5G09840	AT4G39360		AT5G40120
AT5G27944		AT5G22540	AT4G21960	AT3G46320	AT5G09850	AT4G39570		AT5G41160
AT5G27945		AT5G22545	AT4G22120	AT3G46690	AT5G09995	AT4G39580		AT5G42090
AT5G28931		AT5G22550	AT4G22150	AT3G47200	AT5G10030	AT4G39640		AT5G42825
AT5G29624		AT5G23810	AT4G22160	AT3G48020	AT5G10070	AT4G39660		AT5G43190
AT5G29807		AT5G23820	AT4G22190	AT3G48360	AT5G10400	AT4G39670		AT5G43730
AT5G37017		AT5G23830	AT4G22570	AT3G48520	AT5G10560	AT4G39675		AT5G44500
AT5G38197		AT5G23840	AT4G22758	AT3G49790	AT5G10740	AT4G39940		AT5G44940
AT5G38580		AT5G23850	AT4G22980	AT3G49796	AT5G10770	AT4G39980		AT5G45500
AT5G38610		AT5G24770	AT4G23400	AT3G49820	AT5G10830	AT4G40090		AT5G45740
AT5G39160		AT5G24890	AT4G23450	AT3G50295	AT5G10970	AT5G01040		AT5G46115
AT5G39170		AT5G25910	AT4G23515	AT3G50980	AT5G11020	AT5G01100		AT5G47570
AT5G39270		AT5G25930	AT4G23870	AT3G52490	AT5G11540	AT5G01380		AT5G47760
AT5G39750		AT5G26950	AT4G23980	AT3G53060	AT5G11550	AT5G01910		AT5G52540
AT5G40620		AT5G27380	AT4G24080	AT3G53160	AT5G11670	AT5G02020		AT5G53300
AT5G40720		AT5G27520	AT4G24090	AT3G53170	AT5G11750	AT5G02230		AT5G53895
AT5G41490		AT5G28050	AT4G24240	AT3G53200	AT5G11790	AT5G03204		AT5G54830
AT5G41494		AT5G28380	AT4G25100	AT3G54630	AT5G11890	AT5G03610		AT5G55680
AT5G42040		AT5G28390	AT4G25470	AT3G55258	AT5G11970	AT5G04330		AT5G55890
AT5G42265		AT5G28510	AT4G25480	AT3G55672	AT5G14440	AT5G04340		AT5G56600
AT5G42290		AT5G28615	AT4G26130	AT3G56350	AT5G14560	AT5G04590		AT5G57567
AT5G42490		AT5G28630	AT4G26890	AT3G56360	AT5G15200	AT5G04760		AT5G58170
AT5G43190		AT5G35110	AT4G27230	AT3G59080	AT5G15220	AT5G05410		AT5G59800
AT5G43360		AT5G36970	AT4G27652	AT3G60966	AT5G15350	AT5G05600		AT5G59810
AT5G44380		AT5G38710	AT4G27657	AT3G61035	AT5G15410	AT5G05730		AT5G60290
AT5G45970		AT5G39580	AT4G28180	AT3G61182	AT5G15750	AT5G06070		AT5G61030
AT5G46230		AT5G39660	AT4G28630	AT3G61185	AT5G15833	AT5G06320		AT5G61660
AT5G46430		AT5G39670	AT4G28890	AT3G62410	AT5G16390	AT5G06570		AT5G62160
AT5G47890		AT5G40000	AT4G29270	AT3G62640	AT5G16720	AT5G06755		AT5G63040
AT5G48180		AT5G40170	AT4G29390	AT4G01350	AT5G17240	AT5G06860		AT5G63340
AT5G48190		AT5G40180	AT4G29870	AT4G01450	AT5G18150	AT5G06870		AT5G63790
AT5G49060		AT5G41080	AT4G29905	AT4G01550	AT5G18210	AT5G07010		AT5G63905
AT5G49590		AT5G41590	AT4G29910	AT4G03030	AT5G18310	AT5G07100		AT5G65274
AT5G49740		AT5G41600	AT4G30190	AT4G04960	AT5G18660	AT5G07110		AT5G65390
AT5G50361		AT5G42380	AT4G30400	AT4G06746	AT5G18748	AT5G07280		AT5G65720
AT5G50380		AT5G42650	AT4G30660	AT4G08555	AT5G19030	AT5G07450		AT5G65960
AT5G50490		AT5G42655	AT4G30670	AT4G08695	AT5G19090	AT5G08100		AT5G66130
AT5G51390		AT5G42900	AT4G30996	AT4G09260	AT5G19257	AT5G08240		AT5G66140
AT5G51400		AT5G42930	AT4G31180	AT4G10100	AT5G19570	AT5G08350		AT5G66980
AT5G51451		AT5G43650	AT4G31310	AT4G10280	AT5G19750	AT5G08780		AT5G67010
AT5G51790		AT5G44860	AT4G31590	AT4G10500	AT5G19780	AT5G08790		AT5G67020
AT5G52170		AT5G46760	AT4G31600	AT4G11650	AT5G19875	AT5G09440		AT5G67410
AT5G52320		AT5G47220	AT4G31890	AT4G12290	AT5G19970	AT5G09600		AT5G67510
AT5G53730		AT5G47730	AT4G31910	AT4G12690	AT5G19980	AT5G10210		AT1G01810
AT5G54040		AT5G48110	AT4G31920	AT4G14020	AT5G20540	AT5G10300		AT1G02350
AT5G54360		AT5G49440	AT4G31985	AT4G14450	AT5G20700	AT5G10380		AT1G02420
AT5G54470		AT5G49448	AT4G32290	AT4G14870	AT5G20885	AT5G11650		AT1G02700
AT5G54950		AT5G49450	AT4G32650	AT4G15280	AT5G23065	AT5G12010		AT1G03110
AT5G56230		AT5G49520	AT4G33040	AT4G15710	AT5G23100	AT5G12340		AT1G05730
AT5G57310		AT5G49590	AT4G33160	AT4G17615	AT5G23280	AT5G12890		AT1G05740
AT5G57780		AT5G49650	AT4G33625	AT4G19460	AT5G23400	AT5G12930		AT1G07030
AT5G59320		AT5G49665	AT4G33960	AT4G19925	AT5G23580	AT5G13080		AT1G07051
AT5G59660		AT5G49690	AT4G34050	AT4G20006	AT5G23730	AT5G13190		AT1G07960
AT5G59850		AT5G49700	AT4G34588	AT4G20010	AT5G23920	AT5G13200		AT1G08470
AT5G59860		AT5G50450	AT4G34590	AT4G20720	AT5G23930	AT5G13220		AT1G08480
AT5G59880		AT5G52050	AT4G34600	AT4G20860	AT5G23940	AT5G13330		AT1G09210
AT5G60180		AT5G52100	AT4G34750	AT4G21920	AT5G24000	AT5G13370		AT1G09590
AT5G60240		AT5G52400	AT4G34760	AT4G24026	AT5G24030	AT5G13490		AT1G09630
AT5G60770		AT5G52410	AT4G34800	AT4G24030	AT5G24165	AT5G13730		AT1G09860
AT5G61660		AT5G52570	AT4G34950	AT4G24180	AT5G24170	AT5G13740		AT1G10190
AT5G61890		AT5G52760	AT4G34980	AT4G25380	AT5G24460	AT5G13750		AT1G10960
AT5G62140		AT5G52870	AT4G34990	AT4G25390	AT5G24530	AT5G14120		AT1G11765
AT5G62370		AT5G53050	AT4G35020	AT4G27390	AT5G24660	AT5G14700		AT1G11803
AT5G64090		AT5G53290	AT4G35040	AT4G28040	AT5G24880	AT5G14730		AT1G12667
AT5G64210		AT5G53750	AT4G35060	AT4G29680	AT5G24930	AT5G14740		AT1G13030
AT5G64401		AT5G54170	AT4G35320	AT4G29780	AT5G24990	AT5G14780		AT1G13040
AT5G64501		AT5G54390	AT4G35335	AT4G30960	AT5G25160	AT5G14920		AT1G14048
AT5G64541		AT5G54810	AT4G35900	AT4G32860	AT5G25210	AT5G14930		AT1G14345
AT5G65540		AT5G54950	AT4G35920	AT4G33467	AT5G25220	AT5G15870		AT1G15165
AT5G65925		AT5G54960	AT4G35985	AT4G34690	AT5G25830	AT5G15970		AT1G15270
AT5G66160		AT5G55140	AT4G35987	AT4G35750	AT5G26290	AT5G16020		AT1G16025
AT5G67190		AT5G55180	AT4G36180	AT4G35760	AT5G27560	AT5G16360		AT1G16190
AT5G67420		AT5G55680	AT4G36190	AT4G35770	AT5G27920	AT5G16420		AT1G16460
AT5G67560		AT5G55770	AT4G36470	AT4G36410	AT5G28150	AT5G16910		AT1G16470
AT1G01550		AT5G56544	AT4G36530	AT4G36800	AT5G28442	AT5G16970		AT1G16870
AT1G01810		AT5G56550	AT4G36900	AT4G37060	AT5G35520	AT5G17380		AT1G18000
AT1G02160		AT5G56865	AT4G36920	AT4G39090	AT5G35738	AT5G17390		AT1G18030
AT1G02570		AT5G56880	AT4G36930	AT4G39675	AT5G39410	AT5G17490		AT1G18330
AT1G02860		AT5G57550	AT4G37000	AT4G39780	AT5G39800	AT5G17860		AT1G18440
AT1G03220		AT5G57560	AT4G37080	AT4G39890	AT5G40080	AT5G17990		AT1G19396
AT1G03620		AT5G58500	AT4G37410	AT4G39930	AT5G40140	AT5G18170		AT1G20760
AT1G03850		AT5G58530	AT4G37450	AT5G01860	AT5G40150	AT5G18470		AT1G21190
AT1G04350		AT5G58660	AT4G37470	AT5G03210	AT5G40240	AT5G18670		AT1G21710
AT1G04640		AT5G58670	AT4G37540	AT5G03550	AT5G40390	AT5G19100		AT1G21720
AT1G04660		AT5G58680	AT4G38310	AT5G04340	AT5G40500	AT5G19110		AT1G21738
AT1G04670		AT5G59480	AT4G38580	AT5G04760	AT5G40690	AT5G19120		AT1G22700
AT1G04800		AT5G59505	AT4G38680	AT5G04790	AT5G41460	AT5G19130		AT1G22750
AT1G04940		AT5G59560	AT4G38960	AT5G06730	AT5G41600	AT5G19230		AT1G23600
AT1G04985		AT5G59570	AT4G39040	AT5G06860	AT5G42030	AT5G20190		AT1G27130
AT1G05250		AT5G59580	AT4G39260	AT5G06870	AT5G42100	AT5G20230		AT1G27135
AT1G05575		AT5G60290	AT4G39350	AT5G07010	AT5G42200	AT5G20250		AT1G27250
AT1G05710		AT5G60750	AT4G39600	AT5G07440	AT5G42440	AT5G20260		AT1G29420
AT1G06920		AT5G61890	AT4G39730	AT5G08240	AT5G42860	AT5G21960		AT1G31812
AT1G07610		AT5G62070	AT4G39795	AT5G10945	AT5G43160	AT5G22240		AT1G31960
AT1G07630		AT5G62360	AT4G39840	AT5G14370	AT5G43270	AT5G22300		AT1G33475
AT1G08315		AT5G62800	AT4G39990	AT5G15833	AT5G43420	AT5G22530		AT1G34910
AT1G08580		AT5G63160	AT4G40040	AT5G16450	AT5G43600	AT5G22540		AT1G35830
AT1G10470		AT5G63450	AT4G40042	AT5G16940	AT5G43700	AT5G22545		AT1G36272
AT1G10550		AT5G63790	AT4G40060	AT5G17650	AT5G43880	AT5G22920		AT1G36595
AT1G11170		AT5G64260	AT5G01020	AT5G17850	AT5G44005	AT5G23350		AT1G38131
AT1G11700		AT5G64410	AT5G01050	AT5G17860	AT5G44080	AT5G23510		AT1G43900
AT1G12350		AT5G64667	AT5G01250	AT5G18390	AT5G44210	AT5G23820		AT1G44542
AT1G13260		AT5G64750	AT5G01610	AT5G18470	AT5G44460	AT5G23830		AT1G47497
AT1G14345		AT5G65280	AT5G01620	AT5G18540	AT5G44520	AT5G23840		AT1G47655
AT1G14860		AT5G65300	AT5G01747	AT5G20250	AT5G44900	AT5G23850		AT1G48770
AT1G14950		AT5G65600	AT5G01790	AT5G21940	AT5G45070	AT5G24290		AT1G49938
AT1G15670		AT5G65609	AT5G02360	AT5G22250	AT5G45080	AT5G24600		AT1G49975
AT1G15772		AT5G65610	AT5G02420	AT5G22290	AT5G45310	AT5G25350		AT1G50480
AT1G16480		AT5G65690	AT5G03040	AT5G22300	AT5G45470	AT5G25910		AT1G50880
AT1G16560		AT5G65990	AT5G03140	AT5G25930	AT5G45480	AT5G25930		AT1G51610
AT1G18010		AT5G66050	AT5G03520	AT5G26270	AT5G45490	AT5G26030		AT1G54310
AT1G18170		AT5G66052	AT5G03720	AT5G26340	AT5G45730	AT5G26038		AT1G54320
AT1G19910		AT5G66120	AT5G03850	AT5G27690	AT5G45750	AT5G26340		AT1G54950
AT1G20280		AT5G66130	AT5G04470	AT5G28050	AT5G45760	AT5G27420		AT1G55360
AT1G20700		AT5G66607	AT5G04950	AT5G28490	AT5G45940	AT5G27760		AT1G55710
AT1G20990		AT5G67060	AT5G04980	AT5G36220	AT5G46790	AT5G28050		AT1G56180
AT1G21690		AT5G67080	AT5G05090	AT5G36970	AT5G47060	AT5G28340		AT1G56380
AT1G21695		AT5G67180	AT5G05160	AT5G37200	AT5G47140	AT5G28360		AT1G56415
AT1G22050		AT5G67210	AT5G05180	AT5G37770	AT5G47640	AT5G28615		AT1G56470
AT1G23010		AT5G67411	AT5G05400	AT5G39050	AT5G47660	AT5G28630		AT1G57540
AT1G23660		AT1G01115	AT5G05440	AT5G39610	AT5G47710	AT5G28646		AT1G61010
AT1G23710		AT1G02920	AT5G05890	AT5G40180	AT5G47940	AT5G35110		AT1G61920
AT1G24212		AT1G02930	AT5G05950	AT5G41700	AT5G48000	AT5G35735		AT1G63310
AT1G24792		AT1G03610	AT5G06265	AT5G41860	AT5G48440	AT5G36970		AT1G66590
AT1G26795		AT1G03700	AT5G06270	AT5G42380	AT5G48500	AT5G38200		AT1G68510
AT1G27870		AT1G05340	AT5G06278	AT5G42591	AT5G48660	AT5G38710		AT1G68540
AT1G28450		AT1G05575	AT5G06280	AT5G43580	AT5G48800	AT5G39050		AT1G71080
AT1G29160		AT1G06580	AT5G06290	AT5G44990	AT5G48810	AT5G39580		AT1G72850
AT1G30060		AT1G07150	AT5G06330	AT5G47220	AT5G49230	AT5G39610		AT1G73165
AT1G30135		AT1G08630	AT5G06390	AT5G49620	AT5G49280	AT5G39670		AT1G73170
AT1G30160		AT1G08695	AT5G06480	AT5G49690	AT5G49525	AT5G40000		AT1G75140
AT1G30380		AT1G08920	AT5G06800	AT5G50361	AT5G49555	AT5G40170		AT1G75360
AT1G30757		AT1G08930	AT5G07030	AT5G52250	AT5G49560	AT5G40180		AT1G75980
AT1G30935		AT1G10070	AT5G07240	AT5G57220	AT5G50000	AT5G40460		AT1G76760
AT1G32585		AT1G10140	AT5G07250	AT5G57510	AT5G50150	AT5G40780		AT1G78915
AT1G32760		AT1G10530	AT5G07460	AT5G57640	AT5G50250	AT5G41080		AT1G79070
AT1G33270		AT1G10585	AT5G07571	AT5G59410	AT5G50420	AT5G41090		AT1G79740
AT1G33900		AT1G11200	AT5G07572	AT5G61490	AT5G50900	AT5G41680		AT1G80500
AT1G36000		AT1G11260	AT5G07580	AT5G61495	AT5G51020	AT5G41750		AT1G80810
AT1G36100		AT1G11572	AT5G07620	AT5G61600	AT5G51670	AT5G42053		AT2G04370
AT1G36710		AT1G12200	AT5G07820	AT5G64401	AT5G51770	AT5G42380		AT2G05190
AT1G42700		AT1G12440	AT5G08185	AT5G64410	AT5G51780	AT5G42650		AT2G05500
AT1G43667		AT1G13245	AT5G08190	AT5G64490	AT5G52020	AT5G42830		AT2G06090
AT1G43970		AT1G13260	AT5G08290	AT5G64900	AT5G52280	AT5G42930		AT2G06555
AT1G44608		AT1G13520	AT5G08320	AT5G65300	AT5G52810	AT5G43190		AT2G06904
AT1G46768		AT1G14120	AT5G08330	AT5G66160	AT5G52830	AT5G43620		AT2G07676
AT1G47497		AT1G14320	AT5G08335	AT5G66170	AT5G52882	AT5G44060		AT2G07688
AT1G47710		AT1G14330	AT5G09450	AT5G66180	AT5G53420	AT5G44380		AT2G07706
AT1G48000		AT1G14780	AT5G09820	AT5G66650	AT5G53920	AT5G45110		AT2G07717
AT1G49680		AT1G14870	AT5G09850	AT5G67080	AT5G54030	AT5G46590		AT2G07723
AT1G50930		AT1G15050	AT5G10030	AT5G67090	AT5G54145	AT5G47220		AT2G07724
AT1G51100		AT1G15380	AT5G10550	AT1G01046	AT5G54720	AT5G47229		AT2G07725
AT1G51700		AT1G15670	AT5G10560	AT1G01120	AT5G55910	AT5G47230		AT2G07734
AT1G51840		AT1G16120	AT5G10740	AT1G01390	AT5G56040	AT5G47240		AT2G07738
AT1G52325		AT1G17147	AT5G10745	AT1G01490	AT5G56090	AT5G47450		AT2G07747
AT1G52342		AT1G17744	AT5G10770	AT1G02160	AT5G56670	AT5G47470		AT2G07775
AT1G52696		AT1G18010	AT5G10860	AT1G02170	AT5G56795	AT5G47560		AT2G07787
AT1G53180		AT1G18280	AT5G10870	AT1G02405	AT5G57100	AT5G47850		AT2G07795
AT1G53815		AT1G18570	AT5G10970	AT1G02410	AT5G57150	AT5G47910		AT2G07798
AT1G53820		AT1G19020	AT5G11460	AT1G02570	AT5G57290	AT5G48110		AT2G07807
AT1G53935		AT1G19180	AT5G11540	AT1G02930	AT5G57840	AT5G48180		AT2G07826
AT1G54035		AT1G21100	AT5G11550	AT1G02940	AT5G57970	AT5G48540		AT2G10557
AT1G58160		AT1G21120	AT5G11790	AT1G02965	AT5G58000	AT5G48930		AT2G11983
AT1G58235		AT1G21130	AT5G11810	AT1G03130	AT5G58290	AT5G49360		AT2G12200
AT1G58242		AT1G21326	AT5G11890	AT1G03495	AT5G58550	AT5G49440		AT2G12905
AT1G60470		AT1G22360	AT5G12900	AT1G04360	AT5G58560	AT5G49448		AT2G12945
AT1G60625		AT1G22570	AT5G12940	AT1G04445	AT5G58930	AT5G49450		AT2G13690
AT1G60760		AT1G22980	AT5G14550	AT1G04625	AT5G58960	AT5G49520		AT2G13920
AT1G60987		AT1G23040	AT5G14560	AT1G05577	AT5G58990	AT5G49665		AT2G14378
AT1G60989		AT1G23110	AT5G14690	AT1G05680	AT5G59020	AT5G49690		AT2G15042
AT1G61760		AT1G23120	AT5G15050	AT1G06380	AT5G59350	AT5G49700		AT2G15345
AT1G62095		AT1G23390	AT5G15200	AT1G06450	AT5G59400	AT5G51190		AT2G15850
AT1G62450		AT1G23710	AT5G15220	AT1G07000	AT5G59440	AT5G51390		AT2G16210
AT1G62760		AT1G26380	AT5G15350	AT1G07040	AT5G59450	AT5G51451		AT2G16385
AT1G63206		AT1G26410	AT5G15410	AT1G07130	AT5G59520	AT5G51680		AT2G19350
AT1G63220		AT1G26420	AT5G15581	AT1G07135	AT5G59770	AT5G51990		AT2G20130
AT1G64195		AT1G26930	AT5G15740	AT1G07140	AT5G60460	AT5G52050		AT2G20860
AT1G64330		AT1G27300	AT5G15830	AT1G07250	AT5G60670	AT5G52090		AT2G20870
AT1G64460		AT1G27610	AT5G16000	AT1G07640	AT5G60840	AT5G52250		AT2G22100
AT1G64585		AT1G27620	AT5G16230	AT1G08032	AT5G60870	AT5G53895		AT2G23900
AT1G64900		AT1G27720	AT5G16730	AT1G08630	AT5G60890	AT5G54170		AT2G25970
AT1G64910		AT1G28270	AT5G17190	AT1G08830	AT5G60920	AT5G54490		AT2G26240
AT1G65020		AT1G28375	AT5G17630	AT1G08930	AT5G61430	AT5G54810		AT2G27330
AT1G65740		AT1G28600	AT5G18065	AT1G08940	AT5G61570	AT5G55350		AT2G29910
AT1G65980		AT1G29195	AT5G18150	AT1G09130	AT5G62180	AT5G55890		AT2G30170
AT1G66030		AT1G29290	AT5G18310	AT1G09415	AT5G62290	AT5G55970		AT2G31141
AT1G66040		AT1G29300	AT5G18680	AT1G09794	AT5G62300	AT5G56544		AT2G31510
AT1G66310		AT1G29410	AT5G18690	AT1G09815	AT5G62350	AT5G56550		AT2G33250
AT1G67030		AT1G30700	AT5G19060	AT1G09820	AT5G62430	AT5G57220		AT2G33255
AT1G67035		AT1G30720	AT5G19090	AT1G10150	AT5G62480	AT5G57500		AT2G33847
AT1G67148		AT1G30730	AT5G19740	AT1G10155	AT5G62560	AT5G57510		AT2G34590
AT1G67610		AT1G30755	AT5G19780	AT1G10690	AT5G62610	AT5G57550		AT2G36300
AT1G67810		AT1G30757	AT5G19875	AT1G10700	AT5G62680	AT5G57560		AT2G37195
AT1G67865		AT1G31350	AT5G19970	AT1G10990	AT5G62720	AT5G57655		AT2G37678
AT1G68440		AT1G32350	AT5G19980	AT1G12190	AT5G62890	AT5G57890		AT2G39030
AT1G68660		AT1G32640	AT5G20130	AT1G12200	AT5G62900	AT5G57900		AT2G39220
AT1G68825		AT1G32700	AT5G20540	AT1G12790	AT5G62920	AT5G58020		AT2G39445
AT1G69120		AT1G32920	AT5G20635	AT1G13200	AT5G63410	AT5G58170		AT2G39725
AT1G69420		AT1G32928	AT5G20640	AT1G13245	AT5G63590	AT5G58340		AT2G40640
AT1G69588		AT1G33030	AT5G20885	AT1G13350	AT5G63630	AT5G58350		AT2G40802
AT1G70860		AT1G33040	AT5G22740	AT1G13360	AT5G63650	AT5G58650		AT2G41080
AT1G70885		AT1G33050	AT5G22890	AT1G14200	AT5G64040	AT5G58680		AT2G42120
AT1G71865		AT1G33055	AT5G23100	AT1G15825	AT5G64130	AT5G58690		AT2G43945
AT1G71870		AT1G33600	AT5G23280	AT1G16300	AT5G64850	AT5G58700		AT2G45570
AT1G72416		AT1G34419	AT5G23405	AT1G17160	AT5G65170	AT5G59220		AT2G45860
AT1G72420		AT1G34792	AT5G23440	AT1G17170	AT5G65220	AT5G59480		AT2G45980
AT1G72890		AT1G35670	AT5G23530	AT1G17310	AT5G65650	AT5G59490		AT2G47470
AT1G73500		AT1G36640	AT5G23730	AT1G18500	AT5G65660	AT5G59540		AT2G47540
AT1G73540		AT1G43080	AT5G23750	AT1G18560	AT5G65700	AT5G59550		AT2G48070
AT1G73770		AT1G43100	AT5G23760	AT1G19010	AT5G65760	AT5G59570		AT3G01380
AT1G73875		AT1G43630	AT5G23930	AT1G19520	AT5G65925	AT5G59820		AT3G01580
AT1G73880		AT1G46768	AT5G24000	AT1G19620	AT5G66330	AT5G60290		AT3G02080
AT1G74055		AT1G47890	AT5G24030	AT1G19770	AT5G66440	AT5G62020		AT3G02090
AT1G74300		AT1G48000	AT5G24165	AT1G20620	AT5G66490	AT5G62520		AT3G02190
AT1G74630		AT1G49170	AT5G24460	AT1G21695	AT5G67200	AT5G62630		AT3G03900
AT1G75388		AT1G51913	AT5G24660	AT1G21980	AT5G67430	AT5G63040		AT3G04410
AT1G75390		AT1G51965	AT5G24840	AT1G24230	AT5G67620	AT5G63160		AT3G04780
AT1G75690		AT1G52100	AT5G24930	AT1G24792		AT5G63450		AT3G04860
AT1G75700		AT1G52140	AT5G24980	AT1G25275		AT5G63500		AT3G05540
AT1G75800		AT1G52340	AT5G24990	AT1G25370		AT5G63790		AT3G05560
AT1G75950		AT1G52342	AT5G25160	AT1G25410		AT5G64240		AT3G05685
AT1G76180		AT1G52343	AT5G25210	AT1G26240		AT5G64250		AT3G06990
AT1G76650		AT1G52565	AT5G25220	AT1G26380		AT5G64260		AT3G07160
AT1G76994		AT1G53170	AT5G25540	AT1G26975		AT5G64300		AT3G07210
AT1G77000		AT1G53180	AT5G25760	AT1G27540		AT5G64310		AT3G08010
AT1G77525		AT1G54030	AT5G25820	AT1G27565		AT5G64750		AT3G08850
AT1G77650		AT1G54035	AT5G25830	AT1G28160		AT5G64890		AT3G09810
AT1G77910		AT1G54410	AT5G25890	AT1G28180		AT5G64900		AT3G10260
AT1G78890		AT1G55020	AT5G26290	AT1G28200		AT5G64905		AT3G11170
AT1G80470		AT1G55365	AT5G27320	AT1G28280		AT5G65274		AT3G11810
AT1G80650		AT1G55810	AT5G27440	AT1G28281		AT5G65280		AT3G12060
AT1G80990		AT1G55850	AT5G27560	AT1G28360		AT5G65300		AT3G12110
AT2G02240		AT1G58248	AT5G27730	AT1G29300		AT5G65600		AT3G12260
AT2G03170		AT1G61380	AT5G27820	AT1G29480		AT5G65690		AT3G12270
AT2G03300		AT1G62300	AT5G27830	AT1G30730		AT5G65870		AT3G12350
AT2G04120		AT1G62422	AT5G27850	AT1G30755		AT5G65990		AT3G12760
AT2G05100		AT1G62620	AT5G27920	AT1G30760		AT5G66050		AT3G13320
AT2G05645		AT1G62760	AT5G27950	AT1G31335		AT5G66070		AT3G13470
AT2G05740		AT1G62810	AT5G28080	AT1G32640		AT5G66130		AT3G13740
AT2G07799		AT1G63090	AT5G28150	AT1G33330		AT5G66170		AT3G14385
AT2G10020		AT1G63840	AT5G34852	AT1G33590		AT5G66180		AT3G14390
AT2G10340		AT1G64720	AT5G35520	AT1G33600		AT5G66190		AT3G14515
AT2G12170		AT1G65295	AT5G35732	AT1G33607		AT5G66210		AT3G15010
AT2G13910		AT1G65510	AT5G37440	AT1G33610		AT5G66640		AT3G16050
AT2G14846		AT1G65520	AT5G37550	AT1G33709		AT5G66650		AT3G17470
AT2G15170		AT1G65860	AT5G37600	AT1G34180		AT5G67080		AT3G18340
AT2G16505		AT1G66160	AT5G37780	AT1G34315		AT5G67290		AT3G18870
AT2G16830		AT1G66270	AT5G37930	AT1G34400		AT1G05720		AT3G18880
AT2G16835		AT1G66280	AT5G38010	AT1G43810		AT1G06645		AT3G21310
AT2G19893		AT1G66700	AT5G38344	AT1G44150		AT1G09950		AT3G22770
AT2G20030		AT1G66783	AT5G39000	AT1G47056		AT1G11580		AT3G23000
AT2G20080		AT1G67070	AT5G39410	AT1G47890		AT1G13250		AT3G24065
AT2G20921		AT1G67470	AT5G39710	AT1G48530		AT1G15010		AT3G24310
AT2G21980		AT1G68440	AT5G40140	AT1G48980		AT1G18000		AT3G24516
AT2G22520		AT1G69490	AT5G40150	AT1G49830		AT1G18310		AT3G24830
AT2G23118		AT1G69500	AT5G40240	AT1G51420		AT1G19050		AT3G25221
AT2G23170		AT1G69750	AT5G40500	AT1G52140		AT1G19380		AT3G26180
AT2G23290		AT1G71040	AT5G40690	AT1G52320		AT1G20330		AT3G26620
AT2G24310		AT1G71140	AT5G40700	AT1G53285		AT1G20823		AT3G27450
AT2G24791		AT1G72060	AT5G41410	AT1G53325		AT1G25360		AT3G28140
AT2G24860		AT1G72070	AT5G41810	AT1G53830		AT1G27770		AT3G28280
AT2G24870		AT1G72120	AT5G42030	AT1G53910		AT1G28580		AT3G29260
AT2G25210		AT1G72890	AT5G42200	AT1G53950		AT1G31960		AT3G29450
AT2G26600		AT1G72900	AT5G42235	AT1G54010		AT1G35140		AT3G29630
AT2G27470		AT1G72920	AT5G42445	AT1G54370		AT1G43110		AT3G29638
AT2G28670		AT1G72940	AT5G42630	AT1G54680		AT1G47497		AT3G29740
AT2G28671		AT1G73250	AT5G42690	AT1G54860		AT1G47655		AT3G30214
AT2G28920		AT1G73270	AT5G42750	AT1G55000		AT1G48770		AT3G30245
AT2G30100		AT1G73880	AT5G42780	AT1G55080		AT1G50740		AT3G30280
AT2G30360		AT1G74020	AT5G42860	AT1G55120		AT1G58150		AT3G30725
AT2G31410		AT1G74080	AT5G43020	AT1G55460		AT1G61660		AT3G32375
AT2G31420		AT1G74590	AT5G43150	AT1G55580		AT1G64390		AT3G32410
AT2G32050		AT1G75810	AT5G43160	AT1G55850		AT1G65346		AT3G32896
AT2G32150		AT1G76180	AT5G43170	AT1G56280		AT1G66180		AT3G42723
AT2G32275		AT1G76405	AT5G43420	AT1G57630		AT1G67110		AT3G42724
AT2G32720		AT1G76470	AT5G43680	AT1G59670		AT1G71180		AT3G42880
AT2G34000		AT1G76500	AT5G43700	AT1G59700		AT1G72850		AT3G43400
AT2G34320		AT1G76520	AT5G43880	AT1G60330		AT1G74090		AT3G43480
AT2G34760		AT1G76600	AT5G44005	AT1G61105		AT1G74929		AT3G47870
AT2G35190		AT1G76790	AT5G44190	AT1G61340		AT1G74930		AT3G48170
AT2G35200		AT1G76940	AT5G44210	AT1G61360		AT1G76040		AT3G48298
AT2G35900		AT1G76994	AT5G44340	AT1G61370		AT2G01660		AT3G51390
AT2G36260		AT1G77020	AT5G44390	AT1G61700		AT2G05441		AT3G55254
AT2G36410		AT1G77145	AT5G44410	AT1G62080		AT2G05920		AT3G57580
AT2G37070		AT1G77420	AT5G44460	AT1G62300		AT2G07733		AT3G58090
AT2G37410		AT1G77660	AT5G44520	AT1G62440		AT2G10931		AT3G58470
AT2G37510		AT1G78080	AT5G44910	AT1G62480		AT2G12461		AT3G61490
AT2G37750		AT1G78300	AT5G45070	AT1G62490		AT2G14270		AT3G61829
AT2G38110		AT1G78650	AT5G45080	AT1G62610		AT2G15440		AT3G62680
AT2G38430		AT1G78890	AT5G45090	AT1G62650		AT2G22820		AT4G00030
AT2G38465		AT1G79680	AT5G45100	AT1G63206		AT2G28080		AT4G02720
AT2G40081		AT1G80160	AT5G45307	AT1G63930		AT2G30040		AT4G02725
AT2G41082		AT1G80380	AT5G45370	AT1G64010		AT2G33450		AT4G04250
AT2G41240		AT1G80420	AT5G45480	AT1G64020		AT2G35860		AT4G04775
AT2G41380		AT1G80440	AT5G45490	AT1G64065		AT2G37410		AT4G06608
AT2G42440		AT1G80590	AT5G45750	AT1G64290		AT2G38360		AT4G06748
AT2G42880		AT2G01420	AT5G45800	AT1G64350		AT2G39725		AT4G07869
AT2G42885		AT2G02320	AT5G45940	AT1G64700		AT2G41010		AT4G08116
AT2G43040		AT2G02400	AT5G46160	AT1G65520		AT2G43290		AT4G08320
AT2G43150		AT2G02710	AT5G46850	AT1G66480		AT2G44940		AT4G08370
AT2G43340		AT2G02870	AT5G47060	AT1G66570		AT2G46630		AT4G08410
AT2G44660		AT2G02880	AT5G47100	AT1G66760		AT2G46995		AT4G10170
AT2G44670		AT2G02930	AT5G47190	AT1G67785		AT3G03010		AT4G10210
AT2G45070		AT2G03360	AT5G47940	AT1G67980		AT3G04890		AT4G13235
AT2G45520		AT2G03913	AT5G48440	AT1G68250		AT3G05560		AT4G14520
AT2G45530		AT2G04038	AT5G48500	AT1G68340		AT3G06019		AT4G15690
AT2G45710		AT2G04040	AT5G48540	AT1G68390		AT3G06750		AT4G15780
AT2G45830		AT2G04110	AT5G48560	AT1G69325		AT3G07170		AT4G16295
AT2G46000		AT2G04120	AT5G48580	AT1G69750		AT3G07380		AT4G16720
AT2G46030		AT2G05250	AT5G48630	AT1G69935		AT3G11410		AT4G22020
AT2G46620		AT2G05510	AT5G48660	AT1G70290		AT3G11700		AT4G22360
AT2G47380		AT2G07741	AT5G48800	AT1G71040		AT3G12090		AT4G23620
AT2G47910		AT2G07835	AT5G48810	AT1G71140		AT3G14440		AT4G24275
AT3G01050		AT2G12200	AT5G48840	AT1G71530		AT3G14515		AT4G24500
AT3G01329		AT2G12280	AT5G49230	AT1G72460		AT3G15530		AT4G24652
AT3G01340		AT2G14247	AT5G49280	AT1G72530		AT3G16510		AT4G25650
AT3G01620		AT2G15390	AT5G49525	AT1G72850		AT3G16520		AT4G26430
AT3G01850		AT2G15765	AT5G49560	AT1G73150		AT3G16712		AT4G26550
AT3G01900		AT2G17440	AT5G50000	AT1G73480		AT3G17465		AT4G26620
AT3G02770		AT2G17450	AT5G50250	AT1G73510		AT3G22238		AT4G26701
AT3G02790		AT2G17710	AT5G50900	AT1G73780		AT3G29763		AT4G26800
AT3G03870		AT2G17880	AT5G51010	AT1G74070		AT3G30385		AT4G28005
AT3G03980		AT2G18196	AT5G51040	AT1G74080		AT3G45160		AT4G28060
AT3G03990		AT2G18210	AT5G51670	AT1G74650		AT3G45230		AT4G29810
AT3G04000		AT2G18670	AT5G51780	AT1G75190		AT3G45970		AT4G30740
AT3G04010		AT2G18680	AT5G52060	AT1G75610		AT3G50060		AT4G31530
AT3G04680		AT2G18690	AT5G52280	AT1G76070		AT3G53860		AT4G31580
AT3G05690		AT2G19310	AT5G52420	AT1G76080		AT3G54000		AT4G32690
AT3G05760		AT2G19320	AT5G52830	AT1G76250		AT3G55430		AT4G32850
AT3G06435		AT2G19802	AT5G53110	AT1G76470		AT3G56880		AT4G33410
AT3G06690		AT2G19810	AT5G53420	AT1G76520		AT3G59350		AT4G33530
AT3G06700		AT2G19820	AT5G53900	AT1G76560		AT3G60570		AT4G34170
AT3G07790		AT2G20670	AT5G54030	AT1G77122		AT3G61829		AT4G34881
AT3G08710		AT2G22426	AT5G54145	AT1G78270		AT3G62050		AT4G35910
AT3G08885		AT2G22470	AT5G54160	AT1G78410		AT3G63160		AT5G01010
AT3G09020		AT2G22770	AT5G54470	AT1G78450		AT3G63540		AT5G01390
AT3G09270		AT2G22880	AT5G54720	AT1G78660		AT4G03940		AT5G03310
AT3G10040		AT2G23030	AT5G54760	AT1G79680		AT4G08895		AT5G05470
AT3G10113		AT2G24100	AT5G54800	AT1G79840		AT4G09260		AT5G05850
AT3G10114		AT2G24103	AT5G55170	AT1G80133		AT4G11280		AT5G05990
AT3G10195		AT2G24180	AT5G55910	AT1G80290		AT4G12390		AT5G06634
AT3G10320		AT2G25040	AT5G56040	AT1G80360		AT4G12720		AT5G06660
AT3G10985		AT2G25450	AT5G56090	AT1G80370		AT4G17615		AT5G06780
AT3G11660		AT2G25735	AT5G56630	AT1G80550		AT4G18670		AT5G06790
AT3G12030		AT2G26290	AT5G56670	AT1G80555		AT4G22830		AT5G07320
AT3G12040		AT2G26560	AT5G57150	AT1G80560		AT4G23750		AT5G07870
AT3G12430		AT2G27080	AT5G57840	AT2G01490		AT4G27560		AT5G08330
AT3G12760		AT2G27310	AT5G58550	AT2G02180		AT4G27654		AT5G08660
AT3G12890		AT2G27389	AT5G58930	AT2G02220		AT4G27657		AT5G08670
AT3G13500		AT2G27390	AT5G58960	AT2G02310		AT4G27720		AT5G08680
AT3G13800		AT2G27830	AT5G59020	AT2G02320		AT4G29140		AT5G09250
AT3G14720		AT2G28110	AT5G59350	AT2G02330		AT4G29700		AT5G09720
AT3G16970		AT2G28670	AT5G59440	AT2G02340		AT4G30760		AT5G10730
AT3G17225		AT2G28671	AT5G59450	AT2G02835		AT4G32290		AT5G11330
AT3G17250		AT2G29380	AT5G59470	AT2G03020		AT5G05190		AT5G13290
AT3G17540		AT2G29870	AT5G59520	AT2G03160		AT5G05630		AT5G14240
AT3G17670		AT2G30230	AT5G59780	AT2G03250		AT5G07870		AT5G14270
AT3G17780		AT2G30560	AT5G60030	AT2G03850		AT5G08330		AT5G15480
AT3G18380		AT2G30760	AT5G60120	AT2G04230		AT5G09980		AT5G16380
AT3G18470		AT2G30766	AT5G60400	AT2G05050		AT5G11550		AT5G17470
AT3G18590		AT2G31345	AT5G60460	AT2G05117		AT5G17350		AT5G17660
AT3G19500		AT2G31410	AT5G60670	AT2G07674		AT5G17523		AT5G18020
AT3G21937		AT2G31940	AT5G60840	AT2G07675		AT5G17850		AT5G18440
AT3G21980		AT2G31945	AT5G60890	AT2G07687		AT5G19800		AT5G18690
AT3G22183		AT2G31953	AT5G60920	AT2G07688		AT5G19930		AT5G19315
AT3G22230		AT2G32150	AT5G61170	AT2G07709		AT5G19940		AT5G19820
AT3G22820		AT2G32660	AT5G61310	AT2G07714		AT5G28235		AT5G20120
AT3G24800		AT2G33180	AT5G61570	AT2G07716		AT5G28380		AT5G20180
AT3G25221		AT2G33830	AT5G62170	AT2G07717		AT5G35732		AT5G24350
AT3G25655		AT2G34290	AT5G62180	AT2G07723		AT5G36500		AT5G24610
AT3G25900		AT2G34500	AT5G62290	AT2G07733		AT5G37770		AT5G25425
AT3G25930		AT2G35730	AT5G62350	AT2G07751		AT5G39150		AT5G27238
AT3G25940		AT2G35930	AT5G62430	AT2G07774		AT5G40155		AT5G27606
AT3G28820		AT2G35940	AT5G62480	AT2G07785		AT5G41600		AT5G28180
AT3G29370		AT2G35980	AT5G62680	AT2G07786		AT5G42265		AT5G28380
AT3G29575		AT2G36080	AT5G62690	AT2G10550		AT5G43170		AT5G29210
AT3G29762		AT2G36320	AT5G62720	AT2G14692		AT5G43420		AT5G30341
AT3G30385		AT2G36325	AT5G62820	AT2G15120		AT5G45340		AT5G30420
AT3G30740		AT2G36770	AT5G62890	AT2G15470		AT5G45775		AT5G32471
AT3G32036		AT2G36950	AT5G62900	AT2G15480		AT5G51790		AT5G32590
AT3G32316		AT2G37750	AT5G62920	AT2G15780		AT5G54380		AT5G34581
AT3G36659		AT2G37760	AT5G63410	AT2G16060		AT5G58500		AT5G35640
AT3G42466		AT2G38340	AT5G63670	AT2G16360		AT5G61900		AT5G37475
AT3G43251		AT2G38350	AT5G64010	AT2G16510		AT5G62680		AT5G37660
AT3G43860		AT2G39320	AT5G64040	AT2G16835		AT5G65533		AT5G37820
AT3G44100		AT2G39400	AT5G64130	AT2G17030		AT5G66100		AT5G37940
AT3G44350		AT2G39520	AT5G64680	AT2G17660		AT5G66120		AT5G39190
AT3G44757		AT2G40000	AT5G64850	AT2G19350		AT5G67070		AT5G39370
AT3G44950		AT2G40080	AT5G65390	AT2G19630		AT1G01720		AT5G39570
AT3G45170		AT2G40940	AT5G65480	AT2G19640		AT1G01760		AT5G39645
AT3G45540		AT2G40970	AT5G65520	AT2G20070		AT1G02965		AT5G40530
AT3G46170		AT2G41120	AT5G65640	AT2G20142		AT1G03610		AT5G40830
AT3G48298		AT2G41380	AT5G65650	AT2G20784		AT1G03905		AT5G43970
AT3G48630		AT2G41690	AT5G65660	AT2G20830		AT1G07430		AT5G44280
AT3G49832		AT2G41905	AT5G65700	AT2G22330		AT1G07901		AT5G44490
AT3G50070		AT2G42280	AT5G65790	AT2G22335		AT1G08500		AT5G44920
AT3G50250		AT2G42350	AT5G66330	AT2G22680		AT1G10140		AT5G45120
AT3G50740		AT2G42360	AT5G67200	AT2G22880		AT1G10530		AT5G45390
AT3G51100		AT2G43000	AT5G67360	AT2G22942		AT1G10585		AT5G45570
AT3G51580		AT2G43060	AT5G67390	AT2G23321		AT1G11670		AT5G45680
AT3G51960		AT2G44065	AT5G67430	AT2G24180		AT1G12440		AT5G46190
AT3G52360		AT2G44090	AT5G67620	AT2G24850		AT1G13520		AT5G47020
AT3G52370		AT2G44578		AT2G26370		AT1G14330		AT5G47480
AT3G52400		AT2G44670		AT2G27180		AT1G15670		AT5G47770
AT3G52420		AT2G44790		AT2G27310		AT1G15690		AT5G49500
AT3G52830		AT2G45360		AT2G28840		AT1G16670		AT5G49510
AT3G53970		AT2G46270		AT2G29590		AT1G18170		AT5G51150
AT3G54240		AT2G46750		AT2G29600		AT1G18280		AT5G51970
AT3G54310		AT2G47190		AT2G29720		AT1G19570		AT5G52700
AT3G54363		AT2G47270		AT2G29740		AT1G19670		AT5G53330
AT3G54730		AT2G47275		AT2G30000		AT1G20630		AT5G54350
AT3G55420		AT2G47960		AT2G30010		AT1G21520		AT5G54990
AT3G55820		AT2G48020		AT2G30270		AT1G21830		AT5G55132
AT3G56460		AT3G01290		AT2G30400		AT1G21980		AT5G55135
AT3G58450		AT3G01950		AT2G30750		AT1G22360		AT5G56130
AT3G58710		AT3G02150		AT2G31450		AT1G23120		AT5G56368
AT3G59200		AT3G02550		AT2G31460		AT1G26420		AT5G56544
AT3G59880		AT3G02780		AT2G31700		AT1G26800		AT5G59710
AT3G59930		AT3G02800		AT2G31945		AT1G26930		AT5G59890
AT3G60520		AT3G03280		AT2G31955		AT1G27300		AT5G59950
AT3G60650		AT3G03870		AT2G32350		AT1G28260		AT5G61020
AT3G60690		AT3G03980		AT2G32835		AT1G28281		AT5G61220
AT3G61897		AT3G04070		AT2G32905		AT1G28520		AT5G61228
AT3G62310		AT3G04180		AT2G34360		AT1G29290		AT5G61230
AT3G62410		AT3G04181		AT2G34650		AT1G29300		AT5G61240
AT3G62499		AT3G04660		AT2G34810		AT1G29355		AT5G63150
AT3G62910		AT3G04720		AT2G35720		AT1G29410		AT5G63660
AT3G63200		AT3G05440		AT2G35920		AT1G30700		AT5G63910
AT3G63240		AT3G05770		AT2G35930		AT1G30740		AT5G64350
AT3G63360		AT3G06490		AT2G36220		AT1G30760		AT5G66120
AT4G00390		AT3G07522		AT2G36470		AT1G32100		AT5G67180
AT4G00700		AT3G09950		AT2G36724		AT1G32170
AT4G00810		AT3G10113		AT2G36770		AT1G32920
AT4G00880		AT3G10116		AT2G37920		AT1G32960
AT4G01245		AT3G10920		AT2G38290		AT1G33030
AT4G02000		AT3G10985		AT2G38490		AT1G33040
AT4G03443		AT3G11210		AT2G39030		AT1G33050
AT4G04580		AT3G11810		AT2G40000		AT1G33055
AT4G05030		AT3G12040		AT2G40220		AT1G45165
AT4G05340		AT3G12090		AT2G41110		AT1G46768
AT4G06740		AT3G12490		AT2G41280		AT1G47915
AT4G06746		AT3G12500		AT2G41680		AT1G48000
AT4G07740		AT3G12510		AT2G42400		AT1G51420
AT4G11140		AT3G12915		AT2G42550		AT1G52340
AT4G11560		AT3G12920		AT2G42990		AT1G52342
AT4G11570		AT3G13450		AT2G43060		AT1G52565
AT4G11770		AT3G14230		AT2G43510		AT1G53180
AT4G12470		AT3G14770		AT2G43540		AT1G53580
AT4G12490		AT3G14780		AT2G43920		AT1G54410
AT4G12510		AT3G15534		AT2G44525		AT1G55450
AT4G12690		AT3G15960		AT2G44730		AT1G55810
AT4G12735		AT3G16330		AT2G44790		AT1G58180
AT4G12825		AT3G16430		AT2G44820		AT1G59710
AT4G12900		AT3G17710		AT2G45760		AT1G59740
AT4G14010		AT3G17780		AT2G46160		AT1G60660
AT4G14301		AT3G17860		AT2G46250		AT1G62420
AT4G15360		AT3G18035		AT2G46255		AT1G62422
AT4G15700		AT3G18250		AT2G46320		AT1G62480
AT4G15715		AT3G18282		AT2G46870		AT1G62610
AT4G16215		AT3G18830		AT2G47130		AT1G62760
AT4G16451		AT3G19610		AT2G47200		AT1G62810
AT4G16540		AT3G19615		AT2G47440		AT1G63180
AT4G16830		AT3G19790		AT2G47550		AT1G63390
AT4G17080		AT3G19930		AT2G47670		AT1G63400
AT4G17615		AT3G20410		AT2G47780		AT1G63720
AT4G17670		AT3G20660		AT2G47960		AT1G64585
AT4G17780		AT3G20898		AT3G01210		AT1G64950
AT4G17880		AT3G20900		AT3G01410		AT1G65720
AT4G17890		AT3G21500		AT3G01430		AT1G66480
AT4G19800		AT3G21520		AT3G01440		AT1G66700
AT4G20280		AT3G21530		AT3G01890		AT1G67000
AT4G20390		AT3G21780		AT3G01920		AT1G68290
AT4G20520		AT3G22570		AT3G02330		AT1G68440
AT4G20670		AT3G23150		AT3G02340		AT1G69530
AT4G20680		AT3G23255		AT3G02460		AT1G69760
AT4G20990		AT3G23560		AT3G02550		AT1G70810
AT4G21410		AT3G24093		AT3G02790		AT1G71040
AT4G22050		AT3G25620		AT3G03160		AT1G71090
AT4G22066		AT3G25727		AT3G04220		AT1G71140
AT4G22217		AT3G25900		AT3G04640		AT1G72690
AT4G22505		AT3G26510		AT3G04650		AT1G73480
AT4G22630		AT3G26690		AT3G05360		AT1G73880
AT4G23103		AT3G28340		AT3G05370		AT1G74590
AT4G23110		AT3G31906		AT3G06545		AT1G76180
AT4G23530		AT3G43250		AT3G06780		AT1G76470
AT4G25020		AT3G44300		AT3G06790		AT1G76490
AT4G26010		AT3G45300		AT3G07490		AT1G76994
AT4G26020		AT3G45740		AT3G09020		AT1G77000
AT4G26810		AT3G46070		AT3G09030		AT1G77380
AT4G27150		AT3G46080		AT3G09180		AT1G77660
AT4G27380		AT3G46320		AT3G09405		AT1G78080
AT4G27470		AT3G46690		AT3G09580		AT1G78300
AT4G27580		AT3G47200		AT3G11080		AT1G78890
AT4G27990		AT3G47800		AT3G11325		AT1G79170
AT4G28640		AT3G48020		AT3G11430		AT1G79700
AT4G28840		AT3G48360		AT3G11440		AT1G80920
AT4G29260		AT3G49780		AT3G11550		AT2G01420
AT4G29276		AT3G49790		AT3G11773		AT2G01670
AT4G29550		AT3G49796		AT3G12040		AT2G02220
AT4G29580		AT3G50980		AT3G13780		AT2G02710
AT4G29780		AT3G50990		AT3G13790		AT2G04230
AT4G29800		AT3G52800		AT3G13980		AT2G04400
AT4G30130		AT3G53200		AT3G14440		AT2G05500
AT4G30530		AT3G53342		AT3G15200		AT2G05510
AT4G31360		AT3G53540		AT3G15518		AT2G07714
AT4G31550		AT3G54150		AT3G15520		AT2G07806
AT4G32445		AT3G54160		AT3G15740		AT2G13360
AT4G33310		AT3G54620		AT3G15750		AT2G15390
AT4G33640		AT3G55250		AT3G16150		AT2G15780
AT4G33660		AT3G55910		AT3G17780		AT2G15960
AT4G34320		AT3G56360		AT3G18215		AT2G16365
AT4G34790		AT3G57450		AT3G18282		AT2G16740
AT4G35040		AT3G57520		AT3G18535		AT2G17500
AT4G35200		AT3G59440		AT3G19010		AT2G17880
AT4G35240		AT3G59900		AT3G19020		AT2G18090
AT4G35600		AT3G60120		AT3G19390		AT2G18260
AT4G35750		AT3G60140		AT3G19470		AT2G18670
AT4G36020		AT3G60966		AT3G19620		AT2G18680
AT4G36800		AT3G61035		AT3G20410		AT2G19180
AT4G36810		AT3G61182		AT3G21295		AT2G19310
AT4G36830		AT3G61185		AT3G21680		AT2G20900
AT4G36988		AT3G61190		AT3G21790		AT2G21950
AT4G36990		AT3G61890		AT3G21937		AT2G22770
AT4G37000		AT3G62090		AT3G22234		AT2G23150
AT4G37380		AT3G62410		AT3G22250		AT2G23810
AT4G37483		AT3G63190		AT3G23230		AT2G24100
AT4G37630		AT4G00305		AT3G23250		AT2G24240
AT4G37680		AT4G01450		AT3G23450		AT2G25090
AT4G38320		AT4G02280		AT3G24070		AT2G25450
AT4G38490		AT4G02715		AT3G24220		AT2G25490
AT4G38740		AT4G03364		AT3G24280		AT2G28660
AT4G39070		AT4G03945		AT3G24500		AT2G28671
AT4G39740		AT4G04960		AT3G24540		AT2G28920
AT4G39880		AT4G06746		AT3G25870		AT2G29470
AT4G39890		AT4G07786		AT3G25900		AT2G29490
AT4G40042		AT4G08770		AT3G26500		AT2G30550
AT5G01170		AT4G09467		AT3G26820		AT2G30985
AT5G01580		AT4G10100		AT3G26830		AT2G32660
AT5G01590		AT4G10500		AT3G27415		AT2G33830
AT5G01850		AT4G11140		AT3G27600		AT2G34500
AT5G02380		AT4G11510		AT3G28920		AT2G35658
AT5G02670		AT4G11521		AT3G29075		AT2G35680
AT5G02690		AT4G11650		AT3G43250		AT2G35940
AT5G03110		AT4G11655		AT3G43550		AT2G36310
AT5G03250		AT4G12290		AT3G44717		AT2G36320
AT5G03370		AT4G12300		AT3G44840		AT2G36325
AT5G03690		AT4G12690		AT3G46680		AT2G36380
AT5G03850		AT4G13310		AT3G48120		AT2G36950
AT5G04830		AT4G13340		AT3G48180		AT2G37750
AT5G04960		AT4G13395		AT3G48850		AT2G37760
AT5G05040		AT4G13660		AT3G48960		AT2G37970
AT5G05100		AT4G14020		AT3G49845		AT2G38250
AT5G05365		AT4G14030		AT3G50080		AT2G38400
AT5G05530		AT4G14040		AT3G50260		AT2G38820
AT5G05590		AT4G14450		AT3G50270		AT2G39210
AT5G06080		AT4G15236		AT3G50890		AT2G39400
AT5G08150		AT4G15530		AT3G51680		AT2G39720
AT5G08770		AT4G15610		AT3G51940		AT2G40940
AT5G09630		AT4G15630		AT3G52520		AT2G41690
AT5G09760		AT4G16260		AT3G52540		AT2G42350
AT5G10400		AT4G17615		AT3G52610		AT2G43390
AT5G10960		AT4G18170		AT3G53150		AT2G43400
AT5G11000		AT4G18340		AT3G53230		AT2G43510
AT5G11027		AT4G18990		AT3G53342		AT2G43520
AT5G11240		AT4G19925		AT3G53810		AT2G46270
AT5G14710		AT4G20000		AT3G54130		AT2G46650
AT5G15230		AT4G20006		AT3G54363		AT2G46670
AT5G15260		AT4G20010		AT3G54620		AT2G46750
AT5G16360		AT4G20860		AT3G55950		AT2G47160
AT5G17110		AT4G21400		AT3G56500		AT2G47190
AT5G17180		AT4G22610		AT3G56610		AT2G47270
AT5G17310		AT4G22820		AT3G57120		AT2G47400
AT5G17795		AT4G23170		AT3G57210		AT2G48000
AT5G18130		AT4G23215		AT3G57560		AT3G01319
AT5G18240		AT4G23410		AT3G57790		AT3G01420
AT5G18490		AT4G23680		AT3G57960		AT3G01572
AT5G18510		AT4G23810		AT3G58270		AT3G01900
AT5G18780		AT4G24026		AT3G58280		AT3G01950
AT5G18850		AT4G24030		AT3G59070		AT3G02150
AT5G19210		AT4G24040		AT3G59440		AT3G02480
AT5G20000		AT4G24230		AT3G59880		AT3G02550
AT5G20700		AT4G25690		AT3G60110		AT3G03750
AT5G20910		AT4G25692		AT3G60120		AT3G03870
AT5G20920		AT4G25760		AT3G60140		AT3G04070
AT5G22180		AT4G25810		AT3G60150		AT3G04420
AT5G22310		AT4G26120		AT3G60200		AT3G04720
AT5G22410		AT4G26466		AT3G60310		AT3G05770
AT5G23320		AT4G27450		AT3G60990		AT3G07470
AT5G24570		AT4G27654		AT3G61190		AT3G09270
AT5G24980		AT4G27745		AT3G61930		AT3G10070
AT5G25475		AT4G27970		AT3G62097		AT3G10500
AT5G25790		AT4G27990		AT3G62470		AT3G12400
AT5G26617		AT4G28030		AT3G62499		AT3G12490
AT5G27247		AT4G28040		AT3G62720		AT3G13520
AT5G27510		AT4G28270		AT3G62730		AT3G13965
AT5G28380		AT4G28340		AT3G62990		AT3G14110
AT5G28390		AT4G28840		AT3G63000		AT3G15210
AT5G28463		AT4G28940		AT3G63010		AT3G15440
AT5G28950		AT4G29950		AT3G63060		AT3G15450
AT5G31909		AT4G30270		AT3G63088		AT3G16330
AT5G32569		AT4G30490		AT3G63230		AT3G16350
AT5G33436		AT4G30960		AT4G01110		AT3G16430
AT5G34883		AT4G31510		AT4G01870		AT3G16770
AT5G35375		AT4G32860		AT4G01880		AT3G17780
AT5G36540		AT4G33310		AT4G01890		AT3G17790
AT5G39290		AT4G33420		AT4G02000		AT3G18250
AT5G39510		AT4G33467		AT4G02520		AT3G18830
AT5G39640		AT4G34080		AT4G02530		AT3G19930
AT5G39645		AT4G34210		AT4G03010		AT3G19990
AT5G39650		AT4G34230		AT4G05010		AT3G20330
AT5G40040		AT4G35750		AT4G05020		AT3G20410
AT5G40155		AT4G35760		AT4G05220		AT3G20900
AT5G41850		AT4G35770		AT4G05490		AT3G21500
AT5G41860		AT4G36000		AT4G07400		AT3G21520
AT5G42640		AT4G36030		AT4G07408		AT3G21780
AT5G43060		AT4G36791		AT4G08395		AT3G23150
AT5G43513		AT4G37000		AT4G08800		AT3G23560
AT5G43516		AT4G37060		AT4G08900		AT3G23570
AT5G44574		AT4G37500		AT4G09143		AT3G24068
AT5G45973		AT4G37580		AT4G09465		AT3G25597
AT5G46030		AT4G37870		AT4G09880		AT3G25740
AT5G46080		AT4G38810		AT4G11140		AT3G26450
AT5G46090		AT4G39090		AT4G11521		AT3G26510
AT5G46710		AT4G39403		AT4G11700		AT3G28850
AT5G48760		AT4G39675		AT4G12380		AT3G29575
AT5G48810		AT4G39780		AT4G12382		AT3G30390
AT5G50360		AT4G39830		AT4G12740		AT3G43430
AT5G50423		AT4G39890		AT4G12800		AT3G44310
AT5G50720		AT5G02020		AT4G13110		AT3G45740
AT5G50760		AT5G02090		AT4G13270		AT3G46690
AT5G51812		AT5G02340		AT4G13480		AT3G47250
AT5G51960		AT5G03210		AT4G13820		AT3G47800
AT5G53592		AT5G03230		AT4G13830		AT3G48180
AT5G53680		AT5G03730		AT4G14358		AT3G48350
AT5G53710		AT5G04340		AT4G15130		AT3G50674
AT5G54045		AT5G04347		AT4G15236		AT3G50990
AT5G54300		AT5G04760		AT4G15760		AT3G51636
AT5G54340		AT5G05250		AT4G15885		AT3G52340
AT5G55050		AT5G05770		AT4G16260		AT3G52360
AT5G55410		AT5G06570		AT4G16563		AT3G52480
AT5G55650		AT5G06730		AT4G16760		AT3G53170
AT5G56670		AT5G06740		AT4G16765		AT3G53180
AT5G57630		AT5G07010		AT4G16820		AT3G53200
AT5G57640		AT5G07100		AT4G17490		AT3G53540
AT5G57840		AT5G07440		AT4G17908		AT3G54363
AT5G58010		AT5G08240		AT4G18170		AT3G54880
AT5G58020		AT5G09978		AT4G18340		AT3G55970
AT5G58650		AT5G10530		AT4G18692		AT3G56360
AT5G59830		AT5G10945		AT4G19270		AT3G57020
AT5G59870		AT5G10946		AT4G19480		AT3G59940
AT5G60142		AT5G11090		AT4G19700		AT3G61440
AT5G60220		AT5G11950		AT4G19730		AT3G61890
AT5G60680		AT5G12323		AT4G19840		AT3G62090
AT5G60820		AT5G12880		AT4G19850		AT3G62590
AT5G60830		AT5G14780		AT4G19940		AT3G62990
AT5G61100		AT5G16370		AT4G20520		AT3G63180
AT5G61430		AT5G16450		AT4G20960		AT4G00893
AT5G61590		AT5G17350		AT4G21390		AT4G00895
AT5G62770		AT5G17650		AT4G21400		AT4G01026
AT5G64080		AT5G17795		AT4G21500		AT4G01670
AT5G64110		AT5G17860		AT4G21610		AT4G02280
AT5G64120		AT5G18170		AT4G22020		AT4G02482
AT5G64380		AT5G18850		AT4G22460		AT4G06744
AT5G64430		AT5G20240		AT4G22505		AT4G08360
AT5G64960		AT5G20250		AT4G22690		AT4G10500
AT5G65130		AT5G21280		AT4G23030		AT4G12690
AT5G65207		AT5G21940		AT4G23215		AT4G13300
AT5G65210		AT5G22250		AT4G23680		AT4G13660
AT5G65580		AT5G22290		AT4G25030		AT4G14030
AT5G65685		AT5G22300		AT4G25200		AT4G14040
AT5G66140		AT5G22630		AT4G25370		AT4G15260
AT5G66440		AT5G23170		AT4G25690		AT4G16250
AT5G66740		AT5G25240		AT4G25692		AT4G16260
AT5G66780		AT5G25280		AT4G26120		AT4G16370
AT5G67040		AT5G25350		AT4G26965		AT4G18860
		AT5G25770		AT4G27310		AT4G20280
		AT5G25900		AT4G27830		AT4G21500
		AT5G26260		AT4G27840		AT4G22550
		AT5G26340		AT4G27970		AT4G23410
		AT5G27420		AT4G28085		AT4G24040
		AT5G28235		AT4G28088		AT4G25380
		AT5G28520		AT4G28350		AT4G25670
		AT5G28770		AT4G28860		AT4G25672
		AT5G35915		AT4G28980		AT4G26080
		AT5G36220		AT4G30300		AT4G26288
		AT5G37770		AT4G30390		AT4G28040
		AT5G38020		AT4G30760		AT4G29950
		AT5G39050		AT4G30770		AT4G32020
		AT5G39610		AT4G31070		AT4G32295
		AT5G39620		AT4G31380		AT4G32860
		AT5G39650		AT4G31500		AT4G33180
		AT5G40155		AT4G31860		AT4G33310
		AT5G40780		AT4G32212		AT4G33467
		AT5G42580		AT4G32580		AT4G34530
		AT5G42591		AT4G33465		AT4G34540
		AT5G43260		AT4G35110		AT4G35750
		AT5G43570		AT4G35580		AT4G35790
		AT5G43580		AT4G35600		AT4G36988
		AT5G43590		AT4G35610		AT4G36990
		AT5G44417		AT4G35620		AT4G37520
		AT5G44565		AT4G35940		AT4G38740
		AT5G44610		AT4G35950		AT4G39090
		AT5G44990		AT4G36030		AT4G39560
		AT5G46180		AT4G36040		AT4G39780
		AT5G46770		AT4G36430		AT4G39930
		AT5G48010		AT4G36790		AT5G02170
		AT5G48100		AT4G36791		AT5G02220
		AT5G48400		AT4G36840		AT5G03210
		AT5G48540		AT4G37260		AT5G03490
		AT5G49360		AT4G37370		AT5G03550
		AT5G49620		AT4G37380		AT5G03730
		AT5G50361		AT4G37430		AT5G05250
		AT5G51390		AT4G38000		AT5G05380
		AT5G51570		AT4G38495		AT5G05590
		AT5G52250		AT4G38825		AT5G07440
		AT5G52720		AT4G38940		AT5G10220
		AT5G53190		AT4G39570		AT5G10520
		AT5G53588		AT4G39580		AT5G11520
		AT5G53590		AT4G39590		AT5G11600
		AT5G53970		AT4G39640		AT5G11950
		AT5G53980		AT4G39660		AT5G14570
		AT5G53990		AT4G40100		AT5G15254
		AT5G54660		AT5G01200		AT5G16370
		AT5G55835		AT5G01300		AT5G16450
		AT5G56870		AT5G01560		AT5G17760
		AT5G56960		AT5G02920		AT5G18130
		AT5G57220		AT5G03480		AT5G18636
		AT5G57510		AT5G03730		AT5G19430
		AT5G57640		AT5G03920		AT5G19440
		AT5G58350		AT5G04310		AT5G21280
		AT5G59080		AT5G04520		AT5G22250
		AT5G59200		AT5G05300		AT5G24140
		AT5G61600		AT5G05310		AT5G25340
		AT5G62520		AT5G05370		AT5G26731
		AT5G63560		AT5G05510		AT5G28390
		AT5G64541		AT5G05710		AT5G28520
		AT5G64660		AT5G05730		AT5G28770
		AT5G64890		AT5G05860		AT5G35370
		AT5G64900		AT5G06500		AT5G36220
		AT5G64905		AT5G06570		AT5G36540
		AT5G65020		AT5G06755		AT5G37710
		AT5G65207		AT5G06760		AT5G40370
		AT5G65580		AT5G07100		AT5G40690
		AT5G66170		AT5G08250		AT5G40890
		AT5G66180		AT5G08350		AT5G42591
		AT5G66650		AT5G08790		AT5G42900
		AT5G67290		AT5G09600		AT5G43570
		AT1G01030		AT5G10336		AT5G43580
		AT1G01480		AT5G10340		AT5G43590
		AT1G01490		AT5G10520		AT5G44417
		AT1G01990		AT5G10625		AT5G48010
		AT1G02160		AT5G11090		AT5G49620
		AT1G02170		AT5G11140		AT5G49660
		AT1G02220		AT5G11950		AT5G50360
		AT1G02360		AT5G12330		AT5G50361
		AT1G02405		AT5G12890		AT5G51380
		AT1G02570		AT5G13070		AT5G51570
		AT1G02610		AT5G14080		AT5G52400
		AT1G02620		AT5G14170		AT5G52570
		AT1G02850		AT5G14920		AT5G53588
		AT1G02940		AT5G16410		AT5G53590
		AT1G02965		AT5G16860		AT5G53970
		AT1G03490		AT5G16970		AT5G53980
		AT1G03600		AT5G17262		AT5G53990
		AT1G03900		AT5G17380		AT5G54080
		AT1G04070		AT5G17390		AT5G54165
		AT1G04100		AT5G18890		AT5G54300
		AT1G04370		AT5G19430		AT5G56870
		AT1G04380		AT5G21170		AT5G56960
		AT1G04560		AT5G23170		AT5G56980
		AT1G05675		AT5G23350		AT5G58070
		AT1G05680		AT5G23510		AT5G59530
		AT1G06135		AT5G25200		AT5G59830
		AT1G06148		AT5G25350		AT5G61590
		AT1G07000		AT5G25910		AT5G61600
		AT1G07030		AT5G25940		AT5G62150
		AT1G07040		AT5G25990		AT5G63150
		AT1G07140		AT5G26970		AT5G63560
		AT1G07250		AT5G27380		AT5G63595
		AT1G07780		AT5G27420		AT5G64230
		AT1G07790		AT5G27760		AT5G64401
		AT1G08050		AT5G28340		AT5G64410
		AT1G08490		AT5G28646		AT5G65110
		AT1G08830		AT5G35760		AT5G65790
		AT1G08940		AT5G35915		AT5G66052
		AT1G09130		AT5G38200		AT5G66053
		AT1G09415		AT5G38500		AT5G66200
		AT1G10050		AT5G39020
		AT1G10060		AT5G39080
		AT1G10155		AT5G39090
		AT1G10690		AT5G39581
		AT1G10700		AT5G39660
		AT1G10990		AT5G40000
		AT1G11000		AT5G40170
		AT1G12190		AT5G40720
		AT1G12790		AT5G41071
		AT1G13190		AT5G41680
		AT1G13210		AT5G41960
		AT1G14370		AT5G42090
		AT1G14800		AT5G42825
		AT1G15110		AT5G43190
		AT1G15120		AT5G43570
		AT1G15125		AT5G43590
		AT1G15165		AT5G43640
		AT1G15385		AT5G43950
		AT1G15410		AT5G44300
		AT1G15830		AT5G44540
		AT1G17145		AT5G44570
		AT1G17160		AT5G45000
		AT1G17180		AT5G46013
		AT1G17290		AT5G46780
		AT1G17310		AT5G46840
		AT1G17330		AT5G46970
		AT1G18590		AT5G47470
		AT1G19025		AT5G47570
		AT1G19190		AT5G47850
		AT1G19397		AT5G48050
		AT1G19520		AT5G48100
		AT1G19550		AT5G48150
		AT1G19770		AT5G49665
		AT1G20405		AT5G50290
		AT1G20980		AT5G50360
		AT1G21110		AT5G51400
		AT1G21140		AT5G51990
		AT1G21395		AT5G53230
		AT1G22280		AT5G53610
		AT1G22340		AT5G54480
		AT1G22400		AT5G56960
		AT1G22420		AT5G56980
		AT1G23201		AT5G57123
		AT1G23550		AT5G57490
		AT1G23830		AT5G57500
		AT1G24150		AT5G57900
		AT1G24600		AT5G58350
		AT1G25054		AT5G58412
		AT1G25220		AT5G59220
		AT1G25300		AT5G59340
		AT1G25370		AT5G59530
		AT1G25390		AT5G59550
		AT1G26250		AT5G59810
		AT1G27008		AT5G60260
		AT1G27540		AT5G60408
		AT1G27980		AT5G60480
		AT1G28180		AT5G60710
		AT1G28240		AT5G60720
		AT1G28280		AT5G60750
		AT1G28281		AT5G60950
		AT1G28320		AT5G61480
		AT1G28610		AT5G62000
		AT1G30370		AT5G62865
		AT1G30750		AT5G63620
		AT1G30820		AT5G63790
		AT1G33110		AT5G64260
		AT1G33607		AT5G64660
		AT1G33610		AT5G64890
		AT1G33770		AT5G65550
		AT1G34180		AT5G65610
		AT1G34200		AT5G65620
		AT1G34315		AT5G65980
		AT1G35333		AT5G66150
		AT1G36050		AT5G66200
		AT1G44150		AT5G66790
		AT1G47056		AT5G66840
		AT1G47530		AT5G67190
		AT1G47885		AT5G67310
		AT1G47990
		AT1G48010
		AT1G51420
		AT1G51920
		AT1G52110
		AT1G52260
		AT1G53325
		AT1G53330
		AT1G53430
		AT1G53570
		AT1G53815
		AT1G53830
		AT1G53910
		AT1G53950
		AT1G54010
		AT1G54020
		AT1G54100
		AT1G54110
		AT1G55000
		AT1G55010
		AT1G55120
		AT1G55450
		AT1G55510
		AT1G56140
		AT1G56240
		AT1G56280
		AT1G57690
		AT1G57777
		AT1G57990
		AT1G59690
		AT1G59700
		AT1G59950
		AT1G60740
		AT1G61360
		AT1G61370
		AT1G61430
		AT1G61700
		AT1G61750
		AT1G62080
		AT1G62305
		AT1G62490
		AT1G62570
		AT1G63930
		AT1G64065
		AT1G64150
		AT1G64290
		AT1G64610
		AT1G66045
		AT1G66050
		AT1G66480
		AT1G66490
		AT1G66570
		AT1G66610
		AT1G66620
		AT1G66680
		AT1G66760
		AT1G67050
		AT1G67160
		AT1G67980
		AT1G68610
		AT1G68630
		AT1G69530
		AT1G69590
		AT1G69770
		AT1G70580
		AT1G70770
		AT1G70780
		AT1G70782
		AT1G70920
		AT1G71500
		AT1G71530
		AT1G71695
		AT1G72930
		AT1G73080
		AT1G73480
		AT1G73730
		AT1G74070
		AT1G74340
		AT1G74360
		AT1G74650
		AT1G74750
		AT1G75480
		AT1G75610
		AT1G76070
		AT1G76080
		AT1G76250
		AT1G76480
		AT1G76750
		AT1G76830
		AT1G76965
		AT1G77122
		AT1G77150
		AT1G78410
		AT1G80290
		AT1G80330
		AT1G80370
		AT1G80450
		AT1G80560
		AT2G01372
		AT2G01490
		AT2G02220
		AT2G02310
		AT2G02330
		AT2G02340
		AT2G03250
		AT2G03740
		AT2G05520
		AT2G07684
		AT2G07713
		AT2G07716
		AT2G15500
		AT2G16260
		AT2G16700
		AT2G17190
		AT2G17723
		AT2G18270
		AT2G19000
		AT2G19460
		AT2G19630
		AT2G19640
		AT2G19650
		AT2G19700
		AT2G20562
		AT2G20784
		AT2G20825
		AT2G20860
		AT2G20900
		AT2G21490
		AT2G22690
		AT2G23260
		AT2G23270
		AT2G23320
		AT2G23450
		AT2G24200
		AT2G26030
		AT2G26280
		AT2G27300
		AT2G27505
		AT2G27535
		AT2G28840
		AT2G29400
		AT2G29410
		AT2G29720
		AT2G30400
		AT2G30720
		AT2G30750
		AT2G30770
		AT2G31400
		AT2G31420
		AT2G31425
		AT2G31450
		AT2G31460
		AT2G31700
		AT2G31710
		AT2G31955
		AT2G32040
		AT2G33730
		AT2G34355
		AT2G34360
		AT2G35733
		AT2G35736
		AT2G36220
		AT2G36780
		AT2G36960
		AT2G37920
		AT2G38290
		AT2G38470
		AT2G39180
		AT2G40010
		AT2G40180
		AT2G40350
		AT2G40720
		AT2G41280
		AT2G41640
		AT2G41680
		AT2G42990
		AT2G43050
		AT2G43090
		AT2G43140
		AT2G43390
		AT2G43920
		AT2G44480
		AT2G44780
		AT2G45400
		AT2G45450
		AT2G45570
		AT2G46250
		AT2G46255
		AT2G46320
		AT2G46790
		AT2G46990
		AT2G47130
		AT2G47200
		AT2G47210
		AT2G47620
		AT2G47780
		AT3G01500
		AT3G01890
		AT3G01961
		AT3G02340
		AT3G02450
		AT3G02460
		AT3G02468
		AT3G02470
		AT3G02790
		AT3G04080
		AT3G04670
		AT3G05350
		AT3G05360
		AT3G05370
		AT3G06483
		AT3G06780
		AT3G06790
		AT3G07380
		AT3G08710
		AT3G08730
		AT3G08760
		AT3G09010
		AT3G09020
		AT3G09160
		AT3G09405
		AT3G10780
		AT3G10974
		AT3G10986
		AT3G11150
		AT3G11325
		AT3G11440
		AT3G11773
		AT3G11780
		AT3G12440
		AT3G12910
		AT3G13080
		AT3G13610
		AT3G13650
		AT3G13662
		AT3G14250
		AT3G15180
		AT3G15518
		AT3G15740
		AT3G15750
		AT3G15780
		AT3G16150
		AT3G16410
		AT3G16530
		AT3G17712
		AT3G17770
		AT3G18260
		AT3G18290
		AT3G19010
		AT3G19020
		AT3G19620
		AT3G19860
		AT3G19920
		AT3G20480
		AT3G20490
		AT3G20890
		AT3G21680
		AT3G21840
		AT3G22040
[truncated: 328 more rows]
