# Supplementary material for: Histone acetylation orchestrates wound-induced transcriptional activation and cellular reprogramming in Arabidopsis
Source: Commun Biol. 2019 Nov 4;2:404. doi: 10.1038/s42003-019-0646-5 (PMC6828771; doi:10.1038/s42003-019-0646-5)
Supplement: Supplementary file 6 — Supplementary Data 4 [file 42003_2019_646_MOESM6_ESM.xlsx]

## Sheet: Sheet1
Supplementary Table 4: List of wound-induced genes that lose H3K27me3 or gain H3K9/14ac, H3K27ac, H3K4me3, and H3K36me3
H3K27me3	H3K9/14ac	H3K27ac	H3K4me3	H3K36me3
AT2G01300	AT1G01120	AT1G03610	AT1G01120	AT1G03130
AT2G41690	AT1G01480	AT1G05340	AT1G01480	AT1G03370
AT3G50900	AT1G02170	AT1G05575	AT1G01720	AT1G04310
AT4G21840	AT1G02220	AT1G06570	AT1G02220	AT1G15040
AT5G24770	AT1G02360	AT1G06620	AT1G02660	AT1G18500
AT1G26380	AT1G02610	AT1G09460	AT1G02850	AT1G26390
AT1G30730	AT1G02660	AT1G09970	AT1G02920	AT1G28600
AT1G69930	AT1G02850	AT1G10070	AT1G02930	AT1G34200
AT2G43920	AT1G02920	AT1G10140	AT1G03090	AT1G50260
AT5G22300	AT1G02930	AT1G10585	AT1G03610	AT1G61065
AT5G36970	AT1G03130	AT1G12710	AT1G03905	AT1G63040
AT5G49620	AT1G03610	AT1G13990	AT1G05340	AT1G68290
AT5G64660	AT1G04100	AT1G14330	AT1G05680	AT1G76790
AT4G14020	AT1G04370	AT1G14860	AT1G06570	AT1G79310
AT1G07900	AT1G05575	AT1G14870	AT1G06620	AT2G15340
AT1G10370	AT1G05675	AT1G14890	AT1G07040	AT2G16190
AT1G11610	AT1G05680	AT1G15040	AT1G07135	AT2G26380
AT1G11925	AT1G06135	AT1G15380	AT1G07150	AT2G29460
AT1G13610	AT1G06570	AT1G15385	AT1G07430	AT2G36355
AT1G19200	AT1G06620	AT1G15415	AT1G08630	AT2G42980
AT1G19670	AT1G06800	AT1G15670	AT1G08800	AT2G46160
AT1G21120	AT1G07000	AT1G17380	AT1G08920	AT2G46260
AT1G21528	AT1G07040	AT1G17420	AT1G08930	AT2G46790
AT1G22710	AT1G07135	AT1G19530	AT1G09070	AT3G01970
AT1G24480	AT1G07150	AT1G20310	AT1G09460	AT3G01980
AT1G29860	AT1G08050	AT1G21100	AT1G09940	AT3G02150
AT1G35910	AT1G08290	AT1G21130	AT1G09970	AT3G04000
AT1G52400	AT1G08490	AT1G21326	AT1G10070	AT3G10880
AT1G56240	AT1G08630	AT1G21520	AT1G10140	AT3G12090
AT1G62380	AT1G08830	AT1G23120	AT1G10150	AT3G15358
AT1G63055	AT1G08930	AT1G23840	AT1G10585	AT3G15760
AT1G63295	AT1G08940	AT1G23850	AT1G10990	AT3G29575
AT1G66090	AT1G09460	AT1G25400	AT1G11260	AT3G50290
AT1G74010	AT1G09575	AT1G25560	AT1G11330	AT4G01895
AT2G03710	AT1G09940	AT1G26420	AT1G11670	AT4G14805
AT2G05580	AT1G09970	AT1G27300	AT1G12200	AT4G15990
AT2G18140	AT1G10070	AT1G28190	AT1G12950	AT4G16150
AT2G22590	AT1G10140	AT1G28480	AT1G13210	AT4G26290
AT2G26740	AT1G10150	AT1G29640	AT1G13260	AT4G32860
AT2G29990	AT1G10155	AT1G30135	AT1G13520	AT4G33467
AT2G31690	AT1G10585	AT1G30757	AT1G14200	AT4G34230
AT2G38870	AT1G10700	AT1G32350	AT1G14330	AT4G34890
AT2G43620	AT1G10990	AT1G32700	AT1G14370	AT4G36670
AT2G45050	AT1G11180	AT1G32920	AT1G14640	AT4G36950
AT2G45170	AT1G11260	AT1G33030	AT1G14860	AT5G03210
AT3G10080	AT1G11330	AT1G35210	AT1G14870	AT5G05365
AT3G13950	AT1G12200	AT1G35580	AT1G14890	AT5G12010
AT3G16410	AT1G12790	AT1G35670	AT1G15010	AT5G13800
AT3G18560	AT1G13190	AT1G43160	AT1G15030	AT5G14160
AT3G19150	AT1G13210	AT1G48000	AT1G15040	AT5G16410
AT3G23030	AT1G13245	AT1G51913	AT1G15380	AT5G16650
AT3G25640	AT1G13260	AT1G52342	AT1G15415	AT5G63140
AT3G25770	AT1G13390	AT1G52565	AT1G15670	AT5G67290
AT3G45290	AT1G13520	AT1G53170	AT1G16130	AT1G07000
AT3G46090	AT1G13990	AT1G53180	AT1G16370	AT1G10990
AT3G50760	AT1G14120	AT1G53560	AT1G16670	AT1G18590
AT3G62100	AT1G14330	AT1G53840	AT1G17170	AT1G67870
AT4G01360	AT1G14370	AT1G53970	AT1G17290	AT1G69150
AT4G01600	AT1G14860	AT1G53990	AT1G17380	AT1G80300
AT4G05100	AT1G14870	AT1G55020	AT1G17420	AT1G80840
AT4G08770	AT1G14890	AT1G57990	AT1G17750	AT2G16500
AT4G13310	AT1G15030	AT1G62420	AT1G18500	AT2G34650
AT4G14690	AT1G15040	AT1G62760	AT1G18570	AT2G36770
AT4G18510	AT1G15125	AT1G63040	AT1G19020	AT2G38230
AT4G18910	AT1G15330	AT1G64160	AT1G19180	AT2G40370
AT4G19810	AT1G15380	AT1G64660	AT1G19530	AT2G40880
AT4G20000	AT1G15385	AT1G67070	AT1G19540	AT3G02340
AT4G21200	AT1G15415	AT1G67810	AT1G19670	AT3G03020
AT4G25810	AT1G15800	AT1G68620	AT1G19770	AT3G04210
AT4G26260	AT1G17147	AT1G69050	AT1G20510	AT3G10040
AT4G31950	AT1G17170	AT1G69490	AT1G20630	AT3G18773
AT4G32800	AT1G17180	AT1G69600	AT1G21100	AT3G53330
AT4G37580	AT1G17290	AT1G69760	AT1G21110	AT4G03926
AT5G19880	AT1G17330	AT1G69890	AT1G21120	AT4G21920
AT5G23650	AT1G17380	AT1G69910	AT1G21130	AT4G28085
AT5G39720	AT1G17420	AT1G69920	AT1G21326	AT4G28400
AT5G49320	AT1G17750	AT1G69930	AT1G21400	AT4G34410
AT5G49660	AT1G18500	AT1G70140	AT1G21520	AT4G36000
AT5G53830	AT1G18570	AT1G70700	AT1G21680	AT4G36770
AT5G65320	AT1G18590	AT1G71880	AT1G21830	AT4G37370
AT4G21840	AT1G19020	AT1G72060	AT1G21980	AT4G37850
AT4G25810	AT1G19180	AT1G72070	AT1G22280	AT4G38940
AT4G26260	AT1G19530	AT1G72450	AT1G22360	AT4G39570
AT4G26950	AT1G19540	AT1G72900	AT1G23120	AT4G39580
AT4G31950	AT1G19770	AT1G73066	AT1G23390	AT5G05300
AT4G32800	AT1G21100	AT1G73260	AT1G23800	AT5G11650
AT4G37580	AT1G21110	AT1G73500	AT1G23840	AT5G17990
AT4G39950	AT1G21120	AT1G73880	AT1G23850	AT5G20820
AT5G01380	AT1G21130	AT1G74020	AT1G23870	AT5G39050
AT5G17760	AT1G21140	AT1G74590	AT1G25275	AT5G43190
AT5G19880	AT1G21326	AT1G75490	AT1G25400	AT5G55680
AT5G22300	AT1G21400	AT1G76180	AT1G25560	AT5G61660
AT5G23020	AT1G21520	AT1G76410	AT1G26380	AT5G63790
AT5G23360	AT1G21980	AT1G76590	AT1G26420	AT5G67020
AT5G23650	AT1G22280	AT1G77660	AT1G26930	AT1G10960
AT5G24770	AT1G22360	AT1G79160	AT1G27300	AT1G27130
AT5G36970	AT1G22400	AT1G79310	AT1G27730	AT1G72850
AT5G39720	AT1G23120	AT1G80160	AT1G28190	AT1G75360
AT5G43870	AT1G23390	AT1G80380	AT1G28260	AT2G39030
AT5G49320	AT1G23550	AT1G80440	AT1G28480	AT2G39220
AT5G49620	AT1G23830	AT2G01300	AT1G28600	AT2G39725
AT5G49660	AT1G23840	AT2G01340	AT1G29290	AT2G45570
AT5G52720	AT1G23850	AT2G02930	AT1G29640	AT3G11170
AT5G53830	AT1G23870	AT2G06050	AT1G30135	AT3G24310
AT5G59340	AT1G24150	AT2G14247	AT1G30700	AT3G29260
AT5G64660	AT1G25220	AT2G15760	AT1G30720	AT3G61490
AT5G65320	AT1G25275	AT2G15960	AT1G30730	AT4G08370
AT5G67060	AT1G25370	AT2G18670	AT1G30755	AT4G15690
	AT1G25390	AT2G18680	AT1G30757	AT4G22020
	AT1G25400	AT2G18690	AT1G30760	AT5G05850
	AT1G25550	AT2G18700	AT1G30820	AT5G08660
	AT1G25560	AT2G18750	AT1G32100	AT5G09720
	AT1G26250	AT2G19800	AT1G32170	AT5G30420
	AT1G26380	AT2G22760	AT1G32350	AT5G56544
	AT1G26410	AT2G22860	AT1G32920	AT5G66120
	AT1G26420	AT2G24100	AT1G32960	AT5G67180
	AT1G26930	AT2G25450	AT1G32970
	AT1G27980	AT2G25900	AT1G33030
	AT1G28190	AT2G26380	AT1G33055
	AT1G28280	AT2G26530	AT1G33590
	AT1G28380	AT2G27390	AT1G33600
	AT1G28390	AT2G27500	AT1G35210
	AT1G28600	AT2G27690	AT1G35230
	AT1G29640	AT2G27830	AT1G35580
	AT1G30135	AT2G28400	AT1G35670
	AT1G30370	AT2G28660	AT1G37130
	AT1G30700	AT2G29420	AT1G43160
	AT1G30720	AT2G29430	AT1G43670
	AT1G30730	AT2G29440	AT1G44350
	AT1G30755	AT2G29450	AT1G45145
	AT1G30757	AT2G29460	AT1G47530
	AT1G30820	AT2G29470	AT1G48000
	AT1G32350	AT2G29480	AT1G48320
	AT1G32640	AT2G29490	AT1G51420
	AT1G32920	AT2G29500	AT1G51760
	AT1G32928	AT2G30140	AT1G52342
	AT1G32970	AT2G30550	AT1G52565
	AT1G33030	AT2G31420	AT1G52890
	AT1G33110	AT2G32140	AT1G53180
	AT1G33590	AT2G32150	AT1G53560
	AT1G33600	AT2G33830	AT1G53840
	AT1G34180	AT2G34340	AT1G53970
	AT1G34200	AT2G34500	AT1G53980
	AT1G35210	AT2G34600	AT1G53990
	AT1G35580	AT2G35730	AT1G54100
	AT1G35625	AT2G35980	AT1G55020
	AT1G35670	AT2G36320	AT1G55450
	AT1G37130	AT2G36950	AT1G55510
	AT1G43160	AT2G36970	AT1G55580
	AT1G44350	AT2G37760	AT1G55810
	AT1G47056	AT2G38230	AT1G55850
	AT1G47530	AT2G38240	AT1G56250
	AT1G47890	AT2G38340	AT1G57990
	AT1G47990	AT2G41100	AT1G58180
	AT1G48000	AT2G41380	AT1G59740
	AT1G51420	AT2G41690	AT1G59870
	AT1G51760	AT2G42620	AT1G60190
	AT1G51920	AT2G44070	AT1G60730
	AT1G52100	AT2G44080	AT1G61340
	AT1G52260	AT2G44130	AT1G61360
	AT1G52565	AT2G44578	AT1G61820
	AT1G52890	AT2G44840	AT1G61890
	AT1G53170	AT2G47190	AT1G62300
	AT1G53430	AT2G47270	AT1G62420
	AT1G53560	AT2G47950	AT1G62570
	AT1G53840	AT3G01900	AT1G62660
	AT1G53950	AT3G01970	AT1G62760
	AT1G53970	AT3G01980	AT1G62810
	AT1G53980	AT3G02140	AT1G63090
	AT1G53990	AT3G02150	AT1G63180
	AT1G54010	AT3G02800	AT1G63720
	AT1G54030	AT3G03870	AT1G64065
	AT1G54100	AT3G03990	AT1G64160
	AT1G55000	AT3G04000	AT1G64660
	AT1G55020	AT3G04070	AT1G64950
	AT1G55450	AT3G05770	AT1G66050
	AT1G55510	AT3G06850	AT1G66280
	AT1G55580	AT3G07350	AT1G66480
	AT1G55850	AT3G10815	AT1G66580
	AT1G56140	AT3G10985	AT1G66700
	AT1G56240	AT3G12090	AT1G66760
	AT1G56250	AT3G12500	AT1G67000
	AT1G57990	AT3G12920	AT1G67070
	AT1G59700	AT3G13450	AT1G67470
	AT1G60730	AT3G13520	AT1G67480
	AT1G61340	AT3G14230	AT1G67810
	AT1G61360	AT3G14610	AT1G67980
	AT1G61370	AT3G14620	AT1G68290
	AT1G61430	AT3G14990	AT1G68390
	AT1G61750	AT3G15210	AT1G68440
	AT1G61820	AT3G15440	AT1G68620
	AT1G61890	AT3G15450	AT1G69050
	AT1G62300	AT3G15500	AT1G69490
	AT1G62305	AT3G15510	AT1G69530
	AT1G62420	AT3G16330	AT1G69600
	AT1G62570	AT3G16450	AT1G69760
	AT1G62760	AT3G16460	AT1G69890
	AT1G63040	AT3G18250	AT1G69920
	AT1G64065	AT3G18830	AT1G69930
	AT1G64160	AT3G19615	AT1G70140
	AT1G64610	AT3G19930	AT1G70290
	AT1G64660	AT3G20660	AT1G70700
	AT1G66050	AT3G20898	AT1G70810
	AT1G66480	AT3G20900	AT1G71040
	AT1G66580	AT3G21520	AT1G71140
	AT1G66600	AT3G21690	AT1G71520
	AT1G66760	AT3G21780	AT1G71880
	AT1G67000	AT3G22160	AT1G72060
	AT1G67050	AT3G23150	AT1G72070
	AT1G67070	AT3G23240	AT1G72360
	AT1G67160	AT3G25730	AT1G72450
	AT1G67470	AT3G28580	AT1G72900
	AT1G67810	AT3G28958	AT1G72920
	AT1G67980	AT3G29670	AT1G72940
	AT1G68390	AT3G30775	AT1G73260
	AT1G68620	AT3G43430	AT1G73480
	AT1G69050	AT3G44260	AT1G73500
	AT1G69490	AT3G44300	AT1G73880
	AT1G69530	AT3G44326	AT1G74080
	AT1G69600	AT3G45730	AT1G74360
	AT1G69760	AT3G46690	AT1G74590
	AT1G69890	AT3G47540	AT1G75490
	AT1G69910	AT3G48020	AT1G76180
	AT1G69920	AT3G48360	AT1G76490
	AT1G69930	AT3G48450	AT1G76520
	AT1G70130	AT3G48520	AT1G76590
	AT1G70140	AT3G49620	AT1G76600
	AT1G70290	AT3G49780	AT1G76650
	AT1G70700	AT3G49790	AT1G77000
	AT1G70780	AT3G50980	AT1G77380
	AT1G70782	AT3G51890	AT1G77450
	AT1G70810	AT3G52490	AT1G77660
	AT1G70920	AT3G53160	AT1G78080
	AT1G71040	AT3G53200	AT1G78660
	AT1G71140	AT3G55970	AT1G78830
	AT1G71520	AT3G58710	AT1G78850
	AT1G71695	AT3G59080	AT1G79160
	AT1G71880	AT3G60490	AT1G79245
	AT1G72060	AT3G62410	AT1G79310
	AT1G72070	AT4G01450	AT1G79360
	AT1G72450	AT4G01895	AT1G79680
	AT1G72520	AT4G04960	AT1G79700
	AT1G72850	AT4G06746	AT1G80160
	AT1G72900	AT4G09030	AT1G80300
	AT1G72920	AT4G10500	AT1G80380
	AT1G72930	AT4G11650	AT1G80440
	AT1G72940	AT4G12290	AT1G80820
	AT1G73066	AT4G12690	AT1G80840
	AT1G73080	AT4G13395	AT1G80920
	AT1G73260	AT4G14020	AT2G01340
	AT1G73480	AT4G14450	AT2G01420
	AT1G73500	AT4G15260	AT2G01450
	AT1G73730	AT4G15280	AT2G01670
	AT1G74010	AT4G15330	AT2G02220
	AT1G74020	AT4G17230	AT2G02710
	AT1G74080	AT4G17615	AT2G02930
	AT1G74360	AT4G19460	AT2G04040
	AT1G74750	AT4G19925	AT2G04400
	AT1G75180	AT4G20860	AT2G05510
	AT1G75190	AT4G21790	AT2G06050
	AT1G75490	AT4G21830	AT2G13360
	AT1G76070	AT4G21840	AT2G14170
	AT1G76080	AT4G21850	AT2G15390
	AT1G76250	AT4G21920	AT2G15480
	AT1G76410	AT4G22620	AT2G15490
	AT1G76520	AT4G22710	AT2G15760
	AT1G76590	AT4G24110	AT2G15780
	AT1G76600	AT4G24180	AT2G15880
	AT1G76640	AT4G25380	AT2G15960
	AT1G76650	AT4G25390	AT2G16365
	AT1G77760	AT4G25410	AT2G16740
	AT1G78080	AT4G27450	AT2G17880
	AT1G78410	AT4G28040	AT2G18210
	AT1G78660	AT4G28300	AT2G18670
	AT1G79160	AT4G28930	AT2G18680
	AT1G79680	AT4G29780	AT2G18690
	AT1G79700	AT4G30960	AT2G18700
	AT1G80160	AT4G32480	AT2G19800
	AT1G80300	AT4G32860	AT2G20670
	AT1G80380	AT4G33467	AT2G20900
	AT1G80440	AT4G34410	AT2G22760
	AT1G80450	AT4G35750	AT2G22770
	AT1G80590	AT4G35770	AT2G22860
	AT1G80820	AT4G36410	AT2G22880
	AT1G80840	AT4G36670	AT2G24100
	AT2G01340	AT4G36950	AT2G24130
	AT2G02180	AT4G37060	AT2G24240
	AT2G02220	AT4G37710	AT2G24600
	AT2G02310	AT4G37850	AT2G25090
	AT2G02320	AT4G39675	AT2G25450
	AT2G02340	AT4G39780	AT2G25460
	AT2G02930	AT4G39890	AT2G25735
	AT2G03250	AT5G01380	AT2G25900
	AT2G04040	AT5G02020	AT2G26380
	AT2G04100	AT5G03204	AT2G26530
	AT2G04400	AT5G03210	AT2G26560
	AT2G05510	AT5G04340	AT2G27310
	AT2G05520	AT5G04760	AT2G27389
	AT2G14247	AT5G05600	AT2G27390
	AT2G14290	AT5G06730	AT2G27830
	AT2G15390	AT5G06860	AT2G28400
	AT2G15480	AT5G06870	AT2G28660
	AT2G15490	AT5G07010	AT2G29420
	AT2G15760	AT5G07430	AT2G29430
	AT2G15890	AT5G07440	AT2G29440
	AT2G15960	AT5G08240	AT2G29450
	AT2G18670	AT5G09980	AT2G29460
	AT2G18680	AT5G10210	AT2G29470
	AT2G18690	AT5G12340	AT2G29480
	AT2G18700	AT5G13080	AT2G29490
	AT2G18750	AT5G13220	AT2G30020
	AT2G19650	AT5G13330	AT2G30040
	AT2G19800	AT5G13740	AT2G30140
	AT2G19810	AT5G13750	AT2G30395
	AT2G20825	AT5G14120	AT2G30400
	AT2G20900	AT5G14180	AT2G30550
	AT2G22680	AT5G17490	AT2G30600
	AT2G22760	AT5G17650	AT2G30870
	AT2G22860	AT5G17850	AT2G31420
	AT2G22880	AT5G17860	AT2G31945
	AT2G22890	AT5G18470	AT2G32140
	AT2G23270	AT5G19100	AT2G32150
	AT2G23320	AT5G19110	AT2G32510
	AT2G23450	AT5G19120	AT2G32660
	AT2G24130	AT5G20230	AT2G33150
	AT2G24180	AT5G20250	AT2G33830
	AT2G24200	AT5G21940	AT2G34500
	AT2G24850	AT5G21960	AT2G34600
	AT2G25735	AT5G22250	AT2G34650
	AT2G25900	AT5G22290	AT2G35710
	AT2G26370	AT5G22300	AT2G35930
	AT2G26380	AT5G22520	AT2G35940
	AT2G26390	AT5G22530	AT2G35980
	AT2G26530	AT5G22540	AT2G36220
	AT2G26540	AT5G22545	AT2G36310
	AT2G26560	AT5G22550	AT2G36320
	AT2G27830	AT5G23820	AT2G36380
	AT2G28400	AT5G23830	AT2G36950
	AT2G28660	AT5G24890	AT2G37040
	AT2G29420	AT5G25930	AT2G37750
	AT2G29430	AT5G26270	AT2G37760
	AT2G29440	AT5G26340	AT2G37970
	AT2G29450	AT5G27690	AT2G38230
	AT2G29460	AT5G28050	AT2G38240
	AT2G29470	AT5G36220	AT2G38250
	AT2G29480	AT5G36970	AT2G38400
	AT2G29490	AT5G39050	AT2G38470
	AT2G29500	AT5G39580	AT2G38750
	AT2G29720	AT5G39610	AT2G38760
	AT2G30130	AT5G41080	AT2G38790
	AT2G30140	AT5G42380	AT2G38820
	AT2G30395	AT5G43580	AT2G38860
	AT2G30400	AT5G44990	AT2G39050
	AT2G30550	AT5G47220	AT2G39210
	AT2G30560	AT5G48110	AT2G39400
	AT2G30720	AT5G49440	AT2G39725
	AT2G30750	AT5G49448	AT2G40000
	AT2G30770	AT5G49450	AT2G40140
	AT2G31420	AT5G49520	AT2G40940
	AT2G31945	AT5G49620	AT2G41100
	AT2G31955	AT5G49690	AT2G41380
	AT2G32140	AT5G49700	AT2G41690
	AT2G32190	AT5G51390	AT2G43000
	AT2G33830	AT5G52250	AT2G43060
	AT2G34070	AT5G52570	AT2G43400
	AT2G34500	AT5G56550	AT2G43510
	AT2G34600	AT5G57220	AT2G43520
	AT2G34650	AT5G57510	AT2G44080
	AT2G35730	AT5G57560	AT2G44578
	AT2G35930	AT5G58680	AT2G44790
	AT2G35980	AT5G59540	AT2G44840
	AT2G36220	AT5G59570	AT2G45300
	AT2G36320	AT5G61600	AT2G45760
	AT2G36770	AT5G63450	AT2G46270
	AT2G36780	AT5G64410	AT2G46510
	AT2G36950	AT5G64750	AT2G46600
	AT2G36970	AT5G64900	AT2G46650
	AT2G37760	AT5G65300	AT2G46740
	AT2G38230	AT5G65600	AT2G46750
	AT2G38240	AT5G66170	AT2G47160
	AT2G38250	AT5G66650	AT2G47190
	AT2G38290	AT5G67080	AT2G47260
	AT2G38340	AT5G67180	AT2G47270
	AT2G38470	AT5G67290	AT2G47950
	AT2G39030	AT1G01120	AT2G48010
	AT2G39210	AT1G02170	AT2G48020
	AT2G40000	AT1G02930	AT3G01420
	AT2G40180	AT1G03130	AT3G01900
	AT2G40940	AT1G05680	AT3G01970
	AT2G41100	AT1G07000	AT3G01980
	AT2G41280	AT1G07040	AT3G02140
	AT2G41380	AT1G07130	AT3G02150
	AT2G41640	AT1G07135	AT3G02360
	AT2G41690	AT1G08630	AT3G02468
	AT2G42360	AT1G08830	AT3G02470
	AT2G42620	AT1G08930	AT3G02550
	AT2G42990	AT1G08940	AT3G02800
	AT2G43000	AT1G09575	AT3G02840
	AT2G43060	AT1G09940	AT3G03870
	AT2G43510	AT1G10150	AT3G03990
	AT2G43520	AT1G10155	AT3G04000
	AT2G43920	AT1G10700	AT3G04070
	AT2G44070	AT1G10990	AT3G04220
	AT2G44080	AT1G11180	AT3G04420
	AT2G44480	AT1G12200	AT3G04640
	AT2G44578	AT1G12790	AT3G04720
	AT2G44790	AT1G13245	AT3G05360
	AT2G44840	AT1G13360	AT3G05770
	AT2G45450	AT1G13390	AT3G06490
	AT2G45570	AT1G14200	AT3G06500
	AT2G45760	AT1G15800	AT3G06850
	AT2G46160	AT1G17170	AT3G07350
	AT2G46250	AT1G18500	AT3G08720
	AT2G46260	AT1G19770	AT3G08760
	AT2G46320	AT1G21140	AT3G09940
	AT2G46510	AT1G21980	AT3G10815
	AT2G46750	AT1G23870	AT3G11340
	AT2G46790	AT1G25275	AT3G12090
	AT2G47190	AT1G25370	AT3G12500
	AT2G47260	AT1G25550	AT3G12920
	AT2G47270	AT1G26240	AT3G13080
	AT2G47550	AT1G26380	AT3G13450
	AT2G47950	AT1G28280	AT3G13520
	AT2G48010	AT1G28390	AT3G13750
	AT2G48020	AT1G30730	AT3G13790
	AT3G01500	AT1G30755	AT3G14620
	AT3G01900	AT1G30760	AT3G14770
	AT3G01970	AT1G32640	AT3G14990
	AT3G01980	AT1G33590	AT3G15210
	AT3G02140	AT1G33600	AT3G15440
	AT3G02150	AT1G34180	AT3G15450
	AT3G02340	AT1G47056	AT3G15500
	AT3G02468	AT1G47890	AT3G15518
	AT3G02470	AT1G51420	AT3G16150
	AT3G02550	AT1G52890	AT3G16330
	AT3G02800	AT1G53950	AT3G16350
	AT3G03990	AT1G53980	AT3G16400
	AT3G04000	AT1G54010	AT3G16430
	AT3G04220	AT1G54215	AT3G16450
	AT3G04640	AT1G55000	AT3G16460
	AT3G04720	AT1G55580	AT3G16770
	AT3G05350	AT1G55850	AT3G17110
	AT3G05360	AT1G57630	AT3G18250
	AT3G05370	AT1G59700	AT3G18830
	AT3G06483	AT1G60730	AT3G18950
	AT3G06490	AT1G61340	AT3G19390
	AT3G06780	AT1G61360	AT3G19580
	AT3G06850	AT1G61370	AT3G19615
	AT3G07350	AT1G62300	AT3G19930
	AT3G08720	AT1G64010	AT3G19990
	AT3G08760	AT1G64065	AT3G20660
	AT3G09010	AT1G64700	AT3G20670
	AT3G09020	AT1G66480	AT3G20900
	AT3G09405	AT1G66580	AT3G21500
	AT3G10815	AT1G66600	AT3G21520
	AT3G10985	AT1G66760	AT3G21690
	AT3G11210	AT1G67980	AT3G21780
	AT3G11340	AT1G68340	AT3G22160
	AT3G11440	AT1G68390	AT3G22200
	AT3G11840	AT1G69325	AT3G22890
	AT3G12500	AT1G70290	AT3G23150
	AT3G12910	AT1G71040	AT3G23240
	AT3G12920	AT1G71140	AT3G23250
	AT3G13080	AT1G71520	AT3G23550
	AT3G13430	AT1G72850	AT3G23560
	AT3G13450	AT1G73480	AT3G23570
	AT3G13610	AT1G74080	AT3G25597
	AT3G13650	AT1G75190	AT3G25600
	AT3G13790	AT1G76070	AT3G25610
	AT3G13980	AT1G76080	AT3G25730
	AT3G14230	AT1G76250	AT3G25740
	AT3G14260	AT1G76520	AT3G25900
	AT3G14610	AT1G76650	AT3G26510
	AT3G14620	AT1G78410	AT3G26830
	AT3G14770	AT1G78660	AT3G26840
	AT3G14990	AT1G79680	AT3G28210
	AT3G15200	AT1G80300	AT3G28340
	AT3G15440	AT1G80840	AT3G28580
	AT3G15450	AT2G02180	AT3G28740
	AT3G15500	AT2G02220	AT3G28850
	AT3G15510	AT2G02310	AT3G29000
	AT3G15518	AT2G02320	AT3G29240
	AT3G15630	AT2G02340	AT3G29575
	AT3G16150	AT2G03250	AT3G30390
	AT3G16330	AT2G15120	AT3G30775
	AT3G16410	AT2G15480	AT3G43430
	AT3G16450	AT2G15490	AT3G44260
	AT3G16530	AT2G15780	AT3G44300
	AT3G17110	AT2G15890	AT3G44310
	AT3G17770	AT2G16060	AT3G44326
	AT3G18250	AT2G17660	AT3G45300
	AT3G18290	AT2G20142	AT3G45640
	AT3G18830	AT2G22330	AT3G45730
	AT3G18950	AT2G22680	AT3G46600
	AT3G19010	AT2G22880	AT3G46690
	AT3G19020	AT2G22890	AT3G46700
	AT3G19390	AT2G24180	AT3G47250
	AT3G19553	AT2G24850	AT3G47340
	AT3G19610	AT2G26370	AT3G47800
	AT3G19615	AT2G26390	AT3G48180
	AT3G19660	AT2G26540	AT3G48360
	AT3G20660	AT2G27310	AT3G48390
	AT3G20670	AT2G29720	AT3G48450
	AT3G20898	AT2G30010	AT3G48520
	AT3G21500	AT2G30400	AT3G48990
	AT3G21520	AT2G30560	AT3G49620
	AT3G21690	AT2G30750	AT3G49780
	AT3G21780	AT2G31945	AT3G49790
	AT3G22160	AT2G31955	AT3G50900
	AT3G22200	AT2G34070	AT3G50930
	AT3G22890	AT2G34650	AT3G50980
	AT3G22910	AT2G35930	AT3G51090
	AT3G23120	AT2G36220	AT3G51890
	AT3G23150	AT2G36470	AT3G52340
	AT3G23230	AT2G36770	AT3G52870
	AT3G23240	AT2G38290	AT3G53160
	AT3G23250	AT2G39030	AT3G53180
	AT3G23550	AT2G40000	AT3G53200
	AT3G23560	AT2G41280	AT3G53540
	AT3G23570	AT2G42990	AT3G53810
	AT3G25610	AT2G43060	AT3G54150
	AT3G25730	AT2G43510	AT3G54640
	AT3G25740	AT2G43920	AT3G54880
	AT3G25760	AT2G44790	AT3G55430
	AT3G25900	AT2G45760	AT3G55840
	AT3G26080	AT2G46160	AT3G55970
	AT3G26500	AT2G46250	AT3G55980
	AT3G26820	AT2G46260	AT3G56200
	AT3G26830	AT2G46320	AT3G57020
	AT3G26840	AT2G46510	AT3G57520
	AT3G26910	AT2G47550	AT3G57760
	AT3G28580	AT3G01430	AT3G59080
	AT3G28850	AT3G02340	AT3G59750
	AT3G29240	AT3G02550	AT3G59900
	AT3G29250	AT3G04220	AT3G59940
	AT3G29575	AT3G04640	AT3G60130
	AT3G29670	AT3G05360	AT3G60140
	AT3G30775	AT3G05370	AT3G61060
	AT3G43250	AT3G06490	AT3G61440
	AT3G43430	AT3G06545	AT3G61890
	AT3G44260	AT3G06780	AT3G62410
	AT3G44300	AT3G09020	AT3G62720
	AT3G44326	AT3G09405	AT3G62990
	AT3G44720	AT3G11340	AT3G63010
	AT3G44860	AT3G11440	AT3G63180
	AT3G45300	AT3G13790	AT3G63380
	AT3G45730	AT3G13980	AT4G01026
	AT3G46690	AT3G14440	AT4G01870
	AT3G47250	AT3G15200	AT4G01895
	AT3G47340	AT3G15518	AT4G02280
	AT3G47380	AT3G16150	AT4G02520
	AT3G47540	AT3G19010	AT4G03420
	AT3G47550	AT3G19020	AT4G03510
	AT3G48020	AT3G19390	AT4G06744
	AT3G48180	AT3G21790	AT4G06746
	AT3G48360	AT3G22250	AT4G08360
	AT3G48450	AT3G22890	AT4G08770
	AT3G48460	AT3G23230	AT4G09030
	AT3G48520	AT3G23250	AT4G10500
	AT3G48690	AT3G23550	AT4G11650
	AT3G48850	AT3G23570	AT4G11850
	AT3G48890	AT3G25900	AT4G12690
	AT3G48990	AT3G26500	AT4G13180
	AT3G49110	AT3G26820	AT4G13300
	AT3G49620	AT3G26830	AT4G13340
	AT3G49780	AT3G27415	AT4G13395
	AT3G49790	AT3G28920	AT4G14030
	AT3G49845	AT3G43250	AT4G14040
	AT3G50260	AT3G44720	AT4G14370
	AT3G50290	AT3G46680	AT4G14450
	AT3G50890	AT3G48180	AT4G15150
	AT3G50900	AT3G48850	AT4G15260
	AT3G50910	AT3G49845	AT4G15280
	AT3G50980	AT3G50260	AT4G15330
	AT3G51680	AT3G50890	AT4G15530
	AT3G51890	AT3G50900	AT4G15550
	AT3G52340	AT3G51680	AT4G15610
	AT3G52490	AT3G52520	AT4G15760
	AT3G52520	AT3G52540	AT4G16250
	AT3G52870	AT3G53150	AT4G16260
	AT3G53150	AT3G53810	AT4G16370
	AT3G53160	AT3G54620	AT4G16563
	AT3G53600	AT3G54880	AT4G16760
	AT3G53810	AT3G55950	AT4G17230
	AT3G54150	AT3G56500	AT4G18010
	AT3G54620	AT3G57750	AT4G18170
	AT3G54640	AT3G57760	AT4G18197
	AT3G54880	AT3G59750	AT4G18340
	AT3G55840	AT3G59880	AT4G19460
	AT3G55950	AT3G60110	AT4G19720
	AT3G55970	AT3G60120	AT4G20830
	AT3G56200	AT3G60140	AT4G20860
	AT3G56500	AT3G60200	AT4G21390
	AT3G57520	AT3G61190	AT4G21830
	AT3G57740	AT3G62720	AT4G22590
	AT3G57750	AT3G62990	AT4G22592
	AT3G57760	AT3G63010	AT4G22610
	AT3G59080	AT4G01870	AT4G22620
	AT3G59480	AT4G02520	AT4G22690
	AT3G59740	AT4G05010	AT4G22710
	AT3G59750	AT4G05020	AT4G23100
	AT3G59900	AT4G08395	AT4G23190
	AT3G60110	AT4G11521	AT4G23410
	AT3G60120	AT4G13110	AT4G23810
	AT3G60140	AT4G13820	AT4G24040
	AT3G60200	AT4G13830	AT4G24110
	AT3G61190	AT4G15130	AT4G24180
	AT3G61850	AT4G15760	AT4G24230
	AT3G62150	AT4G16260	AT4G24340
	AT3G62410	AT4G16563	AT4G24350
	AT3G62720	AT4G16760	AT4G24570
	AT3G62990	AT4G16820	AT4G25380
	AT3G63010	AT4G17490	AT4G25390
	AT3G63180	AT4G18170	AT4G25410
	AT3G63380	AT4G18340	AT4G25670
	AT4G01010	AT4G19700	AT4G25672
	AT4G01870	AT4G19840	AT4G25810
	AT4G01895	AT4G21390	AT4G26080
	AT4G02520	AT4G21400	AT4G26120
	AT4G03320	AT4G22020	AT4G26290
	AT4G03510	AT4G22690	AT4G27410
	AT4G04610	AT4G23030	AT4G27450
	AT4G04960	AT4G23100	AT4G27970
	AT4G05010	AT4G23215	AT4G28040
	AT4G05020	AT4G25030	AT4G28290
	AT4G06746	AT4G25200	AT4G28300
	AT4G08360	AT4G25690	AT4G28350
	AT4G08770	AT4G25692	AT4G28930
	AT4G09030	AT4G26120	AT4G29700
	AT4G11350	AT4G27310	AT4G29780
	AT4G11470	AT4G27830	AT4G29950
	AT4G11480	AT4G27970	AT4G30210
	AT4G11521	AT4G28085	AT4G30270
	AT4G11650	AT4G28350	AT4G30490
	AT4G11850	AT4G29140	AT4G31110
	AT4G12290	AT4G30390	AT4G31800
	AT4G13110	AT4G31380	AT4G32480
	AT4G13300	AT4G31500	AT4G32860
	AT4G13820	AT4G31860	AT4G33150
	AT4G13830	AT4G35070	AT4G33180
	AT4G14030	AT4G35110	AT4G33420
	AT4G14450	AT4G35180	AT4G33467
	AT4G14690	AT4G35600	AT4G34030
	AT4G15120	AT4G35630	AT4G34230
	AT4G15130	AT4G36040	AT4G34410
	AT4G15260	AT4G36430	AT4G34530
	AT4G15280	AT4G36790	AT4G34540
	AT4G15330	AT4G37370	AT4G34710
	AT4G15340	AT4G37720	AT4G35070
	AT4G15530	AT4G38470	AT4G35630
	AT4G15610	AT4G38940	AT4G35750
	AT4G15760	AT4G39570	AT4G35770
	AT4G15990	AT4G39580	AT4G36500
	AT4G16260	AT4G39640	AT4G36670
	AT4G16563	AT4G39660	AT4G36820
	AT4G16760	AT5G03490	AT4G36950
	AT4G16820	AT5G03730	AT4G36988
	AT4G17490	AT5G04310	AT4G36990
	AT4G18140	AT5G05300	AT4G37520
	AT4G18170	AT5G05630	AT4G37610
	AT4G18197	AT5G05730	AT4G37710
	AT4G18250	AT5G05860	AT4G37850
	AT4G18340	AT5G06570	AT4G38470
	AT4G18990	AT5G06760	AT4G38540
	AT4G19460	AT5G07100	AT4G38810
	AT4G19720	AT5G08250	AT4G39570
	AT4G20830	AT5G08350	AT4G39580
	AT4G21380	AT5G08790	AT4G39660
	AT4G21390	AT5G10520	AT4G39675
	AT4G21400	AT5G10625	AT4G39780
	AT4G21410	AT5G11090	AT4G39980
	AT4G21510	AT5G11140	AT5G01380
	AT4G21790	AT5G11950	AT5G02020
	AT4G21830	AT5G12330	AT5G02170
	AT4G21840	AT5G12890	AT5G02230
	AT4G21850	AT5G13760	AT5G03204
	AT4G21865	AT5G16410	AT5G03210
	AT4G21920	AT5G16970	AT5G03490
	AT4G22530	AT5G17380	AT5G03730
	AT4G22620	AT5G21170	AT5G04340
	AT4G22690	AT5G23350	AT5G04760
	AT4G22710	AT5G23510	AT5G05250
	AT4G23030	AT5G25350	AT5G05600
	AT4G23100	AT5G25910	AT5G05630
	AT4G23170	AT5G27380	AT5G05730
	AT4G23190	AT5G27420	AT5G06570
	AT4G23215	AT5G27760	AT5G06860
	AT4G23220	AT5G28646	AT5G06870
	AT4G23250	AT5G38200	AT5G07010
	AT4G23270	AT5G39080	AT5G07100
	AT4G23690	AT5G39660	AT5G07440
	AT4G23730	AT5G40000	AT5G08240
	AT4G24040	AT5G40170	AT5G08350
	AT4G24110	AT5G43190	AT5G08790
	AT4G24180	AT5G43570	AT5G10210
	AT4G24230	AT5G43650	AT5G10300
	AT4G24340	AT5G44570	AT5G10520
	AT4G24350	AT5G45000	AT5G11520
	AT4G25030	AT5G46760	AT5G11950
	AT4G25380	AT5G46780	AT5G12010
	AT4G25390	AT5G47850	AT5G12340
	AT4G25670	AT5G48100	AT5G13080
	AT4G25672	AT5G48150	AT5G13200
	AT4G25690	AT5G49665	AT5G13220
	AT4G25692	AT5G52050	AT5G13330
	AT4G25900	AT5G54390	AT5G13370
	AT4G26120	AT5G56960	AT5G13740
	AT4G26950	AT5G56980	AT5G13750
	AT4G27310	AT5G57123	AT5G14120
	AT4G27410	AT5G57500	AT5G14700
	AT4G27450	AT5G58350	AT5G14730
	AT4G27830	AT5G59220	AT5G14780
	AT4G27860	AT5G59340	AT5G15970
	AT4G27970	AT5G59530	AT5G16360
	AT4G28085	AT5G59550	AT5G16370
	AT4G28300	AT5G59580	AT5G16970
	AT4G28350	AT5G60710	AT5G17380
	AT4G28850	AT5G60750	AT5G17490
	AT4G28930	AT5G63160	AT5G17760
	AT4G29050	AT5G63620	AT5G17850
	AT4G29780	AT5G63790	AT5G17860
	AT4G29950	AT5G64250	AT5G18130
	AT4G30210	AT5G64260	AT5G18170
	AT4G30280	AT5G64660	AT5G18470
	AT4G31110	AT5G64890	AT5G18670
	AT4G31380	AT5G65690	AT5G19100
	AT4G31500	AT5G66200	AT5G19110
	AT4G31860	AT5G66790	AT5G19120
	AT4G32070	AT5G67190	AT5G19230
	AT4G32860	AT5G67310	AT5G19440
	AT4G33050	AT1G09932	AT5G20190
	AT4G33420	AT1G11670	AT5G20230
	AT4G33467	AT1G16370	AT5G20250
	AT4G34410	AT1G17180	AT5G21280
	AT4G34710	AT1G17190	AT5G21960
	AT4G35070	AT1G22810	AT5G22250
	AT4G35110	AT1G28370	AT5G22300
	AT4G35180	AT1G32970	AT5G22530
	AT4G35190	AT1G35140	AT5G22540
	AT4G35600	AT1G42490	AT5G22545
	AT4G35630	AT1G49520	AT5G22920
	AT4G35750	AT1G51760	AT5G23510
	AT4G35770	AT1G54575	AT5G23820
	AT4G36000	AT1G60470	AT5G23830
	AT4G36040	AT1G61810	AT5G23840
	AT4G36410	AT1G62840	AT5G24140
	AT4G36500	AT1G63840	AT5G24600
	AT4G36670	AT1G72210	AT5G25340
	AT4G36780	AT1G74430	AT5G25350
	AT4G36790	AT1G74950	AT5G25910
	AT4G36820	AT1G75220	AT5G25930
	AT4G36950	AT1G76640	AT5G26340
	AT4G37060	AT1G79180	AT5G27420
	AT4G37370	AT1G80820	AT5G27760
	AT4G37610	AT1G80920	AT5G28050
	AT4G37670	AT2G14290	AT5G28520
	AT4G37710	AT2G18115	AT5G28646
	AT4G37720	AT2G18196	AT5G28770
	AT4G37850	AT2G24860	AT5G35370
	AT4G37870	AT2G31345	AT5G35735
	AT4G37980	AT2G32190	AT5G36220
	AT4G38470	AT2G32200	AT5G36970
	AT4G38540	AT2G36640	AT5G38200
	AT4G38940	AT2G38750	AT5G38710
	AT4G39570	AT2G38760	AT5G39050
	AT4G39580	AT2G39210	AT5G39580
	AT4G39640	AT2G39725	AT5G39610
	AT4G39660	AT2G39980	AT5G39670
	AT4G39670	AT2G42140	AT5G40170
	AT4G39675	AT2G46400	AT5G40780
	AT4G39940	AT3G14260	AT5G40890
	AT4G39950	AT3G15060	AT5G41080
	AT5G01380	AT3G17110	AT5G41750
	AT5G02020	AT3G20340	AT5G42380
	AT5G03380	AT3G22275	AT5G42650
	AT5G03390	AT3G22961	AT5G42900
	AT5G03490	AT3G25760	AT5G42930
	AT5G03730	AT3G44860	AT5G43570
	AT5G04040	AT3G49810	AT5G43580
	AT5G04250	AT3G50290	AT5G44417
	AT5G04310	AT3G53600	AT5G45110
	AT5G04340	AT3G59740	AT5G46590
	AT5G04760	AT4G04610	AT5G47220
	AT5G05300	AT4G05120	AT5G47560
	AT5G05600	AT4G13300	AT5G48110
	AT5G05730	AT4G15120	AT5G48180
	AT5G06090	AT4G15140	AT5G48540
	AT5G06560	AT4G15150	AT5G48930
	AT5G06570	AT4G15340	AT5G49360
	AT5G06730	AT4G15440	AT5G49440
	AT5G06740	AT4G22212	AT5G49448
	AT5G06760	AT4G24340	AT5G49450
	AT5G06860	AT4G26290	AT5G49520
	AT5G06870	AT4G27860	AT5G49620
	AT5G07010	AT4G28290	AT5G49660
	AT5G07100	AT4G29690	AT5G49665
	AT5G07430	AT4G29700	AT5G49690
	AT5G07440	AT4G29930	AT5G49700
	AT5G08240	AT4G30460	AT5G51190
	AT5G08350	AT4G31100	AT5G51390
	AT5G08790	AT4G31110	AT5G52050
	AT5G09440	AT4G31780	AT5G52250
	AT5G09980	AT4G35480	AT5G52400
	AT5G10300	AT4G37610	AT5G52570
	AT5G10520	AT4G37790	AT5G53588
	AT5G10625	AT5G05140	AT5G53590
	AT5G11210	AT5G10300	AT5G53970
	AT5G11520	AT5G12010	AT5G53980
	AT5G11950	AT5G16010	AT5G53990
	AT5G12330	AT5G19440	AT5G54080
	AT5G12340	AT5G20190	AT5G54165
	AT5G12480	AT5G23840	AT5G54170
	AT5G12890	AT5G23850	AT5G54300
	AT5G12930	AT5G24770	AT5G54810
	AT5G13080	AT5G27520	AT5G55970
	AT5G13220	AT5G28630	AT5G56544
	AT5G13330	AT5G35525	AT5G56550
	AT5G13370	AT5G41590	AT5G56870
	AT5G13740	AT5G42930	AT5G56960
	AT5G13750	AT5G44572	AT5G56980
	AT5G13760	AT5G52400	AT5G57220
	AT5G14120	AT5G52870	AT5G57510
	AT5G14160	AT5G53050	AT5G57560
	AT5G14180	AT5G56544	AT5G57655
	AT5G14700	AT5G58670	AT5G58350
	AT5G14730	AT5G61890	AT5G58500
	AT5G16410	AT5G62360	AT5G58650
	AT5G16650	AT5G65280	AT5G58680
	AT5G16970		AT5G59220
	AT5G16980		AT5G59530
	AT5G17380		AT5G59540
	AT5G17850		AT5G59550
	AT5G17860		AT5G59570
	AT5G18470		AT5G59820
	AT5G19100		AT5G61590
	AT5G19110		AT5G61600
	AT5G19120		AT5G62150
	AT5G19220		AT5G62520
	AT5G19230		AT5G63450
	AT5G19440		AT5G63560
	AT5G19855		AT5G63790
	AT5G20230		AT5G64250
	AT5G20250		AT5G64260
	AT5G21170		AT5G64410
	AT5G21940		AT5G64750
	AT5G21960		AT5G64900
	AT5G22250		AT5G65110
	AT5G22270		AT5G65280
	AT5G22290		AT5G65300
	AT5G22300		AT5G65600
	AT5G22520		AT5G65690
	AT5G22530		AT5G66050
	AT5G22540		AT5G66170
	AT5G22545		AT5G66200
	AT5G22550		AT5G66210
	AT5G23350		AT5G66650
	AT5G23510		AT5G67080
	AT5G23820		AT5G67290
	AT5G23830		AT1G03130
	AT5G24600		AT1G04100
	AT5G24890		AT1G05575
	AT5G25250		AT1G05675
	AT5G25350		AT1G06800
	AT5G25450		AT1G07000
	AT5G25910		AT1G08050
	AT5G25930		AT1G08940
	AT5G26340		AT1G09575
	AT5G26920		AT1G09932
	AT5G27380		AT1G10155
	AT5G27420		AT1G10370
	AT5G27520		AT1G11050
	AT5G27690		AT1G14040
	AT5G27760		AT1G14120
	AT5G28050		AT1G14480
	AT5G28630		AT1G15330
	AT5G28646		AT1G15530
	AT5G36220		AT1G17180
	AT5G36970		AT1G17190
	AT5G37840		AT1G17620
	AT5G38200		AT1G18270
	AT5G38310		AT1G19210
	AT5G39030		AT1G20310
	AT5G39050		AT1G21140
	AT5G39080		AT1G22810
	AT5G39580		AT1G24100
	AT5G39610		AT1G25220
	AT5G39660		AT1G25390
	AT5G40000		AT1G26730
	AT5G40170		AT1G27130
	AT5G40420		AT1G28370
	AT5G40780		AT1G28380
	AT5G40990		AT1G28390
	AT5G41080		AT1G30370
	AT5G41590		AT1G32640
	AT5G42380		AT1G51680
	AT5G42900		AT1G53170
	AT5G42930		AT1G53430
	AT5G43260		AT1G53440
	AT5G43570		AT1G56240
	AT5G43580		AT1G61370
	AT5G43650		AT1G66160
	AT5G44870		AT1G66600
	AT5G44990		AT1G66880
	AT5G46180		AT1G67920
	AT5G46760		AT1G69150
	AT5G47220		AT1G70130
	AT5G47850		AT1G70750
	AT5G48100		AT1G72520
	AT5G48110		AT1G72930
	AT5G48400		AT1G73080
	AT5G48410		AT1G73965
	AT5G49440		AT1G74750
	AT5G49448		AT1G74950
	AT5G49450		AT1G76070
	AT5G49520		AT1G76640
	AT5G49620		AT1G76930
	AT5G49665		AT1G77060
	AT5G49690		AT1G77760
	AT5G49700		AT1G78410
	AT5G51070		AT2G03240
	AT5G51390		AT2G05940
	AT5G52050		AT2G14290
	AT5G52250		AT2G16500
	AT5G52400		AT2G16900
	AT5G52450		AT2G18750
	AT5G52570		AT2G22330
	AT5G52750		AT2G24850
	AT5G52870		AT2G26190
	AT5G53050		AT2G26370
	AT5G53970		AT2G29720
	AT5G54860		AT2G30560
	AT5G55970		AT2G32020
	AT5G56544		AT2G32030
	AT5G56550		AT2G32190
	AT5G56960		AT2G34070
	AT5G56980		AT2G34930
	AT5G57060		AT2G36650
	AT5G57123		AT2G36770
	AT5G57220		AT2G37430
	AT5G57500		AT2G37830
	AT5G57510		AT2G38290
	AT5G57910		AT2G38340
	AT5G58350		AT2G41640
	AT5G58680		AT2G42360
	AT5G59220		AT2G44070
	AT5G59530		AT2G45220
	AT5G59540		AT2G46150
	AT5G59570		AT2G46160
	AT5G59580		AT2G46260
	AT5G59590		AT2G46400
	AT5G60270		AT2G47000
	AT5G60710		AT2G47060
	AT5G60750		AT3G02340
	AT5G63160		AT3G02875
	AT5G63450		AT3G03150
	AT5G63570		AT3G05320
	AT5G63620		AT3G05350
	AT5G63790		AT3G06780
	AT5G64250		AT3G09020
	AT5G64260		AT3G09405
	AT5G64300		AT3G11170
	AT5G64410		AT3G11280
	AT5G64660		AT3G11420
	AT5G64750		AT3G11820
	AT5G64890		AT3G11840
	AT5G64905		AT3G13100
	AT5G65280		AT3G13650
	AT5G65300		AT3G14260
	AT5G65600		AT3G15200
	AT5G65690		AT3G15960
	AT5G66050		AT3G16530
	AT5G66120		AT3G17690
	AT5G66170		AT3G18560
	AT5G66200		AT3G19020
	AT5G66650		AT3G22910
	AT5G66790		AT3G23230
	AT5G67080		AT3G25250
	AT5G67180		AT3G25760
	AT5G67310		AT3G25780
	AT1G05100		AT3G26470
	AT1G05800		AT3G26980
	AT1G09070		AT3G28180
	AT1G11210		AT3G44860
	AT1G11580		AT3G45960
	AT1G11670		AT3G47540
	AT1G12950		AT3G47960
	AT1G15010		AT3G48440
	AT1G16370		AT3G48460
	AT1G17190		AT3G48690
	AT1G19380		AT3G49810
	AT1G19670		AT3G49845
	AT1G20310		AT3G50260
	AT1G21528		AT3G50800
	AT1G22810		AT3G50970
	AT1G26730		AT3G51450
	AT1G27760		AT3G52520
	AT1G28330		AT3G53150
	AT1G28370		AT3G56500
	AT1G28480		AT3G57530
	AT1G30320		AT3G57880
	AT1G31290		AT3G59480
	AT1G34300		AT3G60120
	AT1G35140		AT3G61190
	AT1G49520		AT3G62010
	AT1G52760		AT3G62150
	AT1G60190		AT4G01010
	AT1G61065		AT4G01850
	AT1G61810		AT4G08950
	AT1G69150		AT4G14680
	AT1G69520		AT4G15120
	AT1G69523		AT4G15130
	AT1G70750		AT4G17490
	AT1G71100		AT4G21410
	AT1G74100		AT4G21840
	AT1G74950		AT4G21850
	AT1G75220		AT4G21920
	AT1G76040		AT4G23030
	AT1G76160		AT4G23060
	AT1G77060		AT4G23690
	AT1G79310		AT4G24380
	AT2G01300		AT4G24390
	AT2G01450		AT4G25030
	AT2G02390		AT4G26690
	AT2G06050		AT4G27460
	AT2G14750		AT4G27652
	AT2G20610		AT4G28085
	AT2G22330		AT4G28280
	AT2G22850		AT4G28400
	AT2G24600		AT4G29930
	AT2G27690		AT4G30280
	AT2G30040		AT4G31500
	AT2G30100		AT4G32300
	AT2G30870		AT4G33050
	AT2G32510		AT4G34150
	AT2G34340		AT4G35190
	AT2G34350		AT4G35600
	AT2G36640		AT4G36000
	AT2G36650		AT4G37060
	AT2G37040		AT4G37295
	AT2G38210		AT4G37370
	AT2G38750		AT4G37390
	AT2G38760		AT4G37608
	AT2G39220		AT4G38940
	AT2G39725		AT4G39030
	AT2G40330		AT4G39640
	AT2G43530		AT4G39670
	AT2G44810		AT4G39940
	AT2G46150		AT5G01040
	AT2G46400		AT5G01100
	AT2G46650		AT5G03610
	AT2G47710		AT5G05410
	AT3G05220		AT5G06320
	AT3G05320		AT5G09440
	AT3G06020		AT5G10380
	AT3G09070		AT5G11650
	AT3G09940		AT5G12890
	AT3G11020		AT5G12930
	AT3G11170		AT5G13190
	AT3G11280		AT5G14930
	AT3G11420		AT5G16910
	AT3G14440		AT5G17990
	AT3G15060		AT5G23350
	AT3G15210		AT5G23850
	AT3G16350		AT5G24290
	AT3G16400		AT5G28630
	AT3G16460		AT5G40000
	AT3G17250		AT5G42830
	AT3G17690		AT5G43190
	AT3G18930		AT5G43620
	AT3G19580		AT5G44060
	AT3G20340		AT5G44380
	AT3G21770		AT5G47230
	AT3G22275		AT5G47240
	AT3G28210		AT5G47850
	AT3G28600		AT5G47910
	AT3G28740		AT5G54490
	AT3G46600		AT5G57500
	AT3G47010		AT5G57890
	AT3G47960		AT5G58690
	AT3G48440		AT5G58700
	AT3G49810		AT5G59490
	AT3G50410		AT5G62020
	AT3G50930		AT5G62630
	AT3G51090		AT5G63160
	AT3G51450		AT5G64300
	AT3G55560		AT5G64890
	AT3G56000		AT5G64905
	AT3G56710		AT5G65870
	AT3G58710		AT5G66070
	AT3G60490		AT5G66640
	AT4G01250		AT1G09950
	AT4G01985		AT1G11580
	AT4G02590		AT1G19380
	AT4G14370		AT1G27770
	AT4G15140		AT1G28580
	AT4G15150		AT1G35140
	AT4G15440		AT1G50740
	AT4G15975		AT1G61660
	AT4G17230		AT1G67110
	AT4G18280		AT1G72850
	AT4G21570		AT1G74930
	AT4G23060		AT1G76040
	AT4G25410		AT2G41010
	AT4G25433		AT3G14440
	AT4G25780		AT3G45970
	AT4G26290		AT3G50060
	AT4G27560		AT3G56880
	AT4G28290		AT3G59350
	AT4G29140		AT4G11280
	AT4G29690		AT4G12720
	AT4G29700		AT4G17615
	AT4G29930		AT4G27560
	AT4G30460		AT4G27654
	AT4G31100		AT4G27720
	AT4G31780		AT4G29140
	AT4G31800		AT5G05190
	AT4G32480		AT5G09980
	AT4G33980		AT5G17350
	AT4G35480		AT5G43420
	AT4G36710		AT5G45340
	AT4G36900		AT5G62680
	AT4G37295		AT5G66120
	AT4G37790
	AT5G01640
	AT5G03204
	AT5G05130
	AT5G05140
	AT5G07310
	AT5G10210
	AT5G10380
	AT5G12010
	AT5G15970
	AT5G16360
	AT5G17490
	AT5G17980
	AT5G17990
	AT5G20190
	AT5G23810
	AT5G23840
	AT5G23850
	AT5G24770
	AT5G28510
	AT5G38710
	AT5G39670
	AT5G42650
	AT5G47730
	AT5G50450
	AT5G52410
	AT5G53290
	AT5G53750
	AT5G54170
	AT5G54390
	AT5G54810
	AT5G55180
	AT5G55680
	AT5G56880
	AT5G57560
	AT5G58500
	AT5G58660
	AT5G58670
	AT5G61890
	AT5G62070
	AT5G62360
	AT5G67060
	AT1G05340
	AT1G08920
	AT1G14780
	AT1G15670
	AT1G22570
	AT1G23710
	AT1G27300
	AT1G27620
	AT1G29290
	AT1G31350
	AT1G32700
	AT1G33055
	AT1G36640
	AT1G51913
	AT1G52342
	AT1G53180
	AT1G55810
	AT1G62810
	AT1G63090
	AT1G63840
	AT1G65510
	AT1G65860
	AT1G66160
	AT1G66280
	AT1G66700
	AT1G68440
	AT1G73880
	AT1G74590
	AT1G76180
	AT1G76790
	AT1G77660
	AT2G01420
	AT2G02710
	AT2G03360
	AT2G04038
	AT2G04110
	AT2G17440
	AT2G17450
	AT2G17880
	AT2G18196
	AT2G18210
	AT2G20670
	AT2G22770
	AT2G23030
	AT2G24100
	AT2G25450
	AT2G27080
	AT2G27310
	AT2G27389
	AT2G27390
	AT2G31345
	AT2G32150
	AT2G32660
	AT2G35940
	AT2G37750
	AT2G39400
	AT2G39520
	AT2G40970
	AT2G42280
	AT2G46270
	AT3G01290
	AT3G03280
	AT3G03870
	AT3G04070
	AT3G05770
	AT3G09950
	AT3G12090
	AT3G12510
	AT3G12915
	AT3G15960
	AT3G16430
	AT3G17860
	AT3G19930
	AT3G20900
	AT3G26510
	AT3G26690
	AT3G28340
	AT3G47800
	AT3G52800
	AT3G53200
	AT3G53540
	AT3G57450
	AT3G61890
	AT4G00305
	AT4G01450
	AT4G02280
	AT4G10500
	AT4G11655
	AT4G12690
	AT4G13310
	AT4G13340
	AT4G13395
	AT4G14020
	AT4G14040
	AT4G15630
	AT4G17615
	AT4G19925
	AT4G20000
	AT4G20860
	AT4G22610
	AT4G22820
	AT4G23410
	AT4G23810
	AT4G25760
	AT4G25810
	AT4G27654
	AT4G28030
	AT4G28040
	AT4G28270
	AT4G28840
	AT4G30270
	AT4G30490
	AT4G30960
	AT4G31510
	AT4G34230
	AT4G37580
	AT4G38810
	AT4G39780
	AT4G39830
	AT4G39890
	AT5G03210
	AT5G03230
	AT5G05250
	AT5G09978
	AT5G11090
	AT5G14780
	AT5G16370
	AT5G17350
	AT5G17650
	AT5G18170
	AT5G21280
	AT5G22630
	AT5G25280
	AT5G25770
	AT5G28520
	AT5G28770
	AT5G38020
	AT5G42580
	AT5G44417
	AT5G48540
	AT5G49360
	AT5G52720
	AT5G53190
	AT5G53588
	AT5G53590
	AT5G53980
	AT5G53990
	AT5G56870
	AT5G59080
	AT5G61600
	AT5G62520
	AT5G63560
	AT5G64900
	AT5G65207
	AT5G67290
