# Supplementary material for: Histone acetylation orchestrates wound-induced transcriptional activation and cellular reprogramming in Arabidopsis
Source: Commun Biol. 2019 Nov 4;2:404. doi: 10.1038/s42003-019-0646-5 (PMC6828771; doi:10.1038/s42003-019-0646-5)
Supplement: Supplementary file 7 — Supplementary Data 5 [file 42003_2019_646_MOESM7_ESM.xlsx]

## Sheet: Sheet1
Supplementary Table 5: List of wound-repressed genes that gain H3K27me3 or lose H3K9/14ac, H3K27ac, H3K4me3, and H3K36me3
H3K27me3	H3K9/14ac	H3K27ac	H3K4me3	H3K36me3
AT1G05250	AT1G29418	AT2G47360	AT2G47360	AT2G47360
AT1G07070	AT3G01860	AT1G08650	AT1G08650	AT5G65650
AT1G08500	AT3G54000	AT1G11700	AT1G11700	AT1G01050
AT1G10550	AT2G47360	AT1G01200	AT5G65650	AT1G05000
AT1G29418	AT1G08650	AT1G01300	AT1G01050	AT1G08990
AT1G30990	AT1G11700	AT1G01420	AT1G05000	AT1G22070
AT1G33670	AT1G02290	AT1G04250	AT1G08990	AT1G22170
AT1G50720	AT1G03440	AT1G04430	AT1G22070	AT1G27210
AT1G64910	AT1G03470	AT1G04770	AT1G22170	AT1G34000
AT1G71870	AT1G04280	AT1G08980	AT1G27210	AT1G55205
AT2G14960	AT1G04290	AT1G10470	AT1G34000	AT1G57860
AT2G41240	AT1G05850	AT1G11130	AT1G55205	AT1G64490
AT3G01860	AT1G07600	AT1G12330	AT1G57860	AT1G64850
AT3G05560	AT1G07770	AT1G12500	AT1G64490	AT1G78110
AT3G25130	AT1G09390	AT1G12530	AT1G64850	AT2G04240
AT3G50770	AT1G09690	AT1G13300	AT1G78110	AT2G04780
AT3G54000	AT1G12990	AT1G13380	AT2G04240	AT2G11910
AT4G01390	AT1G14180	AT1G13970	AT2G04780	AT2G21580
AT4G11140	AT1G15250	AT1G14210	AT2G11910	AT2G22920
AT4G12510	AT1G16060	AT1G15210	AT2G21580	AT2G25720
AT4G15000	AT1G16500	AT1G16880	AT2G22920	AT2G32430
AT4G26010	AT1G17620	AT1G18090	AT2G25720	AT2G35585
AT4G40090	AT1G18330	AT1G18980	AT2G32430	AT3G49750
AT5G02050	AT1G20640	AT1G19340	AT2G35585	AT3G50810
AT5G19790	AT1G20650	AT1G19920	AT3G49750	AT3G55150
AT5G25020	AT1G22030	AT1G20450	AT3G50810	AT3G59650
AT5G43970	AT1G23980	AT1G20823	AT3G55150	AT3G62270
AT5G54040	AT1G25510	AT1G21350	AT3G59650	AT4G00905
AT5G55650	AT1G26100	AT1G22065	AT3G62270	AT4G08930
AT5G59850	AT1G27030	AT1G22230	AT4G00905	AT4G15540
AT5G67070	AT1G28290	AT1G23290	AT4G08930	AT4G26130
AT4G17670	AT1G33240	AT1G24625	AT4G15540	AT4G28890
AT5G09760	AT1G33800	AT1G27670	AT4G26130	AT4G30660
AT2G47360	AT1G45688	AT1G30110	AT4G28890	AT4G35020
AT1G08650	AT1G47200	AT1G31850	AT4G30660	AT4G37540
AT1G11700	AT1G51170	AT1G34040	AT4G35020	AT5G03850
AT5G61430	AT1G51340	AT1G38131	AT4G37540	AT5G15200
	AT1G54095	AT1G48690	AT5G03850	AT5G19780
	AT1G58150	AT1G48750	AT5G15200	AT5G47060
	AT1G63670	AT1G49660	AT5G19780	AT5G47940
	AT1G64390	AT1G49850	AT5G47060	AT5G62290
	AT1G64440	AT1G51630	AT5G47940	AT1G48460
	AT1G64450	AT1G58170	AT5G62290	AT1G62180
	AT1G66200	AT1G60790	AT1G01180	AT1G66080
	AT1G67510	AT1G61795	AT1G01210	AT2G05810
	AT1G68220	AT1G62520	AT1G02810	AT3G23805
	AT1G68238	AT1G63240	AT1G04240	AT5G46790
	AT1G69295	AT1G64380	AT1G04520	AT1G49400
	AT1G70370	AT1G64640	AT1G04550	AT1G51060
	AT1G70860	AT1G64980	AT1G07090	AT1G79040
	AT1G70880	AT1G67330	AT1G10200	AT2G19760
	AT1G70990	AT1G68550	AT1G10350	AT3G55280
	AT1G72810	AT1G68552	AT1G12550	AT4G10450
	AT1G74520	AT1G69780	AT1G13440	AT5G07820
	AT1G75410	AT1G70900	AT1G13930	AT5G27850
	AT1G76670	AT1G72160	AT1G19050	AT5G37600
	AT1G77920	AT1G72240	AT1G19330	AT1G11840
	AT1G78510	AT1G73600	AT1G22220	AT1G24280
	AT1G78815	AT1G73602	AT1G22500	AT1G50490
	AT1G79030	AT1G74380	AT1G28130	AT1G67250
	AT1G79110	AT1G74660	AT1G29179	AT2G24630
	AT1G79550	AT1G75060	AT1G30510	AT3G09500
	AT1G80750	AT1G77520	AT1G31320	AT3G22310
	AT2G02100	AT1G78780	AT1G31940	AT3G24927
	AT2G02760	AT1G79270	AT1G33260	AT4G02790
	AT2G05632	AT1G79390	AT1G49600	AT4G24015
	AT2G10931	AT1G80890	AT1G49620	AT5G20150
	AT2G14890	AT2G03350	AT1G51850	AT5G24120
	AT2G17230	AT2G03440	AT1G53300	AT5G35630
	AT2G20370	AT2G04280	AT1G56020	AT5G37680
	AT2G22122	AT2G12400	AT1G61050	AT5G48320
	AT2G22900	AT2G16990	AT1G61667	AT1G23030
	AT2G23950	AT2G17300	AT1G62050	AT1G68760
	AT2G26100	AT2G18520	AT1G63000	AT2G26110
	AT2G26680	AT2G18570	AT1G68795	AT2G28720
	AT2G27030	AT2G19580	AT1G70890	AT2G35470
	AT2G28080	AT2G21185	AT1G70895	AT2G40205
	AT2G28690	AT2G22190	AT1G72180	AT3G17120
	AT2G28870	AT2G23430	AT1G72200	AT3G45600
	AT2G29530	AT2G23600	AT1G72310	AT3G46560
	AT2G29660	AT2G24390	AT1G72430	AT3G60080
	AT2G33255	AT2G27130	AT1G74940	AT5G48660
	AT2G35000	AT2G28050	AT1G75680	AT5G60460
	AT2G35240	AT2G28200	AT1G77530	AT3G27850
	AT2G35480	AT2G28950	AT1G78120	AT4G37660
	AT2G35810	AT2G30930	AT1G80830	AT5G01220
	AT2G35880	AT2G32580	AT2G01640	AT1G51140
	AT2G36170	AT2G33570	AT2G01910	AT2G02050
	AT2G36300	AT2G35120	AT2G06850	AT2G28740
	AT2G36690	AT2G36290	AT2G18560	AT2G33480
	AT2G36890	AT2G36420	AT2G26730	AT2G33550
	AT2G37440	AT2G36430	AT2G27710	AT2G40380
	AT2G39440	AT2G36885	AT2G28930	AT3G03520
	AT2G39900	AT2G37580	AT2G29750	AT3G49910
	AT2G41370	AT2G37860	AT2G34490	AT3G52760
	AT2G41760	AT2G39460	AT2G35860	AT4G01900
	AT2G42190	AT2G39870	AT2G36570	AT5G61170
	AT2G43800	AT2G39890	AT2G37130	AT1G13730
	AT2G44000	AT2G40160	AT2G37380	AT1G15100
	AT2G45820	AT2G40240	AT2G40150	AT1G17480
	AT2G45860	AT2G40460	AT2G40230	AT1G17560
	AT2G46540	AT2G43200	AT2G41310	AT1G18550
	AT3G01470	AT2G43990	AT2G45590	AT1G27700
	AT3G01472	AT2G44050	AT2G46535	AT1G44920
	AT3G02190	AT2G44380	AT3G03450	AT1G66410
	AT3G02920	AT2G45080	AT3G04120	AT1G72020
	AT3G03220	AT2G47860	AT3G05490	AT1G73240
	AT3G03280	AT3G02910	AT3G05690	AT1G75990
	AT3G03550	AT3G03030	AT3G09980	AT2G03430
	AT3G04530	AT3G03650	AT3G12830	AT2G15980
	AT3G05060	AT3G04950	AT3G13760	AT2G16600
	AT3G06680	AT3G05900	AT3G15810	AT2G20930
	AT3G08520	AT3G06140	AT3G18710	AT2G20940
	AT3G11120	AT3G06410	AT3G19370	AT2G22830
	AT3G11700	AT3G07340	AT3G21100	AT2G23200
	AT3G11720	AT3G10910	AT3G21260	AT3G04020
	AT3G12390	AT3G10912	AT3G25790	AT3G07600
	AT3G13845	AT3G11600	AT3G25930	AT3G08880
	AT3G19360	AT3G11630	AT3G25940	AT3G10190
	AT3G21190	AT3G13437	AT3G27360	AT3G15353
	AT3G22070	AT3G14350	AT3G28130	AT3G27200
	AT3G23090	AT3G15480	AT3G28200	AT3G44010
	AT3G23210	AT3G15820	AT3G28910	AT4G03100
	AT3G23750	AT3G20015	AT3G43670	AT4G04470
	AT3G24660	AT3G25530	AT3G43800	AT4G12130
	AT3G25400	AT3G25590	AT3G44940	AT4G14455
	AT3G25540	AT3G26210	AT3G45030	AT4G18040
	AT3G25560	AT3G26770	AT3G47980	AT4G27270
	AT3G25700	AT3G27997	AT3G49930	AT4G27840
	AT3G25710	AT3G29680	AT3G50820	AT4G28050
	AT3G26330	AT3G29780	AT3G50840	AT4G31650
	AT3G28100	AT3G43790	AT3G51710	AT4G37910
	AT3G45230	AT3G44740	AT3G52370	AT5G02610
	AT3G46320	AT3G44950	AT3G52740	AT5G02780
	AT3G49720	AT3G46550	AT3G54790	AT5G17050
	AT3G49760	AT3G46720	AT3G60520	AT5G19500
	AT3G50050	AT3G46830	AT3G61460	AT5G37310
	AT3G50350	AT3G47500	AT3G61898	AT5G37790
	AT3G50530	AT3G48100	AT4G10380	AT5G38480
	AT3G50780	AT3G49580	AT4G12880	AT5G44560
	AT3G53560	AT3G50060	AT4G13100	AT5G64816
	AT3G53890	AT3G50070	AT4G14270	AT5G66820
	AT3G54780	AT3G51670	AT4G15930
	AT3G54970	AT3G51950	AT4G17880
	AT3G55760	AT3G51960	AT4G18570
	AT3G56020	AT3G51970	AT4G18630
	AT3G57540	AT3G52920	AT4G18760
	AT3G57830	AT3G52940	AT4G21960
	AT3G58120	AT3G52960	AT4G22120
	AT3G60245	AT3G53350	AT4G26890
	AT3G62530	AT3G54390	AT4G28630
	AT3G63090	AT3G54430	AT4G29390
	AT4G04340	AT3G54810	AT4G30190
	AT4G04925	AT3G56010	AT4G30400
	AT4G05590	AT3G56800	AT4G30996
	AT4G09890	AT3G56810	AT4G31890
	AT4G10770	AT3G57030	AT4G31985
	AT4G11320	AT3G57930	AT4G33960
	AT4G12600	AT3G58840	AT4G35040
	AT4G12730	AT3G60320	AT4G35900
	AT4G14940	AT3G61610	AT4G35987
	AT4G17770	AT3G61640	AT4G37470
	AT4G18030	AT3G61830	AT4G39350
	AT4G21350	AT3G62280	AT5G05090
	AT4G23870	AT3G62660	AT5G06270
	AT4G27230	AT3G63120	AT5G06390
	AT4G30670	AT3G63210	AT5G08330
	AT4G31910	AT3G63450	AT5G09820
	AT4G32290	AT4G01735	AT5G10970
	AT4G33040	AT4G02130	AT5G11540
	AT4G33625	AT4G02600	AT5G11790
	AT4G34588	AT4G02620	AT5G19970
	AT4G34590	AT4G09000	AT5G23100
	AT4G34750	AT4G14550	AT5G23280
	AT4G34950	AT4G14890	AT5G24030
	AT4G34980	AT4G17870	AT5G24165
	AT4G36470	AT4G18060	AT5G24660
	AT4G37000	AT4G18070	AT5G25160
	AT4G37080	AT4G19900	AT5G40140
	AT4G37450	AT4G21140	AT5G40150
	AT4G38580	AT4G21740	AT5G42860
	AT4G38680	AT4G22150	AT5G45490
	AT4G39795	AT4G22160	AT5G48800
	AT4G39990	AT4G23400	AT5G52280
	AT4G40060	AT4G23980	AT5G52830
	AT5G06278	AT4G24080	AT5G56090
	AT5G07030	AT4G24240	AT5G59020
	AT5G07240	AT4G25480	AT5G59520
	AT5G08185	AT4G28180	AT5G60670
	AT5G08320	AT4G29905	AT5G60890
	AT5G10745	AT4G29910	AT5G60920
	AT5G12900	AT4G31310	AT5G61570
	AT5G12940	AT4G31600	AT5G62720
	AT5G14550	AT4G31920	AT5G62900
	AT5G15050	AT4G34600	AT5G63410
	AT5G16730	AT4G35060	AT5G64850
	AT5G17190	AT4G35320	AT5G61430
	AT5G17630	AT4G35335	AT1G48460
	AT5G18690	AT4G35920	AT1G62180
	AT5G19060	AT4G36180	AT1G66080
	AT5G19740	AT4G36190	AT2G05810
	AT5G20130	AT4G36530	AT3G23805
	AT5G20635	AT4G36900	AT5G46790
	AT5G22740	AT4G39730	AT1G14450
	AT5G23750	AT5G01050	AT1G15760
	AT5G24840	AT5G01250	AT1G19835
	AT5G24980	AT5G01790	AT1G48280
	AT5G27730	AT5G03140	AT2G28160
	AT5G27950	AT5G04470	AT3G25860
	AT5G35732	AT5G04950	AT3G44735
	AT5G37440	AT5G04980	AT3G44750
	AT5G37550	AT5G05160	AT3G53235
	AT5G39000	AT5G05180	AT4G05400
	AT5G42690	AT5G06280	AT4G13070
	AT5G42780	AT5G06330	AT4G16610
	AT5G43020	AT5G07250	AT4G23493
	AT5G43170	AT5G07571	AT5G02400
	AT5G44190	AT5G07580	AT5G09840
	AT5G44910	AT5G09450	AT5G10400
	AT5G45100	AT5G09850	AT5G16720
	AT5G46160	AT5G10560	AT5G17240
	AT5G48630	AT5G10770	AT5G39800
	AT5G48840	AT5G11550	AT5G52882
	AT5G52060	AT5G11890	AT1G01780
	AT5G54800	AT5G15350	AT1G12110
	AT5G60030	AT5G15410	AT1G13830
	AT5G60120	AT5G19980	AT1G14730
	AT5G61310	AT5G20540	AT1G28310
	AT5G62170	AT5G20885	AT1G28400
	AT5G62820	AT5G23730	AT1G30500
	AT5G64680	AT5G24000	AT1G31070
	AT5G65390	AT5G24990	AT1G51070
	AT5G65480	AT5G25220	AT1G52300
	AT5G65520	AT5G25830	AT1G56045
	AT5G65640	AT5G27560	AT1G62110
	AT1G01780	AT5G35520	AT1G64590
	AT1G12110	AT5G39410	AT1G65985
	AT1G13830	AT5G40240	AT1G70850
	AT1G14730	AT5G42030	AT1G74560
	AT1G28310	AT5G43160	AT1G75270
	AT1G28400	AT5G45080	AT1G75388
	AT1G30500	AT5G45480	AT1G75390
	AT1G31070	AT5G45750	AT1G75840
	AT1G51070	AT5G45940	AT2G01830
	AT1G52300	AT5G48500	AT2G21045
	AT1G56045	AT5G48810	AT2G21660
	AT1G62110	AT5G49280	AT2G27360
	AT1G64590	AT5G49560	AT2G28250
	AT1G65985	AT5G51670	AT2G37450
	AT1G70850	AT5G54030	AT2G38140
	AT1G74560	AT5G54720	AT2G40900
	AT1G75270	AT5G56670	AT2G43110
	AT1G75388	AT5G57150	AT3G02870
	AT1G75390	AT5G57840	AT3G06035
	AT1G75840	AT5G60840	AT3G07230
	AT2G01830	AT5G62480	AT3G13674
	AT2G21045	AT5G62920	AT3G13810
	AT2G21660	AT5G66330	AT3G16560
	AT2G27360	AT5G67200	AT3G19450
	AT2G28250	AT5G67430	AT3G20260
	AT2G37450	AT5G67620	AT3G22550
	AT2G38140	AT5G65650	AT3G27080
	AT2G40900	AT1G23030	AT3G27300
	AT2G43110	AT1G68760	AT3G28050
	AT3G02870	AT2G26110	AT3G28140
	AT3G06035	AT2G28720	AT3G46030
	AT3G07230	AT2G35470	AT3G61590
	AT3G13674	AT2G40205	AT3G62040
	AT3G13810	AT3G17120	AT4G01680
	AT3G16560	AT3G45600	AT4G02075
	AT3G19450	AT3G46560	AT4G04745
	AT3G20260	AT3G60080	AT4G14740
	AT3G22550	AT5G48660	AT4G21230
	AT3G27080	AT5G60460	AT4G22570
	AT3G27300	AT1G01050	AT4G25100
	AT3G28050	AT1G05000	AT4G34760
	AT3G28140	AT1G08990	AT4G39260
	AT3G46030	AT1G22070	AT5G06265
	AT3G61590	AT1G22170	AT5G11460
	AT3G62040	AT1G27210	AT5G15740
	AT4G01680	AT1G34000	AT5G15830
	AT4G02075	AT1G55205	AT5G16000
	AT4G04745	AT1G57860	AT5G20640
	AT4G14740	AT1G64490	AT5G27820
	AT4G21230	AT1G64850	AT5G38010
	AT4G22570	AT1G78110	AT5G43150
	AT4G25100	AT2G04240	AT5G44410
	AT4G34760	AT2G04780	AT5G47100
	AT4G39260	AT2G11910	AT5G48580
	AT5G06265	AT2G21580	AT5G56630
	AT5G11460	AT2G22920	AT5G59470
	AT5G15740	AT2G25720	AT5G67390
	AT5G15830	AT2G32430	AT1G49400
	AT5G16000	AT2G35585	AT1G51060
	AT5G20640	AT3G49750	AT1G79040
	AT5G27820	AT3G50810	AT2G19760
	AT5G38010	AT3G55150	AT3G55280
	AT5G43150	AT3G59650	AT4G10450
	AT5G44410	AT3G62270	AT5G07820
	AT5G47100	AT4G00905	AT5G27850
	AT5G48580	AT4G08930	AT5G37600
	AT5G56630	AT4G15540	AT4G17670
	AT5G59470	AT4G26130	AT1G02370
	AT5G67390	AT4G28890	AT1G04820
	AT1G01200	AT4G30660	AT1G06640
	AT1G01300	AT4G35020	AT1G07610
	AT1G01420	AT4G37540	AT1G08880
	AT1G04250	AT5G03850	AT1G12850
	AT1G04430	AT5G15200	AT1G13080
	AT1G04770	AT5G19780	AT1G15570
	AT1G08980	AT5G47060	AT1G18880
	AT1G10470	AT5G47940	AT1G22050
	AT1G11130	AT5G62290	AT1G30845
	AT1G12330	AT1G01180	AT1G31050
	AT1G12500	AT1G01210	AT1G31330
	AT1G12530	AT1G02810	AT1G45130
	AT1G13300	AT1G04240	AT1G48500
	AT1G13380	AT1G04520	AT1G48920
	AT1G13970	AT1G04550	AT1G52280
	AT1G14210	AT1G07090	AT1G53345
	AT1G15210	AT1G10200	AT1G54580
	AT1G16880	AT1G10350	AT1G58280
	AT1G18090	AT1G12550	AT1G61170
	AT1G18980	AT1G13440	AT1G61840
	AT1G19340	AT1G13930	AT1G63220
	AT1G19920	AT1G19050	AT1G63480
	AT1G20450	AT1G19330	AT1G63940
	AT1G20823	AT1G22220	AT1G64330
	AT1G21350	AT1G22500	AT1G66140
	AT1G22065	AT1G28130	AT1G66725
	AT1G22230	AT1G29179	AT1G67080
	AT1G23290	AT1G30510	AT1G70410
	AT1G24625	AT1G31320	AT1G76680
	AT1G27670	AT1G31940	AT1G77690
	AT1G30110	AT1G33260	AT1G80690
	AT1G31850	AT1G49600	AT2G15580
	AT1G34040	AT1G49620	AT2G17340
	AT1G38131	AT1G51850	AT2G18990
	AT1G48690	AT1G53300	AT2G20480
	AT1G48750	AT1G56020	AT2G26980
	AT1G49660	AT1G61050	AT2G28550
	AT1G49850	AT1G61667	AT2G31360
	AT1G51630	AT1G62050	AT2G31490
	AT1G58170	AT1G63000	AT2G32270
	AT1G60790	AT1G68795	AT2G33360
	AT1G61795	AT1G70890	AT2G35743
	AT1G62520	AT1G70895	AT2G36100
	AT1G63240	AT1G72180	AT2G38090
	AT1G64380	AT1G72200	AT2G40480
	AT1G64640	AT1G72310	AT2G42910
	AT1G64980	AT1G72430	AT2G46890
	AT1G67330	AT1G74940	AT3G02630
	AT1G68550	AT1G75680	AT3G02730
	AT1G68552	AT1G77530	AT3G05100
	AT1G69780	AT1G78120	AT3G13480
	AT1G70900	AT1G80830	AT3G14940
	AT1G72160	AT2G01640	AT3G15250
	AT1G72240	AT2G01910	AT3G15395
	AT1G73600	AT2G06850	AT3G17170
	AT1G73602	AT2G18560	AT3G20380
	AT1G74380	AT2G26730	AT3G20640
	AT1G74660	AT2G27710	AT3G21400
	AT1G75060	AT2G28930	AT3G22810
	AT1G77520	AT2G29750	AT3G23430
	AT1G78780	AT2G34490	AT3G27170
	AT1G79270	AT2G35860	AT3G43980
	AT1G79390	AT2G36570	AT3G45410
	AT1G80890	AT2G37130	AT3G45710
	AT2G03350	AT2G37380	AT3G46580
	AT2G03440	AT2G40150	AT3G50120
	AT2G04280	AT2G40230	AT3G54720
	AT2G12400	AT2G41310	AT3G56070
	AT2G16990	AT2G45590	AT3G56240
	AT2G17300	AT2G46535	AT3G58660
	AT2G18520	AT3G03450	AT3G61750
	AT2G18570	AT3G04120	AT3G61770
	AT2G19580	AT3G05490	AT4G00860
	AT2G21185	AT3G05690	AT4G02150
	AT2G22190	AT3G09980	AT4G03190
	AT2G23430	AT3G12830	AT4G05440
	AT2G23600	AT3G13760	AT4G09320
	AT2G24390	AT3G15810	AT4G12110
	AT2G27130	AT3G18710	AT4G12420
	AT2G28050	AT3G19370	AT4G13850
	AT2G28200	AT3G21100	AT4G14960
	AT2G28950	AT3G21260	AT4G16141
	AT2G30930	AT3G25790	AT4G17600
	AT2G32580	AT3G25930	AT4G18800
	AT2G33570	AT3G25940	AT4G20230
	AT2G35120	AT3G27360	AT4G22756
	AT2G36290	AT3G28130	AT4G25835
	AT2G36420	AT3G28200	AT4G29400
	AT2G36430	AT3G28910	AT4G29720
	AT2G36885	AT3G43670	AT4G30170
	AT2G37580	AT3G43800	AT4G34500
	AT2G37860	AT3G44940	AT5G01840
	AT2G39460	AT3G45030	AT5G02350
	AT2G39870	AT3G47980	AT5G03760
	AT2G39890	AT3G49930	AT5G05990
	AT2G40160	AT3G50820	AT5G06510
	AT2G40240	AT3G50840	AT5G06550
	AT2G40460	AT3G51710	AT5G10930
	AT2G43200	AT3G52370	AT5G22930
	AT2G43990	AT3G52740	AT5G25460
	AT2G44050	AT3G54790	AT5G25620
	AT2G44380	AT3G60520	AT5G39790
	AT2G45080	AT3G61460	AT5G43350
	AT2G47860	AT3G61898	AT5G45290
	AT3G02910	AT4G10380	AT5G47370
	AT3G03030	AT4G12880	AT5G47930
	AT3G03650	AT4G13100	AT5G48480
	AT3G04950	AT4G14270	AT5G50010
	AT3G05900	AT4G15930	AT5G50011
	AT3G06140	AT4G17880	AT5G50012
	AT3G06410	AT4G18570	AT5G52650
	AT3G07340	AT4G18630	AT5G55730
	AT3G10910	AT4G18760	AT5G56010
	AT3G10912	AT4G21960	AT5G59050
	AT3G11600	AT4G22120	AT5G62710
	AT3G11630	AT4G26890	AT5G64340
	AT3G13437	AT4G28630	AT5G64341
	AT3G14350	AT4G29390	AT5G64342
	AT3G15480	AT4G30190	AT5G64343
	AT3G15820	AT4G30400	AT5G65040
	AT3G20015	AT4G30996	AT5G66580
	AT3G25530	AT4G31890	AT1G11840
	AT3G25590	AT4G31985	AT1G24280
	AT3G26210	AT4G33960	AT1G50490
	AT3G26770	AT4G35040	AT1G67250
	AT3G27997	AT4G35900	AT2G24630
	AT3G29680	AT4G35987	AT3G09500
	AT3G29780	AT4G37470	AT3G22310
	AT3G43790	AT4G39350	AT3G24927
	AT3G44740	AT5G05090	AT4G02790
	AT3G44950	AT5G06270	AT4G24015
	AT3G46550	AT5G06390	AT5G20150
	AT3G46720	AT5G08330	AT5G24120
	AT3G46830	AT5G09820	AT5G35630
	AT3G47500	AT5G10970	AT5G37680
	AT3G48100	AT5G11540	AT5G48320
	AT3G49580	AT5G11790
	AT3G50060	AT5G19970
	AT3G50070	AT5G23100
	AT3G51670	AT5G23280
	AT3G51950	AT5G24030
	AT3G51960	AT5G24165
	AT3G51970	AT5G24660
	AT3G52920	AT5G25160
	AT3G52940	AT5G40140
	AT3G52960	AT5G40150
	AT3G53350	AT5G42860
	AT3G54390	AT5G45490
	AT3G54430	AT5G48800
	AT3G54810	AT5G52280
	AT3G56010	AT5G52830
	AT3G56800	AT5G56090
	AT3G56810	AT5G59020
	AT3G57030	AT5G59520
	AT3G57930	AT5G60670
	AT3G58840	AT5G60890
	AT3G60320	AT5G60920
	AT3G61610	AT5G61570
	AT3G61640	AT5G62720
	AT3G61830	AT5G62900
	AT3G62280	AT5G63410
	AT3G62660	AT5G64850
	AT3G63120	AT5G09760
	AT3G63210	AT5G61430
	AT3G63450	AT1G02300
	AT4G01735	AT1G04270
	AT4G02130	AT1G05240
	AT4G02600	AT1G07290
	AT4G02620	AT1G13090
	AT4G09000	AT1G13145
	AT4G14550	AT1G14030
	AT4G14890	AT1G14990
	AT4G17870	AT1G15970
	AT4G18060	AT1G16830
	AT4G18070	AT1G18290
	AT4G19900	AT1G19290
	AT4G21140	AT1G19440
	AT4G21740	AT1G19710
	AT4G22150	AT1G20050
	AT4G22160	AT1G21090
	AT4G23400	AT1G24450
	AT4G23980	AT1G27440
	AT4G24080	AT1G29840
	AT4G24240	AT1G49450
	AT4G25480	AT1G55760
	AT4G28180	AT1G63380
	AT4G29905	AT1G66240
	AT4G29910	AT1G68060
	AT4G31310	AT1G68490
	AT4G31600	AT1G70985
	AT4G31920	AT1G72480
	AT4G34600	AT1G72500
	AT4G35060	AT1G73177
	AT4G35320	AT1G73210
	AT4G35335	AT1G73640
	AT4G35920	AT1G73940
	AT4G36180	AT1G76880
	AT4G36190	AT1G80850
	AT4G36530	AT2G01210
	AT4G36900	AT2G18910
	AT4G39730	AT2G21250
	AT5G01050	AT2G21290
	AT5G01250	AT2G24540
	AT5G01790	AT2G25100
	AT5G03140	AT2G27775
	AT5G04470	AT2G33050
	AT5G04950	AT2G33060
	AT5G04980	AT2G33250
	AT5G05160	AT2G35350
	AT5G05180	AT2G35780
	AT5G06280	AT2G35790
	AT5G06330	AT2G36130
	AT5G07250	AT2G37080
	AT5G07571	AT2G37600
	AT5G07580	AT2G39795
	AT5G09450	AT2G42320
	AT5G09850	AT2G44620
	AT5G10560	AT2G45040
	AT5G10770	AT2G47590
	AT5G11550	AT3G02570
	AT5G11890	AT3G05800
	AT5G15350	AT3G05890
	AT5G15410	AT3G07140
	AT5G19980	AT3G07460
	AT5G20540	AT3G07990
	AT5G20885	AT3G08600
	AT5G23730	AT3G11500
	AT5G24000	AT3G16000
	AT5G24990	AT3G16080
	AT5G25220	AT3G17840
	AT5G25830	AT3G20120
	AT5G27560	AT3G20240
	AT5G35520	AT3G22300
	AT5G39410	AT3G24530
	AT5G40240	AT3G25805
	AT5G42030	AT3G44150
	AT5G43160	AT3G49730
	AT5G45080	AT3G49740
	AT5G45480	AT3G50700
	AT5G45750	AT3G50740
	AT5G45940	AT3G51470
	AT5G48500	AT3G54930
	AT5G48810	AT3G55520
	AT5G49280	AT3G56270
	AT5G49560	AT3G58620
	AT5G51670	AT3G58700
	AT5G54030	AT3G58940
	AT5G54720	AT3G60550
	AT5G56670	AT3G61820
	AT5G57150	AT3G63130
	AT5G57840	AT3G63410
	AT5G60840	AT4G01740
	AT5G62480	AT4G02630
	AT5G62920	AT4G04190
	AT5G66330	AT4G09180
	AT5G67200	AT4G09520
	AT5G67430	AT4G11010
	AT5G67620	AT4G12390
	AT1G51140	AT4G13050
	AT2G02050	AT4G13510
	AT2G28740	AT4G15780
	AT2G33480	AT4G15790
	AT2G33550	AT4G18422
	AT2G40380	AT4G20820
	AT3G03520	AT4G25840
	AT3G49910	AT4G26230
	AT3G52760	AT4G26370
	AT4G01900	AT4G27520
	AT5G61170	AT4G30980
	AT1G49400	AT4G31930
	AT1G51060	AT4G32330
	AT1G79040	AT4G35880
	AT2G19760	AT4G37100
	AT3G55280	AT4G38620
	AT4G10450	AT5G01230
	AT5G07820	AT5G01590
	AT5G27850	AT5G01720
	AT5G37600	AT5G01890
	AT5G65650	AT5G03240
	AT1G23030	AT5G05830
	AT1G68760	AT5G09445
	AT2G26110	AT5G09995
	AT2G28720	AT5G10830
	AT2G35470	AT5G11750
	AT2G40205	AT5G16390
	AT3G17120	AT5G18210
	AT3G45600	AT5G18660
	AT3G46560	AT5G19570
	AT3G60080	AT5G19750
	AT5G48660	AT5G20700
	AT5G60460	AT5G23400
	AT1G01050	AT5G23920
	AT1G05000	AT5G24170
	AT1G08990	AT5G24880
	AT1G22070	AT5G35738
	AT1G22170	AT5G40080
	AT1G27210	AT5G41460
	AT1G34000	AT5G41600
	AT1G55205	AT5G42100
	AT1G57860	AT5G43270
	AT1G64490	AT5G44900
	AT1G64850	AT5G45470
	AT1G78110	AT5G45730
	AT2G04240	AT5G45760
	AT2G04780	AT5G50150
	AT2G11910	AT5G50420
	AT2G21580	AT5G56795
	AT2G22920	AT5G57290
	AT2G25720	AT5G57970
	AT2G32430	AT5G58990
	AT2G35585	AT5G63630
	AT3G49750	AT5G63650
	AT3G50810	AT5G66490
	AT3G55150	AT3G27850
	AT3G59650	AT4G37660
	AT3G62270	AT5G01220
	AT4G00905	AT1G48460
	AT4G08930	AT1G62180
	AT4G15540	AT1G66080
	AT4G26130	AT2G05810
	AT4G28890	AT3G23805
	AT4G30660	AT5G46790
	AT4G35020	AT1G14450
	AT4G37540	AT1G15760
	AT5G03850	AT1G19835
	AT5G15200	AT1G48280
	AT5G19780	AT2G28160
	AT5G47060	AT3G25860
	AT5G47940	AT3G44735
	AT5G62290	AT3G44750
	AT1G01180	AT3G53235
	AT1G01210	AT4G05400
	AT1G02810	AT4G13070
	AT1G04240	AT4G16610
	AT1G04520	AT4G23493
	AT1G04550	AT5G02400
	AT1G07090	AT5G09840
	AT1G10200	AT5G10400
	AT1G10350	AT5G16720
	AT1G12550	AT5G17240
	AT1G13440	AT5G39800
	AT1G13930	AT5G52882
	AT1G19050
	AT1G19330
	AT1G22220
	AT1G22500
	AT1G28130
	AT1G29179
	AT1G30510
	AT1G31320
	AT1G31940
	AT1G33260
	AT1G49600
	AT1G49620
	AT1G51850
	AT1G53300
	AT1G56020
	AT1G61050
	AT1G61667
	AT1G62050
	AT1G63000
	AT1G68795
	AT1G70890
	AT1G70895
	AT1G72180
	AT1G72200
	AT1G72310
	AT1G72430
	AT1G74940
	AT1G75680
	AT1G77530
	AT1G78120
	AT1G80830
	AT2G01640
	AT2G01910
	AT2G06850
	AT2G18560
	AT2G26730
	AT2G27710
	AT2G28930
	AT2G29750
	AT2G34490
	AT2G35860
	AT2G36570
	AT2G37130
	AT2G37380
	AT2G40150
	AT2G40230
	AT2G41310
	AT2G45590
	AT2G46535
	AT3G03450
	AT3G04120
	AT3G05490
	AT3G05690
	AT3G09980
	AT3G12830
	AT3G13760
	AT3G15810
	AT3G18710
	AT3G19370
	AT3G21100
	AT3G21260
	AT3G25790
	AT3G25930
	AT3G25940
	AT3G27360
	AT3G28130
	AT3G28200
	AT3G28910
	AT3G43670
	AT3G43800
	AT3G44940
	AT3G45030
	AT3G47980
	AT3G49930
	AT3G50820
	AT3G50840
	AT3G51710
	AT3G52370
	AT3G52740
	AT3G54790
	AT3G60520
	AT3G61460
	AT3G61898
	AT4G10380
	AT4G12880
	AT4G13100
	AT4G14270
	AT4G15930
	AT4G17880
	AT4G18570
	AT4G18630
	AT4G18760
	AT4G21960
	AT4G22120
	AT4G26890
	AT4G28630
	AT4G29390
	AT4G30190
	AT4G30400
	AT4G30996
	AT4G31890
	AT4G31985
	AT4G33960
	AT4G35040
	AT4G35900
	AT4G35987
	AT4G37470
	AT4G39350
	AT5G05090
	AT5G06270
	AT5G06390
	AT5G08330
	AT5G09820
	AT5G10970
	AT5G11540
	AT5G11790
	AT5G19970
	AT5G23100
	AT5G23280
	AT5G24030
	AT5G24165
	AT5G24660
	AT5G25160
	AT5G40140
	AT5G40150
	AT5G42860
	AT5G45490
	AT5G48800
	AT5G52280
	AT5G52830
	AT5G56090
	AT5G59020
	AT5G59520
	AT5G60670
	AT5G60890
	AT5G60920
	AT5G61570
	AT5G62720
	AT5G62900
	AT5G63410
	AT5G64850
