# Supplementary material for: Histone acetylation orchestrates wound-induced transcriptional activation and cellular reprogramming in Arabidopsis
Source: Commun Biol. 2019 Nov 4;2:404. doi: 10.1038/s42003-019-0646-5 (PMC6828771; doi:10.1038/s42003-019-0646-5)
Supplement: Supplementary file 8 — Supplementary Data 6 [file 42003_2019_646_MOESM8_ESM.xlsx]

## Sheet: Table_S7
Supplementary Table 6: List of genes with modified levels of H3K9/14ac or H3K4me3 after exposure to 100 µM MB3, at least at one time point between 0 h and 6 h upon wounding
H3K9/14ac gain	H3K9/14ac loss	H3K4me3 gain	H3K4me3 loss
AT1G01010	AT1G03905	AT1G01050	AT1G01550
AT1G01020	AT1G07400	AT1G01080	AT1G01560
AT1G01040	AT1G07410	AT1G01100	AT1G02220
AT1G01080	AT1G09140	AT1G01120	AT1G02850
AT1G01090	AT1G09150	AT1G01130	AT1G02910
AT1G01100	AT1G16540	AT1G01180	AT1G02920
AT1G01120	AT1G24800	AT1G01200	AT1G05090
AT1G01130	AT1G24881	AT1G01210	AT1G05560
AT1G01160	AT1G25055	AT1G01225	AT1G05562
AT1G01170	AT1G25097	AT1G01230	AT1G07135
AT1G01180	AT1G25098	AT1G01240	AT1G07140
AT1G01200	AT1G25150	AT1G01290	AT1G07150
AT1G01210	AT1G25211	AT1G01340	AT1G07400
AT1G01220	AT1G29370	AT1G01350	AT1G07480
AT1G01230	AT1G32120	AT1G01370	AT1G07770
AT1G01240	AT1G32330	AT1G01390	AT1G09486
AT1G01260	AT1G33120	AT1G01420	AT1G11310
AT1G01290	AT1G33140	AT1G01430	AT1G12370
AT1G01300	AT1G57680	AT1G01440	AT1G16022
AT1G01340	AT1G58380	AT1G01448	AT1G16030
AT1G01350	AT1G58684	AT1G01570	AT1G18000
AT1G01360	AT1G58983	AT1G01630	AT1G18010
AT1G01390	AT1G59359	AT1G01670	AT1G24793
AT1G01420	AT1G62740	AT1G01690	AT1G24800
AT1G01430	AT1G66580	AT1G01710	AT1G24822
AT1G01440	AT1G66590	AT1G01740	AT1G24880
AT1G01448	AT1G68410	AT1G01790	AT1G24881
AT1G01470	AT1G71520	AT1G01830	AT1G25054
AT1G01490	AT1G71530	AT1G01840	AT1G25055
AT1G01500	AT1G74310	AT1G01880	AT1G25097
AT1G01510	AT1G74320	AT1G01910	AT1G25098
AT1G01540	AT1G77510	AT1G01920	AT1G25145
AT1G01550	AT1G78030	AT1G01960	AT1G25150
AT1G01570	AT1G79245	AT1G01970	AT1G25175
AT1G01600	AT2G01008	AT1G02010	AT1G25210
AT1G01620	AT2G04520	AT1G02130	AT1G25211
AT1G01630	AT2G07738	AT1G02230	AT1G26110
AT1G01650	AT2G07739	AT1G02280	AT1G29350
AT1G01710	AT2G07795	AT1G02290	AT1G29355
AT1G01730	AT2G08986	AT1G02300	AT1G29370
AT1G01760	AT2G17900	AT1G02340	AT1G29380
AT1G01800	AT2G21940	AT1G02350	AT1G31258
AT1G01820	AT2G26140	AT1G02380	AT1G31355
AT1G01830	AT2G26150	AT1G02400	AT1G31600
AT1G01840	AT2G34660	AT1G02520	AT1G31620
AT1G01860	AT2G38340	AT1G02610	AT1G32330
AT1G01910	AT2G38350	AT1G02650	AT1G33120
AT1G01930	AT2G40340	AT1G02720	AT1G33140
AT1G01950	AT2G43500	AT1G02810	AT1G42990
AT1G01960	AT2G46230	AT1G02860	AT1G51590
AT1G01990	AT2G46240	AT1G02910	AT1G51600
AT1G02010	AT2G47890	AT1G02920	AT1G53540
AT1G02020	AT2G48160	AT1G02930	AT1G53880
AT1G02060	AT3G03060	AT1G02965	AT1G53900
AT1G02080	AT3G07770	AT1G02990	AT1G55310
AT1G02100	AT3G08590	AT1G03110	AT1G56000
AT1G02110	AT3G08960	AT1G03210	AT1G58684
AT1G02120	AT3G08970	AT1G03260	AT1G58983
AT1G02130	AT3G09240	AT1G03280	AT1G59359
AT1G02140	AT3G09350	AT1G03310	AT1G59910
AT1G02145	AT3G09440	AT1G03330	AT1G60730
AT1G02150	AT3G12580	AT1G03400	AT1G61310
AT1G02160	AT3G16050	AT1G03410	AT1G61370
AT1G02170	AT3G16330	AT1G03430	AT1G62180
AT1G02220	AT3G28740	AT1G03457	AT1G62590
AT1G02270	AT3G53230	AT1G03470	AT1G62600
AT1G02290	AT3G58620	AT1G03506	AT1G62610
AT1G02300	AT3G63380	AT1G03530	AT1G62620
AT1G02305	AT4G12120	AT1G03540	AT1G63150
AT1G02310	AT4G25070	AT1G03590	AT1G63380
AT1G02330	AT4G26780	AT1G03600	AT1G63390
AT1G02340	AT4G26790	AT1G03630	AT1G63400
AT1G02360	AT4G32070	AT1G03650	AT1G64950
AT1G02370	AT5G02220	AT1G03740	AT1G64960
AT1G02380	AT5G02430	AT1G03743	AT1G66590
AT1G02400	AT5G02810	AT1G03746	AT1G68410
AT1G02405	AT5G02811	AT1G03750	AT1G68690
AT1G02410	AT5G02820	AT1G03830	AT1G71520
AT1G02420	AT5G04930	AT1G03850	AT1G72790
AT1G02475	AT5G05410	AT1G03860	AT1G72940
AT1G02500	AT5G10690	AT1G03870	AT1G74360
AT1G02520	AT5G10695	AT1G03905	AT1G75270
AT1G02560	AT5G12030	AT1G03935	AT1G76680
AT1G02610	AT5G12040	AT1G03950	AT1G76690
AT1G02650	AT5G12370	AT1G03960	AT1G77510
AT1G02660	AT5G12380	AT1G04000	AT1G77660
AT1G02680	AT5G22060	AT1G04030	AT1G78030
AT1G02720	AT5G46740	AT1G04160	AT1G79245
AT1G02750	AT5G48570	AT1G04170	AT1G79920
AT1G02780	AT5G50562	AT1G04190	AT1G80060
AT1G02810	AT5G50565	AT1G04200	AT1G80070
AT1G02816	AT5G51430	AT1G04240	AT1G80700
AT1G02840	AT5G51440	AT1G04250	AT2G01290
AT1G02850	AT5G51450	AT1G04290	AT2G05220
AT1G02860	AT5G52640	AT1G04295	AT2G05230
AT1G02870	AT5G54860	AT1G04310	AT2G05250
AT1G02880	AT5G64510	AT1G04400	AT2G09970
AT1G02890	AT5G65900	AT1G04430	AT2G09990
AT1G02900		AT1G04520	AT2G12490
AT1G02910		AT1G04530	AT2G15480
AT1G02930		AT1G04540	AT2G15490
AT1G02960		AT1G04555	AT2G15500
AT1G02990		AT1G04570	AT2G20560
AT1G03000		AT1G04590	AT2G20950
AT1G03030		AT1G04620	AT2G21620
AT1G03040		AT1G04650	AT2G23808
AT1G03060		AT1G04790	AT2G24500
AT1G03080		AT1G04810	AT2G26140
AT1G03090		AT1G04900	AT2G26150
AT1G03100		AT1G04930	AT2G28210
AT1G03140		AT1G04940	AT2G30910
AT1G03210		AT1G04945	AT2G32120
AT1G03230		AT1G04950	AT2G34500
AT1G03250		AT1G04960	AT2G34690
AT1G03260		AT1G04970	AT2G36460
AT1G03280		AT1G04980	AT2G40340
AT1G03290		AT1G04985	AT2G40620
AT1G03330		AT1G05000	AT2G41100
AT1G03350		AT1G05010	AT2G41110
AT1G03370		AT1G05061	AT2G43500
AT1G03380		AT1G05065	AT2G44578
AT1G03400		AT1G05120	AT2G44850
AT1G03410		AT1G05160	AT2G44995
AT1G03420		AT1G05170	AT2G46240
AT1G03430		AT1G05190	AT2G46320
AT1G03440		AT1G05200	AT2G47220
AT1G03457		AT1G05220	AT3G02800
AT1G03470		AT1G05300	AT3G05350
AT1G03475		AT1G05320	AT3G05360
AT1G03490		AT1G05340	AT3G06433
AT1G03506		AT1G05350	AT3G07090
AT1G03520		AT1G05360	AT3G08960
AT1G03530		AT1G05385	AT3G08970
AT1G03560		AT1G05410	AT3G09440
AT1G03590		AT1G05430	AT3G09480
AT1G03600		AT1G05460	AT3G09490
AT1G03610		AT1G05470	AT3G09520
AT1G03650		AT1G05570	AT3G10140
AT1G03687		AT1G05590	AT3G11810
AT1G03730		AT1G05600	AT3G12580
AT1G03740		AT1G05620	AT3G17712
AT1G03743		AT1G05670	AT3G17740
AT1G03746		AT1G05690	AT3G19515
AT1G03750		AT1G05710	AT3G24170
AT1G03850		AT1G05785	AT3G24255
AT1G03860		AT1G05805	AT3G24870
AT1G03870		AT1G06000	AT3G24880
AT1G03910		AT1G06010	AT3G27860
AT1G03930		AT1G06050	AT3G27990
AT1G03935		AT1G06060	AT3G48050
AT1G03950		AT1G06130	AT3G48060
AT1G04000		AT1G06140	AT3G61520
AT1G04070		AT1G06150	AT3G62470
AT1G04080		AT1G06190	AT3G62540
AT1G04120		AT1G06200	AT3G62550
AT1G04130		AT1G06210	AT3G63380
AT1G04140		AT1G06240	AT4G00040
AT1G04150		AT1G06410	AT4G02410
AT1G04170		AT1G06430	AT4G04610
AT1G04190		AT1G06450	AT4G05320
AT1G04200		AT1G06460	AT4G07825
AT1G04210		AT1G06470	AT4G09150
AT1G04230		AT1G06490	AT4G12400
AT1G04250		AT1G06500	AT4G15420
AT1G04260		AT1G06550	AT4G16960
AT1G04270		AT1G06560	AT4G18360
AT1G04280		AT1G06590	AT4G18370
AT1G04290		AT1G06620	AT4G18880
AT1G04295		AT1G06630	AT4G18950
AT1G04300		AT1G06640	AT4G20720
AT1G04340		AT1G06645	AT4G21990
AT1G04350		AT1G06650	AT4G22530
AT1G04360		AT1G06710	AT4G23190
AT1G04390		AT1G06740	AT4G24710
AT1G04400		AT1G06790	AT4G25030
AT1G04410		AT1G06900	AT4G25380
AT1G04430		AT1G06910	AT4G25670
AT1G04440		AT1G06950	AT4G25672
AT1G04480		AT1G06960	AT4G26650
AT1G04510		AT1G07000	AT4G30600
AT1G04520		AT1G07010	AT4G32210
AT1G04530		AT1G07070	AT4G34131
AT1G04540		AT1G07080	AT4G34881
AT1G04550		AT1G07110	AT4G36780
AT1G04555		AT1G07119	AT4G37370
AT1G04590		AT1G07120	AT4G38300
AT1G04630		AT1G07170	AT4G38650
AT1G04690		AT1G07260	AT4G40040
AT1G04770		AT1G07360	AT4G40042
AT1G04790		AT1G07380	AT5G01380
AT1G04820		AT1G07410	AT5G01830
AT1G04830		AT1G07420	AT5G09600
AT1G04850		AT1G07430	AT5G12030
AT1G04910		AT1G07500	AT5G12040
AT1G04930		AT1G07510	AT5G13080
AT1G04960		AT1G07610	AT5G13750
AT1G04970		AT1G07615	AT5G13760
AT1G04985		AT1G07650	AT5G14820
AT1G04990		AT1G07700	AT5G15450
AT1G05000		AT1G07705	AT5G16340
AT1G05010		AT1G07740	AT5G16960
AT1G05030		AT1G07745	AT5G16970
AT1G05055		AT1G07820	AT5G22060
AT1G05061		AT1G07830	AT5G22750
AT1G05065		AT1G07901	AT5G22760
AT1G05070		AT1G07910	AT5G23410
AT1G05100		AT1G07980	AT5G23411
AT1G05120		AT1G08000	AT5G25757
AT1G05140		AT1G08010	AT5G25760
AT1G05150		AT1G08040	AT5G25930
AT1G05170		AT1G08070	AT5G28310
AT1G05180		AT1G08125	AT5G28320
AT1G05205		AT1G08180	AT5G28350
AT1G05270		AT1G08250	AT5G28370
AT1G05320		AT1G08260	AT5G28400
AT1G05340		AT1G08270	AT5G28442
AT1G05360		AT1G08280	AT5G28450
AT1G05370		AT1G08320	AT5G28460
AT1G05380		AT1G08390	AT5G28540
AT1G05410		AT1G08400	AT5G35320
AT1G05430		AT1G08410	AT5G35690
AT1G05470		AT1G08450	AT5G39050
AT1G05500		AT1G08460	AT5G41750
AT1G05520		AT1G08550	AT5G42020
AT1G05570		AT1G08610	AT5G42050
AT1G05575		AT1G08620	AT5G42053
AT1G05600		AT1G08780	AT5G42380
AT1G05620		AT1G08800	AT5G42390
AT1G05710		AT1G08845	AT5G42730
AT1G05720		AT1G08880	AT5G46520
AT1G05730		AT1G08890	AT5G47810
AT1G05750		AT1G08900	AT5G48530
AT1G05785		AT1G08910	AT5G48540
AT1G05805		AT1G08920	AT5G48570
AT1G05830		AT1G08970	AT5G48620
AT1G05840		AT1G08980	AT5G50520
AT1G05850		AT1G08990	AT5G50550
AT1G05860		AT1G09000	AT5G50562
AT1G05870		AT1G09040	AT5G50565
AT1G05890		AT1G09050	AT5G50630
AT1G05900		AT1G09060	AT5G50640
AT1G05940		AT1G09100	AT5G50645
AT1G05970		AT1G09140	AT5G50650
AT1G06000		AT1G09150	AT5G50665
AT1G06002		AT1G09190	AT5G51430
AT1G06010		AT1G09230	AT5G51440
AT1G06040		AT1G09330	AT5G51630
AT1G06050		AT1G09340	AT5G51830
AT1G06060		AT1G09460	AT5G52530
AT1G06070		AT1G09570	AT5G52630
AT1G06110		AT1G09580	AT5G52640
AT1G06130		AT1G09630	AT5G54170
AT1G06140		AT1G09640	AT5G54500
AT1G06149		AT1G09680	AT5G54860
AT1G06150		AT1G09795	AT5G56010
AT1G06200		AT1G09800	AT5G56030
AT1G06210		AT1G09810	AT5G56900
AT1G06220		AT1G09820	AT5G56910
AT1G06230		AT1G09840	AT5G57220
AT1G06270		AT1G09860	AT5G61790
AT1G06290		AT1G09870	AT5G62560
AT1G06370		AT1G09900	AT5G64400
AT1G06380		AT1G09910	AT5G64510
AT1G06390		AT1G09950
AT1G06400		AT1G09995
AT1G06410		AT1G10070
AT1G06440		AT1G10095
AT1G06450		AT1G10120
AT1G06470		AT1G10155
AT1G06500		AT1G10200
AT1G06510		AT1G10210
AT1G06515		AT1G10220
AT1G06570		AT1G10240
AT1G06580		AT1G10310
AT1G06620		AT1G10417
AT1G06630		AT1G10460
AT1G06640		AT1G10480
AT1G06650		AT1G10490
AT1G06700		AT1G10520
AT1G06710		AT1G10522
AT1G06730		AT1G10530
AT1G06740		AT1G10560
AT1G06780		AT1G10590
AT1G06820		AT1G10600
AT1G06840		AT1G10630
AT1G06870		AT1G10650
AT1G06890		AT1G10660
AT1G06900		AT1G10670
AT1G06910		AT1G10750
AT1G06950		AT1G10760
AT1G06960		AT1G10780
AT1G07000		AT1G10865
AT1G07020		AT1G10890
AT1G07040		AT1G10930
AT1G07070		AT1G10970
AT1G07080		AT1G10990
AT1G07090		AT1G11090
AT1G07110		AT1G11120
AT1G07135		AT1G11125
AT1G07140		AT1G11130
AT1G07150		AT1G11145
AT1G07160		AT1G11160
AT1G07170		AT1G11175
AT1G07200		AT1G11180
AT1G07210		AT1G11200
AT1G07220		AT1G11210
AT1G07230		AT1G11260
AT1G07240		AT1G11270
AT1G07250		AT1G11280
AT1G07260		AT1G11290
AT1G07290		AT1G11330
AT1G07310		AT1G11390
AT1G07320		AT1G11400
AT1G07350		AT1G11420
AT1G07360		AT1G11430
AT1G07420		AT1G11440
AT1G07500		AT1G11475
AT1G07510		AT1G11530
AT1G07520		AT1G11580
AT1G07530		AT1G11660
AT1G07590		AT1G11700
AT1G07600		AT1G11710
AT1G07615		AT1G11720
AT1G07650		AT1G11750
AT1G07660		AT1G11755
AT1G07705		AT1G11780
AT1G07725		AT1G11790
AT1G07728		AT1G11820
AT1G07745		AT1G11840
AT1G07750		AT1G11860
AT1G07780		AT1G11900
AT1G07790		AT1G11905
AT1G07810		AT1G11950
AT1G07830		AT1G11960
AT1G07840		AT1G12013
AT1G07870		AT1G12015
AT1G07890		AT1G12020
AT1G07901		AT1G12060
AT1G07910		AT1G12110
AT1G07920		AT1G12120
AT1G07930		AT1G12140
AT1G07950		AT1G12200
AT1G07970		AT1G12210
AT1G07980		AT1G12220
AT1G07990		AT1G12240
AT1G08000		AT1G12244
AT1G08010		AT1G12250
AT1G08030		AT1G12290
AT1G08050		AT1G12294
AT1G08110		AT1G12300
AT1G08125		AT1G12330
AT1G08180		AT1G12350
AT1G08190		AT1G12400
AT1G08200		AT1G12410
AT1G08210		AT1G12430
AT1G08220		AT1G12440
AT1G08230		AT1G12460
AT1G08250		AT1G12550
AT1G08280		AT1G12580
AT1G08290		AT1G12640
AT1G08315		AT1G12650
AT1G08320		AT1G12700
AT1G08350		AT1G12750
AT1G08360		AT1G12770
AT1G08370		AT1G12775
AT1G08390		AT1G12780
AT1G08400		AT1G12790
AT1G08410		AT1G12950
AT1G08420		AT1G13030
AT1G08450		AT1G13040
AT1G08460		AT1G13080
AT1G08480		AT1G13090
AT1G08490		AT1G13110
AT1G08510		AT1G13140
AT1G08520		AT1G13145
AT1G08580		AT1G13220
AT1G08590		AT1G13245
AT1G08592		AT1G13250
AT1G08600		AT1G13270
AT1G08620		AT1G13280
AT1G08640		AT1G13300
AT1G08650		AT1G13320
AT1G08660		AT1G13330
AT1G08680		AT1G13340
AT1G08700		AT1G13380
AT1G08710		AT1G13390
AT1G08720		AT1G13410
AT1G08750		AT1G13520
AT1G08760		AT1G13570
AT1G08770		AT1G13580
AT1G08800		AT1G13690
AT1G08820		AT1G13700
AT1G08830		AT1G13730
AT1G08845		AT1G13770
AT1G08880		AT1G13780
AT1G08890		AT1G13800
AT1G08900		AT1G13810
AT1G08910		AT1G13830
AT1G08920		AT1G13860
AT1G08930		AT1G13870
AT1G08940		AT1G13880
AT1G08960		AT1G13900
AT1G08970		AT1G13910
AT1G08980		AT1G13930
AT1G08990		AT1G13940
AT1G09010		AT1G13950
AT1G09020		AT1G13970
AT1G09060		AT1G14030
AT1G09130		AT1G14040
AT1G09150		AT1G14060
AT1G09195		AT1G14070
AT1G09210		AT1G14080
AT1G09230		AT1G14090
AT1G09280		AT1G14120
AT1G09290		AT1G14130
AT1G09300		AT1G14170
AT1G09330		AT1G14180
AT1G09415		AT1G14185
AT1G09430		AT1G14200
AT1G09460		AT1G14210
AT1G09520		AT1G14270
AT1G09560		AT1G14290
AT1G09570		AT1G14300
AT1G09575		AT1G14310
AT1G09590		AT1G14340
AT1G09620		AT1G14345
AT1G09630		AT1G14370
AT1G09640		AT1G14380
AT1G09645		AT1G14430
AT1G09660		AT1G14470
AT1G09690		AT1G14530
AT1G09700		AT1G14620
AT1G09730		AT1G14640
AT1G09740		AT1G14660
AT1G09760		AT1G14680
AT1G09770		AT1G14720
AT1G09780		AT1G14730
AT1G09794		AT1G14750
AT1G09810		AT1G14770
AT1G09840		AT1G14780
AT1G09850		AT1G14790
AT1G09870		AT1G14820
AT1G09910		AT1G14860
AT1G09920		AT1G14870
AT1G09932		AT1G14890
AT1G09950		AT1G14980
AT1G09960		AT1G14990
AT1G09980		AT1G15000
AT1G10000		AT1G15002
AT1G10020		AT1G15010
AT1G10030		AT1G15015
AT1G10040		AT1G15030
AT1G10050		AT1G15040
AT1G10070		AT1G15060
AT1G10090		AT1G15080
AT1G10095		AT1G15215
AT1G10120		AT1G15250
AT1G10130		AT1G15300
AT1G10140		AT1G15380
AT1G10150		AT1G15390
AT1G10155		AT1G15480
AT1G10160		AT1G15510
AT1G10200		AT1G15660
AT1G10210		AT1G15670
AT1G10220		AT1G15690
AT1G10230		AT1G15760
AT1G10270		AT1G15790
AT1G10280		AT1G15820
AT1G10290		AT1G15825
AT1G10320		AT1G15880
AT1G10330		AT1G15885
AT1G10340		AT1G15890
AT1G10350		AT1G15900
AT1G10390		AT1G15910
AT1G10410		AT1G15930
AT1G10417		AT1G15940
AT1G10430		AT1G15950
AT1G10450		AT1G15970
AT1G10460		AT1G16060
AT1G10470		AT1G16120
AT1G10480		AT1G16130
AT1G10500		AT1G16170
AT1G10510		AT1G16180
AT1G10530		AT1G16190
AT1G10560		AT1G16210
AT1G10580		AT1G16270
AT1G10590		AT1G16340
AT1G10600		AT1G16350
AT1G10630		AT1G16370
AT1G10650		AT1G16430
AT1G10660		AT1G16445
AT1G10670		AT1G16480
AT1G10682		AT1G16489
AT1G10690		AT1G16500
AT1G10700		AT1G16540
AT1G10720		AT1G16570
AT1G10740		AT1G16635
AT1G10820		AT1G16680
AT1G10840		AT1G16690
AT1G10850		AT1G16710
AT1G10865		AT1G16800
AT1G10900		AT1G16810
AT1G10910		AT1G16825
AT1G10930		AT1G16830
AT1G10940		AT1G16916
AT1G10950		AT1G16920
AT1G10970		AT1G16930
AT1G10990		AT1G16970
AT1G11000		AT1G17040
AT1G11020		AT1G17080
AT1G11050		AT1G17090
AT1G11060		AT1G17145
AT1G11090		AT1G17147
AT1G11120		AT1G17180
AT1G11125		AT1G17190
AT1G11150		AT1G17230
AT1G11175		AT1G17240
AT1G11180		AT1G17255
AT1G11200		AT1G17280
AT1G11210		AT1G17350
AT1G11220		AT1G17360
AT1G11240		AT1G17370
AT1G11260		AT1G17380
AT1G11270		AT1G17420
AT1G11280		AT1G17430
AT1G11310		AT1G17450
AT1G11320		AT1G17455
AT1G11330		AT1G17460
AT1G11360		AT1G17470
AT1G11380		AT1G17490
AT1G11390		AT1G17510
AT1G11400		AT1G17580
AT1G11430		AT1G17590
AT1G11440		AT1G17630
AT1G11480		AT1G17640
AT1G11530		AT1G17650
AT1G11580		AT1G17744
AT1G11592		AT1G17745
AT1G11630		AT1G17750
AT1G11650		AT1G17780
AT1G11660		AT1G17850
AT1G11670		AT1G17860
AT1G11680		AT1G17920
AT1G11700		AT1G17930
AT1G11750		AT1G17940
AT1G11760		AT1G17970
AT1G11780		AT1G18040
AT1G11790		AT1G18060
AT1G11800		AT1G18075
AT1G11860		AT1G18100
AT1G11870		AT1G18140
AT1G11880		AT1G18170
AT1G11890		AT1G18190
AT1G11900		AT1G18200
AT1G11905		AT1G18210
AT1G11910		AT1G18270
AT1G11930		AT1G18280
AT1G11960		AT1G18290
AT1G12013		AT1G18310
AT1G12015		AT1G18335
AT1G12020		AT1G18360
AT1G12050		AT1G18382
AT1G12060		AT1G18390
AT1G12110		AT1G18490
AT1G12120		AT1G18560
AT1G12140		AT1G18570
AT1G12160		AT1G18590
AT1G12200		AT1G18600
AT1G12210		AT1G18630
AT1G12220		AT1G18640
AT1G12240		AT1G18670
AT1G12244		AT1G18680
AT1G12270		AT1G18690
AT1G12290		AT1G18745
AT1G12294		AT1G18750
AT1G12300		AT1G18773
AT1G12310		AT1G18800
AT1G12330		AT1G18850
AT1G12350		AT1G18860
AT1G12360		AT1G18880
AT1G12390		AT1G18900
AT1G12400		AT1G18940
AT1G12410		AT1G18980
AT1G12430		AT1G19000
AT1G12440		AT1G19010
AT1G12450		AT1G19050
AT1G12470		AT1G19070
AT1G12500		AT1G19080
AT1G12520		AT1G19200
AT1G12530		AT1G19210
AT1G12550		AT1G19220
AT1G12580		AT1G19230
AT1G12620		AT1G19240
AT1G12640		AT1G19270
AT1G12650		AT1G19290
AT1G12680		AT1G19310
AT1G12700		AT1G19330
AT1G12710		AT1G19340
AT1G12730		AT1G19373
AT1G12750		AT1G19380
AT1G12780		AT1G19400
AT1G12790		AT1G19430
AT1G12800		AT1G19440
AT1G12810		AT1G19450
AT1G12820		AT1G19485
AT1G12830		AT1G19530
AT1G12840		AT1G19540
AT1G12850		AT1G19570
AT1G12910		AT1G19580
AT1G12920		AT1G19660
AT1G12930		AT1G19690
AT1G12960		AT1G19700
AT1G12970		AT1G19730
AT1G12990		AT1G19740
AT1G13000		AT1G19800
AT1G13020		AT1G19835
AT1G13060		AT1G19860
AT1G13090		AT1G19950
AT1G13100		AT1G19970
AT1G13110		AT1G19980
AT1G13120		AT1G19990
AT1G13140		AT1G20015
AT1G13145		AT1G20060
AT1G13160		AT1G20065
AT1G13180		AT1G20225
AT1G13190		AT1G20230
AT1G13195		AT1G20270
AT1G13210		AT1G20380
AT1G13220		AT1G20410
AT1G13245		AT1G20430
AT1G13260		AT1G20440
AT1G13270		AT1G20450
AT1G13280		AT1G20480
AT1G13300		AT1G20540
AT1G13320		AT1G20550
AT1G13330		AT1G20620
AT1G13340		AT1G20630
AT1G13360		AT1G20650
AT1G13380		AT1G20690
AT1G13390		AT1G20691
AT1G13440		AT1G20693
AT1G13450		AT1G20770
AT1G13460		AT1G20780
AT1G13520		AT1G20810
AT1G13560		AT1G20816
AT1G13570		AT1G20823
AT1G13580		AT1G20830
AT1G13690		AT1G20840
AT1G13700		AT1G20890
AT1G13730		AT1G20950
AT1G13770		AT1G21065
AT1G13830		AT1G21070
AT1G13870		AT1G21090
AT1G13880		AT1G21100
AT1G13900		AT1G21130
AT1G13930		AT1G21260
AT1G13940		AT1G21326
AT1G13950		AT1G21350
AT1G13970		AT1G21400
AT1G13980		AT1G21410
AT1G14010		AT1G21560
AT1G14020		AT1G21650
AT1G14040		AT1G21670
AT1G14060		AT1G21680
AT1G14070		AT1G21690
AT1G14071		AT1G21695
AT1G14090		AT1G21760
AT1G14120		AT1G21770
AT1G14130		AT1G21780
AT1G14140		AT1G21790
AT1G14180		AT1G21830
AT1G14185		AT1G21840
AT1G14200		AT1G21930
AT1G14205		AT1G22030
AT1G14210		AT1G22040
AT1G14230		AT1G22050
AT1G14300		AT1G22060
AT1G14310		AT1G22140
AT1G14320		AT1G22170
AT1G14330		AT1G22180
AT1G14340		AT1G22220
AT1G14345		AT1G22230
AT1G14360		AT1G22360
AT1G14370		AT1G22370
AT1G14380		AT1G22403
AT1G14400		AT1G22430
AT1G14410		AT1G22440
AT1G14430		AT1G22470
AT1G14450		AT1G22500
AT1G14460		AT1G22510
AT1G14490		AT1G22540
AT1G14510		AT1G22550
AT1G14520		AT1G22640
AT1G14530		AT1G22770
AT1G14560		AT1G22790
AT1G14570		AT1G22830
AT1G14590		AT1G22880
AT1G14610		AT1G22910
AT1G14620		AT1G22940
AT1G14650		AT1G22985
AT1G14660		AT1G23020
AT1G14670		AT1G23040
AT1G14690		AT1G23120
AT1G14720		AT1G23140
AT1G14780		AT1G23180
AT1G14790		AT1G23190
AT1G14810		AT1G23220
AT1G14820		AT1G23260
AT1G14830		AT1G23280
AT1G14850		AT1G23290
AT1G14860		AT1G23310
AT1G14870		AT1G23330
AT1G14890		AT1G23400
AT1G14900		AT1G23410
AT1G14910		AT1G23465
AT1G14920		AT1G23550
AT1G14970		AT1G23740
AT1G14980		AT1G23800
AT1G14990		AT1G23820
AT1G15000		AT1G23830
AT1G15002		AT1G23840
AT1G15010		AT1G23850
AT1G15015		AT1G23880
AT1G15020		AT1G23890
AT1G15030		AT1G23900
AT1G15040		AT1G23950
AT1G15050		AT1G23970
AT1G15060		AT1G24160
AT1G15100		AT1G24190
AT1G15110		AT1G24240
AT1G15120		AT1G24265
AT1G15130		AT1G24280
AT1G15165		AT1G24330
AT1G15190		AT1G24440
AT1G15200		AT1G24450
AT1G15210		AT1G24625
AT1G15220		AT1G24764
AT1G15230		AT1G25230
AT1G15240		AT1G25260
AT1G15250		AT1G25275
AT1G15270		AT1G25320
AT1G15340		AT1G25350
AT1G15350		AT1G25360
AT1G15370		AT1G25400
AT1G15380		AT1G25480
AT1G15390		AT1G25510
AT1G15400		AT1G25580
AT1G15410		AT1G25682
AT1G15415		AT1G26090
AT1G15420		AT1G26130
AT1G15470		AT1G26190
AT1G15490		AT1G26230
AT1G15500		AT1G26235
AT1G15640		AT1G26440
AT1G15670		AT1G26470
AT1G15690		AT1G26500
AT1G15700		AT1G26520
AT1G15710		AT1G26530
AT1G15720		AT1G26550
AT1G15730		AT1G26580
AT1G15740		AT1G26620
AT1G15750		AT1G26660
AT1G15780		AT1G26665
AT1G15790		AT1G26740
AT1G15800		AT1G26750
AT1G15810		AT1G26810
AT1G15820		AT1G26900
AT1G15825		AT1G26910
AT1G15830		AT1G26930
AT1G15860		AT1G27100
AT1G15880		AT1G27110
AT1G15885		AT1G27120
AT1G15890		AT1G27180
AT1G15900		AT1G27285
AT1G15920		AT1G27300
AT1G15930		AT1G27360
AT1G15940		AT1G27390
AT1G15950		AT1G27400
AT1G15970		AT1G27435
AT1G16010		AT1G27440
AT1G16020		AT1G27450
AT1G16030		AT1G27460
AT1G16040		AT1G27500
AT1G16060		AT1G27620
AT1G16080		AT1G27680
AT1G16110		AT1G27695
AT1G16120		AT1G27840
AT1G16130		AT1G27910
AT1G16170		AT1G27921
AT1G16180		AT1G27980
AT1G16190		AT1G28070
AT1G16210		AT1G28100
AT1G16240		AT1G28120
AT1G16270		AT1G28130
AT1G16280		AT1G28140
AT1G16320		AT1G28150
AT1G16350		AT1G28210
AT1G16370		AT1G28250
AT1G16430		AT1G28260
AT1G16460		AT1G28310
AT1G16470		AT1G28320
AT1G16489		AT1G28330
AT1G16490		AT1G28350
AT1G16540		AT1G28370
AT1G16560		AT1G28390
AT1G16570		AT1G28395
AT1G16610		AT1G28400
AT1G16635		AT1G28410
AT1G16650		AT1G28420
AT1G16670		AT1G28480
AT1G16680		AT1G28490
AT1G16700		AT1G28520
AT1G16710		AT1G28560
AT1G16720		AT1G28580
AT1G16740		AT1G28600
AT1G16790		AT1G28690
AT1G16810		AT1G28760
AT1G16858		AT1G29070
AT1G16860		AT1G29150
AT1G16870		AT1G29160
AT1G16880		AT1G29170
AT1G16890		AT1G29179
AT1G16900		AT1G29195
AT1G16916		AT1G29220
AT1G16920		AT1G29290
AT1G16930		AT1G29310
AT1G17050		AT1G29320
AT1G17070		AT1G29390
AT1G17080		AT1G29410
AT1G17110		AT1G29418
AT1G17120		AT1G29465
AT1G17145		AT1G29530
AT1G17147		AT1G29540
AT1G17190		AT1G29630
AT1G17210		AT1G29640
AT1G17270		AT1G29710
AT1G17280		AT1G29800
AT1G17290		AT1G29810
AT1G17340		AT1G29820
AT1G17350		AT1G29840
AT1G17360		AT1G29850
AT1G17370		AT1G29950
AT1G17380		AT1G29951
AT1G17410		AT1G29952
AT1G17420		AT1G29960
AT1G17430		AT1G29990
AT1G17440		AT1G30000
AT1G17450		AT1G30010
AT1G17455		AT1G30070
AT1G17470		AT1G30090
AT1G17490		AT1G30100
AT1G17500		AT1G30110
AT1G17510		AT1G30120
AT1G17520		AT1G30130
AT1G17530		AT1G30135
AT1G17550		AT1G30260
AT1G17620		AT1G30270
AT1G17640		AT1G30320
AT1G17665		AT1G30410
AT1G17680		AT1G30420
AT1G17690		AT1G30440
AT1G17720		AT1G30500
AT1G17730		AT1G30510
AT1G17744		AT1G30520
AT1G17745		AT1G30550
AT1G17750		AT1G30590
AT1G17760		AT1G30600
AT1G17780		AT1G30610
AT1G17790		AT1G30630
AT1G17820		AT1G30640
AT1G17830		AT1G30680
AT1G17860		AT1G30690
AT1G17880		AT1G30720
AT1G17890		AT1G30730
AT1G17930		AT1G30740
AT1G17970		AT1G30757
AT1G17980		AT1G30760
AT1G18030		AT1G30810
AT1G18070		AT1G30820
AT1G18075		AT1G30825
AT1G18090		AT1G30845
AT1G18100		AT1G30900
AT1G18140		AT1G30910
AT1G18150		AT1G30935
AT1G18160		AT1G30960
AT1G18190		AT1G31010
AT1G18200		AT1G31020
AT1G18210		AT1G31050
AT1G18270		AT1G31070
AT1G18280		AT1G31150
AT1G18290		AT1G31230
AT1G18330		AT1G31240
AT1G18335		AT1G31320
AT1G18340		AT1G31330
AT1G18382		AT1G31340
AT1G18390		AT1G31360
AT1G18415		AT1G31410
AT1G18420		AT1G31420
AT1G18440		AT1G31460
AT1G18450		AT1G31470
AT1G18460		AT1G31480
AT1G18470		AT1G31500
AT1G18480		AT1G31540
AT1G18490		AT1G31770
AT1G18500		AT1G31790
AT1G18540		AT1G31800
AT1G18560		AT1G31812
AT1G18570		AT1G31817
AT1G18580		AT1G31830
AT1G18590		AT1G31835
AT1G18600		AT1G31840
AT1G18610		AT1G31850
AT1G18640		AT1G31860
AT1G18660		AT1G31870
AT1G18680		AT1G31930
AT1G18700		AT1G31940
AT1G18740		AT1G32050
AT1G18745		AT1G32120
AT1G18750		AT1G32150
AT1G18950		AT1G32160
AT1G18980		AT1G32170
AT1G18990		AT1G32190
AT1G19000		AT1G32200
AT1G19010		AT1G32210
AT1G19070		AT1G32220
AT1G19080		AT1G32310
AT1G19100		AT1G32385
AT1G19110		AT1G32400
AT1G19120		AT1G32410
AT1G19130		AT1G32460
AT1G19140		AT1G32490
AT1G19150		AT1G32550
AT1G19170		AT1G32582
AT1G19180		AT1G32583
AT1G19190		AT1G32610
AT1G19200		AT1G32630
AT1G19210		AT1G32690
AT1G19220		AT1G32730
AT1G19230		AT1G32740
AT1G19270		AT1G32810
AT1G19290		AT1G32860
AT1G19310		AT1G32870
AT1G19330		AT1G32920
AT1G19340		AT1G32928
AT1G19350		AT1G32930
AT1G19360		AT1G32940
AT1G19370		AT1G32990
AT1G19373		AT1G33030
AT1G19376		AT1G33040
AT1G19380		AT1G33050
AT1G19394		AT1G33055
AT1G19396		AT1G33060
AT1G19397		AT1G33240
AT1G19400		AT1G33260
AT1G19430		AT1G33265
AT1G19440		AT1G33350
AT1G19450		AT1G33360
AT1G19480		AT1G33390
AT1G19485		AT1G33400
AT1G19490		AT1G33470
AT1G19520		AT1G33490
AT1G19530		AT1G33600
AT1G19570		AT1G33810
AT1G19580		AT1G33970
AT1G19600		AT1G33980
AT1G19660		AT1G34010
AT1G19670		AT1G34030
AT1G19680		AT1G34040
AT1G19690		AT1G34110
AT1G19700		AT1G34150
AT1G19710		AT1G34160
AT1G19730		AT1G34210
AT1G19740		AT1G34340
AT1G19770		AT1G34360
AT1G19835		AT1G34380
AT1G19840		AT1G34418
AT1G19860		AT1G34420
AT1G19870		AT1G34430
AT1G19880		AT1G34470
AT1G19910		AT1G34570
AT1G19920		AT1G34770
AT1G19990		AT1G34780
AT1G20015		AT1G34842
AT1G20050		AT1G34844
AT1G20090		AT1G35190
AT1G20100		AT1G35220
AT1G20110		AT1G35320
AT1G20200		AT1G35430
AT1G20225		AT1G35460
AT1G20260		AT1G35470
AT1G20270		AT1G35515
AT1G20290		AT1G35516
AT1G20300		AT1G35530
AT1G20310		AT1G35560
AT1G20370		AT1G35580
AT1G20380		AT1G35612
AT1G20430		AT1G35620
AT1G20440		AT1G35710
AT1G20450		AT1G35720
AT1G20460		AT1G35780
AT1G20490		AT1G36070
AT1G20510		AT1G36180
AT1G20550		AT1G36310
AT1G20560		AT1G36320
AT1G20575		AT1G36390
AT1G20620		AT1G36980
AT1G20630		AT1G41880
AT1G20640		AT1G42470
AT1G20650		AT1G42480
AT1G20670		AT1G42540
AT1G20690		AT1G42960
AT1G20691		AT1G43160
AT1G20693		AT1G43620
AT1G20696		AT1G43670
AT1G20700		AT1G43765
AT1G20760		AT1G43770
AT1G20770		AT1G43890
AT1G20780		AT1G43980
AT1G20810		AT1G44000
AT1G20816		AT1G44100
AT1G20823		AT1G44350
AT1G20830		AT1G44446
AT1G20840		AT1G44750
AT1G20880		AT1G44770
AT1G20890		AT1G44780
AT1G20900		AT1G44790
AT1G20970		AT1G44835
AT1G21000		AT1G44920
AT1G21065		AT1G45000
AT1G21080		AT1G45050
AT1G21090		AT1G45110
AT1G21100		AT1G45130
AT1G21130		AT1G45145
AT1G21160		AT1G45150
AT1G21170		AT1G45160
AT1G21190		AT1G45165
AT1G21200		AT1G45170
AT1G21280		AT1G45180
AT1G21320		AT1G45207
AT1G21326		AT1G45231
AT1G21350		AT1G45248
AT1G21370		AT1G45249
AT1G21380		AT1G45976
AT1G21390		AT1G46554
AT1G21400		AT1G46768
AT1G21410		AT1G47270
AT1G21450		AT1G47278
AT1G21520		AT1G47290
AT1G21580		AT1G47340
AT1G21590		AT1G47480
AT1G21600		AT1G47530
AT1G21610		AT1G47565
AT1G21630		AT1G47570
AT1G21640		AT1G47578
AT1G21650		AT1G47720
AT1G21651		AT1G47740
AT1G21660		AT1G47750
AT1G21670		AT1G47840
AT1G21680		AT1G47900
AT1G21690		AT1G48000
AT1G21695		AT1G48050
AT1G21700		AT1G48120
AT1G21710		AT1G48140
AT1G21720		AT1G48200
AT1G21730		AT1G48210
AT1G21740		AT1G48240
AT1G21750		AT1G48267
AT1G21760		AT1G48280
AT1G21770		AT1G48310
AT1G21780		AT1G48315
AT1G21830		AT1G48320
AT1G21840		AT1G48350
AT1G21900		AT1G48360
AT1G21930		AT1G48450
AT1G21980		AT1G48460
AT1G22030		AT1G48480
AT1G22040		AT1G48500
AT1G22050		AT1G48520
AT1G22065		AT1G48570
AT1G22070		AT1G48598
AT1G22180		AT1G48600
AT1G22200		AT1G48610
AT1G22220		AT1G48745
AT1G22230		AT1G48830
AT1G22270		AT1G48840
AT1G22280		AT1G48870
AT1G22300		AT1G48880
AT1G22350		AT1G48960
AT1G22360		AT1G49000
AT1G22370		AT1G49032
AT1G22400		AT1G49160
AT1G22403		AT1G49170
AT1G22410		AT1G49245
AT1G22430		AT1G49300
AT1G22440		AT1G49310
AT1G22450		AT1G49320
AT1G22470		AT1G49350
AT1G22500		AT1G49360
AT1G22510		AT1G49380
AT1G22520		AT1G49410
AT1G22540		AT1G49480
AT1G22550		AT1G49500
AT1G22570		AT1G49520
AT1G22610		AT1G49540
AT1G22620		AT1G49560
AT1G22640		AT1G49590
AT1G22660		AT1G49610
AT1G22700		AT1G49620
AT1G22730		AT1G49650
AT1G22750		AT1G49670
AT1G22770		AT1G49730
AT1G22780		AT1G49832
AT1G22790		AT1G49880
AT1G22800		AT1G49950
AT1G22840		AT1G49980
AT1G22850		AT1G50000
AT1G22860		AT1G50010
AT1G22870		AT1G50020
AT1G22882		AT1G50040
AT1G22885		AT1G50055
AT1G22910		AT1G50140
AT1G22940		AT1G50170
AT1G22950		AT1G50240
AT1G22960		AT1G50290
AT1G22970		AT1G50420
AT1G22980		AT1G50450
AT1G22985		AT1G50460
AT1G23020		AT1G50480
AT1G23030		AT1G50490
AT1G23040		AT1G50560
AT1G23050		AT1G50575
AT1G23052		AT1G50630
AT1G23110		AT1G50670
AT1G23120		AT1G50700
AT1G23170		AT1G50710
AT1G23180		AT1G50790
AT1G23220		AT1G50840
AT1G23230		AT1G50890
AT1G23260		AT1G50910
AT1G23280		AT1G50920
AT1G23290		AT1G50940
AT1G23310		AT1G50950
AT1G23330		AT1G50970
AT1G23360		AT1G51100
AT1G23380		AT1G51170
AT1G23390		AT1G51340
AT1G23400		AT1G51355
AT1G23410		AT1G51380
AT1G23465		AT1G51402
AT1G23490		AT1G51420
AT1G23550		AT1G51430
AT1G23560		AT1G51520
AT1G23710		AT1G51570
AT1G23760		AT1G51580
AT1G23780		AT1G51640
AT1G23820		AT1G51645
AT1G23830		AT1G51680
AT1G23840		AT1G51700
AT1G23850		AT1G51710
AT1G23860		AT1G51720
AT1G23870		AT1G51730
AT1G23880		AT1G51740
AT1G23960		AT1G51745
AT1G23980		AT1G51850
AT1G24040		AT1G51940
AT1G24050		AT1G51950
AT1G24100		AT1G51980
AT1G24120		AT1G52080
AT1G24150		AT1G52150
AT1G24160		AT1G52155
AT1G24170		AT1G52200
AT1G24180		AT1G52240
AT1G24190		AT1G52260
AT1G24267		AT1G52280
AT1G24290		AT1G52310
AT1G24300		AT1G52330
AT1G24340		AT1G52340
AT1G24350		AT1G52342
AT1G24360		AT1G52370
AT1G24440		AT1G52510
AT1G24450		AT1G52520
AT1G24460		AT1G52530
AT1G24490		AT1G52565
AT1G24510		AT1G52590
AT1G24560		AT1G52600
AT1G24610		AT1G52620
AT1G24625		AT1G52640
AT1G24706		AT1G52650
AT1G25220		AT1G52670
AT1G25230		AT1G52710
AT1G25260		AT1G52720
AT1G25275		AT1G52730
AT1G25280		AT1G52820
AT1G25290		AT1G52825
AT1G25350		AT1G52870
AT1G25370		AT1G52880
AT1G25375		AT1G52930
AT1G25380		AT1G52980
AT1G25390		AT1G53000
AT1G25400		AT1G53025
AT1G25420		AT1G53030
AT1G25470		AT1G53035
AT1G25472		AT1G53040
AT1G25480		AT1G53090
AT1G25490		AT1G53120
AT1G25510		AT1G53170
AT1G25520		AT1G53180
AT1G25540		AT1G53190
AT1G25550		AT1G53230
AT1G25560		AT1G53233
AT1G25570		AT1G53240
AT1G25580		AT1G53250
AT1G25682		AT1G53290
AT1G26110		AT1G53340
AT1G26120		AT1G53345
AT1G26150		AT1G53380
AT1G26160		AT1G53390
AT1G26218		AT1G53400
AT1G26220		AT1G53430
AT1G26230		AT1G53440
AT1G26235		AT1G53460
AT1G26270		AT1G53480
AT1G26300		AT1G53490
AT1G26340		AT1G53500
AT1G26370		AT1G53530
AT1G26420		AT1G53541
AT1G26440		AT1G53542
AT1G26460		AT1G53560
AT1G26470		AT1G53600
AT1G26500		AT1G53670
AT1G26520		AT1G53730
AT1G26530		AT1G53790
AT1G26580		AT1G53800
AT1G26620		AT1G53840
AT1G26630		AT1G53850
AT1G26660		AT1G53990
AT1G26665		AT1G54000
AT1G26670		AT1G54050
AT1G26690		AT1G54060
AT1G26730		AT1G54095
AT1G26740		AT1G54100
AT1G26750		AT1G54110
AT1G26810		AT1G54115
AT1G26830		AT1G54170
AT1G26880		AT1G54180
AT1G26900		AT1G54200
AT1G26910		AT1G54217
AT1G26930		AT1G54220
AT1G26940		AT1G54250
AT1G26960		AT1G54260
AT1G27000		AT1G54290
AT1G27030		AT1G54310
AT1G27050		AT1G54340
AT1G27060		AT1G54390
AT1G27070		AT1G54410
AT1G27090		AT1G54440
AT1G27100		AT1G54450
AT1G27110		AT1G54460
AT1G27130		AT1G54510
AT1G27150		AT1G54520
AT1G27170		AT1G54580
AT1G27190		AT1G54610
AT1G27200		AT1G54650
AT1G27210		AT1G54680
AT1G27285		AT1G54690
AT1G27300		AT1G54780
AT1G27310		AT1G54830
AT1G27320		AT1G54850
AT1G27330		AT1G54960
AT1G27340		AT1G54990
AT1G27350		AT1G55020
AT1G27360		AT1G55040
AT1G27370		AT1G55050
AT1G27390		AT1G55080
AT1G27400		AT1G55090
AT1G27430		AT1G55130
AT1G27435		AT1G55140
AT1G27440		AT1G55150
AT1G27450		AT1G55152
AT1G27510		AT1G55160
AT1G27520		AT1G55170
AT1G27530		AT1G55205
AT1G27540		AT1G55210
AT1G27590		AT1G55340
AT1G27600		AT1G55350
AT1G27610		AT1G55360
AT1G27620		AT1G55365
AT1G27640		AT1G55380
AT1G27650		AT1G55450
AT1G27670		AT1G55460
AT1G27690		AT1G55475
AT1G27695		AT1G55480
AT1G27700		AT1G55490
AT1G27720		AT1G55500
AT1G27730		AT1G55510
AT1G27750		AT1G55580
AT1G27752		AT1G55610
AT1G27760		AT1G55675
AT1G27770		AT1G55730
AT1G27840		AT1G55750
AT1G27850		AT1G55760
AT1G27900		AT1G55810
AT1G27910		AT1G55850
AT1G27921		AT1G55915
AT1G27930		AT1G55930
AT1G27960		AT1G55980
AT1G27970		AT1G56010
AT1G27980		AT1G56045
AT1G28050		AT1G56050
AT1G28060		AT1G56080
AT1G28070		AT1G56145
AT1G28090		AT1G56210
AT1G28100		AT1G56260
AT1G28120		AT1G56280
AT1G28140		AT1G56290
AT1G28150		AT1G56300
AT1G28190		AT1G56310
AT1G28200		AT1G56345
AT1G28240		AT1G56350
AT1G28250		AT1G56420
AT1G28260		AT1G56423
AT1G28320		AT1G56440
AT1G28330		AT1G56450
AT1G28340		AT1G56460
AT1G28350		AT1G56540
AT1G28360		AT1G56570
AT1G28370		AT1G56700
AT1G28380		AT1G57540
AT1G28390		AT1G57600
AT1G28400		AT1G57610
AT1G28410		AT1G57620
AT1G28420		AT1G57700
AT1G28440		AT1G57720
AT1G28480		AT1G57840
AT1G28490		AT1G57850
AT1G28510		AT1G57870
AT1G28520		AT1G57906
AT1G28530		AT1G58025
AT1G28540		AT1G58030
AT1G28560		AT1G58060
AT1G28580		AT1G58110
AT1G28600		AT1G58150
AT1G28620		AT1G58180
AT1G28680		AT1G58190
AT1G28685		AT1G58200
AT1G28690		AT1G58210
AT1G28760		AT1G58220
AT1G28960		AT1G58270
AT1G29040		AT1G58280
AT1G29041		AT1G58350
AT1G29050		AT1G58400
AT1G29060		AT1G58440
AT1G29070		AT1G58470
AT1G29150		AT1G58520
AT1G29160		AT1G59510
AT1G29195		AT1G59520
AT1G29250		AT1G59560
AT1G29260		AT1G59590
AT1G29280		AT1G59640
AT1G29290		AT1G59660
AT1G29310		AT1G59840
AT1G29320		AT1G59870
AT1G29330		AT1G59960
AT1G29340		AT1G59970
AT1G29390		AT1G59980
AT1G29400		AT1G59990
AT1G29410		AT1G60010
AT1G29418		AT1G60080
AT1G29470		AT1G60140
AT1G29640		AT1G60170
AT1G29690		AT1G60190
AT1G29710		AT1G60220
AT1G29740		AT1G60230
AT1G29750		AT1G60420
AT1G29760		AT1G60440
AT1G29785		AT1G60525
AT1G29790		AT1G60530
AT1G29800		AT1G60550
AT1G29810		AT1G60600
AT1G29840		AT1G60610
AT1G29850		AT1G60620
AT1G29880		AT1G60640
AT1G29890		AT1G60650
AT1G29900		AT1G60660
AT1G29950		AT1G60670
AT1G29951		AT1G60700
AT1G29952		AT1G60770
AT1G29965		AT1G60790
AT1G29970		AT1G60800
AT1G29990		AT1G60810
AT1G30000		AT1G60860
AT1G30010		AT1G60870
AT1G30100		AT1G60890
AT1G30110		AT1G60930
AT1G30120		AT1G60950
AT1G30130		AT1G60990
AT1G30135		AT1G61010
AT1G30230		AT1G61030
AT1G30240		AT1G61050
AT1G30260		AT1G61065
AT1G30270		AT1G61170
AT1G30290		AT1G61180
AT1G30300		AT1G61215
AT1G30320		AT1G61240
AT1G30330		AT1G61250
AT1G30360		AT1G61370
AT1G30370		AT1G61410
AT1G30440		AT1G61430
AT1G30450		AT1G61470
AT1G30460		AT1G61500
AT1G30470		AT1G61560
AT1G30475		AT1G61580
AT1G30480		AT1G61640
AT1G30490		AT1G61660
AT1G30500		AT1G61667
AT1G30510		AT1G61740
AT1G30540		AT1G61780
AT1G30550		AT1G61790
AT1G30570		AT1G61820
AT1G30580		AT1G61840
AT1G30590		AT1G61900
AT1G30610		AT1G61960
AT1G30620		AT1G61970
AT1G30630		AT1G61980
AT1G30640		AT1G61990
AT1G30690		AT1G62010
AT1G30700		AT1G62040
AT1G30720		AT1G62085
AT1G30730		AT1G62110
AT1G30740		AT1G62120
AT1G30755		AT1G62150
AT1G30757		AT1G62200
AT1G30810		AT1G62310
AT1G30820		AT1G62350
AT1G30825		AT1G62370
AT1G30835		AT1G62430
AT1G30845		AT1G62480
AT1G30880		AT1G62570
AT1G30890		AT1G62660
AT1G30910		AT1G62670
AT1G31020		AT1G62710
AT1G31070		AT1G62720
AT1G31120		AT1G62730
AT1G31150		AT1G62740
AT1G31160		AT1G62790
AT1G31170		AT1G62800
AT1G31175		AT1G62810
AT1G31180		AT1G62830
AT1G31190		AT1G62850
AT1G31240		AT1G62870
AT1G31300		AT1G62914
AT1G31340		AT1G62950
AT1G31350		AT1G62975
AT1G31360		AT1G62990
AT1G31410		AT1G63010
AT1G31420		AT1G63020
AT1G31440		AT1G63080
AT1G31460		AT1G63120
AT1G31470		AT1G63130
AT1G31710		AT1G63160
AT1G31730		AT1G63180
AT1G31780		AT1G63220
AT1G31810		AT1G63230
AT1G31812		AT1G63240
AT1G31814		AT1G63270
AT1G31830		AT1G63350
AT1G31835		AT1G63410
AT1G31850		AT1G63460
AT1G31870		AT1G63470
AT1G31910		AT1G63480
AT1G31930		AT1G63490
AT1G31940		AT1G63610
AT1G31970		AT1G63640
AT1G32050		AT1G63660
AT1G32070		AT1G63670
AT1G32120		AT1G63740
AT1G32130		AT1G63750
AT1G32150		AT1G63770
AT1G32160		AT1G63780
AT1G32170		AT1G63800
AT1G32190		AT1G63810
AT1G32200		AT1G63840
AT1G32210		AT1G63855
AT1G32230		AT1G63860
AT1G32260		AT1G63930
AT1G32270		AT1G63940
AT1G32310		AT1G63990
AT1G32340		AT1G64065
AT1G32350		AT1G64080
AT1G32360		AT1G64100
AT1G32370		AT1G64105
AT1G32385		AT1G64150
AT1G32400		AT1G64170
AT1G32410		AT1G64180
AT1G32440		AT1G64200
AT1G32490		AT1G64210
AT1G32500		AT1G64270
AT1G32530		AT1G64300
AT1G32580		AT1G64330
AT1G32610		AT1G64355
AT1G32630		AT1G64380
AT1G32640		AT1G64385
AT1G32690		AT1G64390
AT1G32700		AT1G64440
AT1G32740		AT1G64450
AT1G32760		AT1G64563
AT1G32790		AT1G64570
AT1G32860		AT1G64580
AT1G32920		AT1G64583
AT1G32928		AT1G64590
AT1G32930		AT1G64600
AT1G32940		AT1G64610
AT1G32990		AT1G64640
AT1G33030		AT1G64650
AT1G33040		AT1G64660
AT1G33050		AT1G64740
AT1G33055		AT1G64810
AT1G33060		AT1G64840
AT1G33102		AT1G64850
AT1G33110		AT1G64860
AT1G33230		AT1G64880
AT1G33240		AT1G64890
AT1G33260		AT1G64990
AT1G33270		AT1G65000
AT1G33290		AT1G65010
AT1G33330		AT1G65070
AT1G33360		AT1G65080
AT1G33390		AT1G65220
AT1G33415		AT1G65295
AT1G33420		AT1G65470
AT1G33470		AT1G65520
AT1G33490		AT1G65540
AT1G33520		AT1G65541
AT1G33560		AT1G65560
AT1G33590		AT1G65590
AT1G33600		AT1G65650
AT1G33610		AT1G65690
AT1G33680		AT1G65700
AT1G33780		AT1G65720
AT1G33800		AT1G65850
AT1G33970		AT1G65950
AT1G33980		AT1G65960
AT1G33990		AT1G65980
AT1G34000		AT1G65985
AT1G34010		AT1G66070
AT1G34020		AT1G66080
AT1G34030		AT1G66140
AT1G34044		AT1G66150
AT1G34110		AT1G66160
AT1G34120		AT1G66240
AT1G34130		AT1G66250
AT1G34150		AT1G66260
AT1G34180		AT1G66280
AT1G34190		AT1G66340
AT1G34200		AT1G66345
AT1G34220		AT1G66350
AT1G34260		AT1G66430
AT1G34270		AT1G66500
AT1G34300		AT1G66510
AT1G34315		AT1G66520
AT1G34320		AT1G66530
AT1G34360		AT1G66620
AT1G34380		AT1G66660
AT1G34418		AT1G66700
AT1G34420		AT1G66725
AT1G34470		AT1G66730
AT1G34550		AT1G66750
AT1G34570		AT1G66760
AT1G34630		AT1G66890
AT1G34780		AT1G67050
AT1G34842		AT1G67060
AT1G34844		AT1G67070
AT1G35110		AT1G67080
AT1G35112		AT1G67110
AT1G35140		AT1G67120
AT1G35160		AT1G67210
AT1G35190		AT1G67250
AT1G35210		AT1G67280
AT1G35220		AT1G67325
AT1G35255		AT1G67328
AT1G35260		AT1G67330
AT1G35320		AT1G67350
AT1G35340		AT1G67360
AT1G35430		AT1G67365
AT1G35460		AT1G67420
AT1G35470		AT1G67460
AT1G35515		AT1G67470
AT1G35516		AT1G67480
AT1G35560		AT1G67500
AT1G35580		AT1G67510
AT1G35610		AT1G67530
AT1G35612		AT1G67550
AT1G35620		AT1G67560
AT1G35625		AT1G67570
AT1G35660		AT1G67626
AT1G35670		AT1G67660
AT1G35780		AT1G67680
AT1G36050		AT1G67690
AT1G36070		AT1G67700
AT1G36160		AT1G67780
AT1G36280		AT1G67800
AT1G36310		AT1G67850
AT1G36320		AT1G67900
AT1G36370		AT1G67920
AT1G36390		AT1G67930
AT1G36730		AT1G67940
AT1G36732		AT1G68000
AT1G36980		AT1G68020
AT1G37130		AT1G68030
AT1G38131		AT1G68050
AT1G41875		AT1G68070
AT1G41880		AT1G68080
AT1G42440		AT1G68150
AT1G42470		AT1G68160
AT1G42540		AT1G68185
AT1G42960		AT1G68220
AT1G42990		AT1G68260
AT1G43130		AT1G68300
AT1G43160		AT1G68310
AT1G43170		AT1G68400
AT1G43190		AT1G68450
AT1G43245		AT1G68460
AT1G43560		AT1G68560
AT1G43580		AT1G68590
AT1G43620		AT1G68620
AT1G43700		AT1G68650
AT1G43710		AT1G68660
AT1G43765		AT1G68680
AT1G43770		AT1G68710
AT1G43850		AT1G68720
AT1G43860		AT1G68760
AT1G43886		AT1G68795
AT1G43890		AT1G68872
AT1G43900		AT1G68890
AT1G44000		AT1G68910
AT1G44100		AT1G68920
AT1G44120		AT1G68930
AT1G44125		AT1G68940
AT1G44170		AT1G68945
AT1G44350		AT1G69040
AT1G44446		AT1G69050
AT1G44750		AT1G69150
AT1G44770		AT1G69170
AT1G44790		AT1G69200
AT1G44810		AT1G69250
AT1G44820		AT1G69252
AT1G44835		AT1G69330
AT1G44910		AT1G69340
AT1G44960		AT1G69370
AT1G45000		AT1G69400
AT1G45050		AT1G69420
AT1G45130		AT1G69450
AT1G45150		AT1G69485
AT1G45160		AT1G69490
AT1G45163		AT1G69510
AT1G45165		AT1G69530
AT1G45170		AT1G69550
AT1G45230		AT1G69587
AT1G45233		AT1G69588
AT1G45249		AT1G69600
AT1G45332		AT1G69610
AT1G45688		AT1G69670
AT1G45976		AT1G69680
AT1G46552		AT1G69750
AT1G46554		AT1G69760
AT1G46768		AT1G69780
AT1G47200		AT1G69790
AT1G47210		AT1G69810
AT1G47230		AT1G69830
AT1G47260		AT1G69900
AT1G47278		AT1G69935
AT1G47310		AT1G69950
AT1G47330		AT1G70000
AT1G47380		AT1G70090
AT1G47420		AT1G70100
AT1G47480		AT1G70140
AT1G47490		AT1G70150
AT1G47500		AT1G70170
AT1G47530		AT1G70180
AT1G47550		AT1G70190
AT1G47570		AT1G70210
AT1G47640		AT1G70230
AT1G47710		AT1G70280
AT1G47720		AT1G70290
AT1G47740		AT1G70370
AT1G47750		AT1G70410
AT1G47830		AT1G70480
AT1G47890		AT1G70550
AT1G47970		AT1G70630
AT1G48000		AT1G70650
AT1G48040		AT1G70690
AT1G48050		AT1G70700
AT1G48110		AT1G70710
AT1G48140		AT1G70730
AT1G48160		AT1G70790
AT1G48170		AT1G70810
AT1G48200		AT1G70850
AT1G48230		AT1G70860
AT1G48240		AT1G70890
AT1G48267		AT1G70895
AT1G48270		AT1G70900
AT1G48310		AT1G70950
AT1G48315		AT1G71040
AT1G48320		AT1G71060
AT1G48360		AT1G71080
AT1G48370		AT1G71090
AT1G48380		AT1G71180
AT1G48410		AT1G71230
AT1G48440		AT1G71260
AT1G48450		AT1G71270
AT1G48480		AT1G71340
AT1G48490		AT1G71360
AT1G48520		AT1G71400
AT1G48540		AT1G71430
AT1G48630		AT1G71460
AT1G48635		AT1G71490
AT1G48650		AT1G71500
AT1G48690		AT1G71528
AT1G48745		AT1G71530
AT1G48750		AT1G71697
AT1G48760		AT1G71710
AT1G48770		AT1G71720
AT1G48790		AT1G71780
AT1G48830		AT1G71790
AT1G48840		AT1G71830
AT1G48850		AT1G71865
AT1G48860		AT1G71880
AT1G48880		AT1G71910
AT1G48900		AT1G71960
AT1G48950		AT1G71970
AT1G48960		AT1G71980
AT1G48970		AT1G71990
AT1G49000		AT1G72060
AT1G49032		AT1G72070
AT1G49040		AT1G72125
AT1G49050		AT1G72130
AT1G49140		AT1G72140
AT1G49170		AT1G72180
AT1G49180		AT1G72190
AT1G49240		AT1G72200
AT1G49245		AT1G72320
AT1G49300		AT1G72330
AT1G49310		AT1G72360
AT1G49350		AT1G72416
AT1G49360		AT1G72420
AT1G49380		AT1G72430
AT1G49400		AT1G72440
AT1G49410		AT1G72450
AT1G49480		AT1G72480
AT1G49490		AT1G72520
AT1G49500		AT1G72530
AT1G49510		AT1G72550
AT1G49520		AT1G72630
AT1G49540		AT1G72640
AT1G49560		AT1G72680
AT1G49580		AT1G72690
AT1G49590		AT1G72730
AT1G49600		AT1G72740
AT1G49610		AT1G72750
AT1G49620		AT1G72810
AT1G49630		AT1G72830
AT1G49650		AT1G72850
AT1G49660		AT1G72860
AT1G49670		AT1G72870
AT1G49710		AT1G72890
AT1G49720		AT1G72900
AT1G49760		AT1G72920
AT1G49780		AT1G72950
AT1G49820		AT1G72970
AT1G49832		AT1G72990
AT1G49840		AT1G73020
AT1G49850		AT1G73030
AT1G49890		AT1G73100
AT1G49950		AT1G73130
AT1G49970		AT1G73210
AT1G50030		AT1G73240
AT1G50040		AT1G73250
AT1G50055		AT1G73260
AT1G50140		AT1G73330
AT1G50170		AT1G73450
AT1G50200		AT1G73470
AT1G50290		AT1G73490
AT1G50300		AT1G73530
AT1G50320		AT1G73540
AT1G50360		AT1G73590
AT1G50370		AT1G73600
AT1G50380		AT1G73602
AT1G50410		AT1G73640
AT1G50420		AT1G73650
AT1G50430		AT1G73655
AT1G50440		AT1G73660
AT1G50460		AT1G73687
AT1G50480		AT1G73690
AT1G50500		AT1G73720
AT1G50510		AT1G73750
AT1G50570		AT1G73760
AT1G50575		AT1G73770
AT1G50600		AT1G73790
AT1G50659		AT1G73840
AT1G50660		AT1G73880
AT1G50670		AT1G73885
AT1G50700		AT1G73910
AT1G50710		AT1G73940
AT1G50730		AT1G73960
AT1G50740		AT1G73970
AT1G50790		AT1G73980
AT1G50840		AT1G73990
AT1G50890		AT1G74060
AT1G50920		AT1G74070
AT1G51060		AT1G74080
AT1G51070		AT1G74088
AT1G51080		AT1G74090
AT1G51100		AT1G74160
AT1G51140		AT1G74205
AT1G51160		AT1G74210
AT1G51170		AT1G74230
AT1G51200		AT1G74240
AT1G51310		AT1G74260
AT1G51340		AT1G74300
AT1G51350		AT1G74320
AT1G51360		AT1G74330
AT1G51390		AT1G74370
AT1G51402		AT1G74380
AT1G51420		AT1G74390
AT1G51430		AT1G74450
AT1G51450		AT1G74453
AT1G51520		AT1G74456
AT1G51540		AT1G74458
AT1G51550		AT1G74510
AT1G51560		AT1G74520
AT1G51570		AT1G74530
AT1G51580		AT1G74560
AT1G51590		AT1G74580
AT1G51600		AT1G74590
AT1G51610		AT1G74630
AT1G51630		AT1G74660
AT1G51640		AT1G74690
AT1G51645		AT1G74700
AT1G51650		AT1G74730
AT1G51680		AT1G74770
AT1G51690		AT1G74780
AT1G51700		AT1G74790
AT1G51710		AT1G74800
AT1G51720		AT1G74929
AT1G51730		AT1G74930
AT1G51740		AT1G74940
AT1G51760		AT1G75100
AT1G51800		AT1G75130
AT1G51840		AT1G75140
AT1G51940		AT1G75163
AT1G51950		AT1G75170
AT1G51965		AT1G75180
AT1G51980		AT1G75190
AT1G52080		AT1G75295
AT1G52140		AT1G75300
AT1G52155		AT1G75360
AT1G52240		AT1G75388
AT1G52260		AT1G75390
AT1G52280		AT1G75490
AT1G52300		AT1G75560
AT1G52310		AT1G75670
AT1G52320		AT1G75690
AT1G52330		AT1G75770
AT1G52340		AT1G75820
AT1G52342		AT1G75840
AT1G52343		AT1G75860
AT1G52347		AT1G75950
AT1G52360		AT1G75990
AT1G52380		AT1G76040
AT1G52520		AT1G76080
AT1G52540		AT1G76110
AT1G52550		AT1G76170
AT1G52565		AT1G76185
AT1G52600		AT1G76260
AT1G52618		AT1G76280
AT1G52620		AT1G76300
AT1G52630		AT1G76340
AT1G52710		AT1G76350
AT1G52720		AT1G76360
AT1G52730		AT1G76380
AT1G52740		AT1G76390
AT1G52760		AT1G76400
AT1G52780		AT1G76405
AT1G52825		AT1G76440
AT1G52880		AT1G76450
AT1G52930		AT1G76570
AT1G52980		AT1G76630
AT1G53000		AT1G76650
AT1G53030		AT1G76710
AT1G53035		AT1G76720
AT1G53040		AT1G76730
AT1G53090		AT1G76790
AT1G53110		AT1G76870
AT1G53120		AT1G76890
AT1G53165		AT1G76892
AT1G53170		AT1G76990
AT1G53180		AT1G76994
AT1G53190		AT1G77000
AT1G53200		AT1G77020
AT1G53210		AT1G77060
AT1G53230		AT1G77122
AT1G53233		AT1G77130
AT1G53240		AT1G77131
AT1G53280		AT1G77170
AT1G53290		AT1G77220
AT1G53300		AT1G77250
AT1G53310		AT1G77290
AT1G53320		AT1G77330
AT1G53325		AT1G77360
AT1G53330		AT1G77370
AT1G53340		AT1G77380
AT1G53345		AT1G77405
AT1G53380		AT1G77460
AT1G53390		AT1G77470
AT1G53400		AT1G77480
AT1G53430		AT1G77530
AT1G53440		AT1G77540
AT1G53460		AT1G77550
AT1G53510		AT1G77570
AT1G53530		AT1G77590
AT1G53541		AT1G77600
AT1G53542		AT1G77620
AT1G53560		AT1G77630
AT1G53590		AT1G77640
AT1G53620		AT1G77670
AT1G53625		AT1G77690
AT1G53633		AT1G77750
AT1G53645		AT1G77885
AT1G53650		AT1G77920
AT1G53710		AT1G78050
AT1G53720		AT1G78060
AT1G53730		AT1G78120
AT1G53750		AT1G78140
AT1G53760		AT1G78150
AT1G53770		AT1G78172
AT1G53785		AT1G78180
AT1G53800		AT1G78190
AT1G53840		AT1G78200
AT1G53850		AT1G78206
AT1G53950		AT1G78210
AT1G53970		AT1G78290
AT1G53980		AT1G78330
AT1G53990		AT1G78390
AT1G54000		AT1G78410
AT1G54010		AT1G78476
AT1G54030		AT1G78480
AT1G54050		AT1G78540
AT1G54060		AT1G78590
AT1G54080		AT1G78650
AT1G54095		AT1G78660
AT1G54100		AT1G78690
AT1G54110		AT1G78730
AT1G54115		AT1G78790
AT1G54130		AT1G78815
AT1G54140		AT1G78915
AT1G54150		AT1G78920
AT1G54170		AT1G78930
AT1G54200		AT1G78955
AT1G54210		AT1G79020
AT1G54260		AT1G79040
AT1G54270		AT1G79080
AT1G54320		AT1G79110
AT1G54370		AT1G79120
AT1G54380		AT1G79160
AT1G54390		AT1G79200
AT1G54410		AT1G79210
AT1G54460		AT1G79220
AT1G54490		AT1G79260
AT1G54500		AT1G79270
AT1G54510		AT1G79280
AT1G54520		AT1G79310
AT1G54570		AT1G79360
AT1G54580		AT1G79390
AT1G54610		AT1G79410
AT1G54630		AT1G79440
AT1G54650		AT1G79450
AT1G54680		AT1G79490
AT1G54710		AT1G79500
AT1G54770		AT1G79520
AT1G54830		AT1G79610
AT1G54850		AT1G79650
AT1G54920		AT1G79660
AT1G54990		AT1G79680
AT1G55000		AT1G79700
AT1G55020		AT1G79740
AT1G55080		AT1G79880
AT1G55090		AT1G79900
AT1G55120		AT1G80110
AT1G55150		AT1G80150
AT1G55152		AT1G80160
AT1G55160		AT1G80170
AT1G55170		AT1G80190
AT1G55190		AT1G80245
AT1G55205		AT1G80270
AT1G55210		AT1G80290
AT1G55250		AT1G80320
AT1G55270		AT1G80325
AT1G55280		AT1G80360
[truncated: 10,152 more rows]
