# Supplementary material for: Histone acetylation orchestrates wound-induced transcriptional activation and cellular reprogramming in Arabidopsis
Source: Commun Biol. 2019 Nov 4;2:404. doi: 10.1038/s42003-019-0646-5 (PMC6828771; doi:10.1038/s42003-019-0646-5)
Supplement: Supplementary file 9 — Supplementary Data 7 [file 42003_2019_646_MOESM9_ESM.xlsx]

## Sheet: MB3_downregulated_genes
Supplementary Table 7: List of genes down-regulated (FC < -1.5) by exposure to 25 µM MB3, at least at one time point between 0 h and 6 h after wounding
Gene ID	Induced by wounding	Pre-wound H3K9/14ac	Post-wound H3K9/14ac
AT1G01070	NO	NO	NO
AT1G01130	NO	YES	NO
AT1G01190	NO	NO	NO
AT1G01420	NO	YES	NO
AT1G01430	NO	YES	NO
AT1G01453	NO	NO	NO
AT1G01580	NO	NO	NO
AT1G01620	NO	YES	NO
AT1G01660	NO	NO	NO
AT1G01690	NO	NO	NO
AT1G01750	NO	NO	NO
AT1G01770	YES	NO	NO
AT1G01780	NO	YES	NO
AT1G01790	NO	NO	NO
AT1G01830	NO	YES	NO
AT1G02205	NO	NO	NO
AT1G02280	NO	NO	NO
AT1G02300	NO	YES	NO
AT1G02340	YES	YES	NO
AT1G02570	NO	NO	YES
AT1G02575	NO	NO	NO
AT1G02640	YES	NO	NO
AT1G02720	NO	YES	NO
AT1G02730	NO	NO	NO
AT1G02810	NO	YES	NO
AT1G02900	NO	YES	NO
AT1G03010	NO	NO	NO
AT1G03400	NO	YES	NO
AT1G03420	NO	YES	NO
AT1G03457	NO	YES	NO
AT1G03550	NO	NO	NO
AT1G03545	NO	NO	NO
AT1G03620	NO	NO	NO
AT1G03630	NO	NO	NO
AT1G03780	NO	NO	NO
AT1G03840	NO	NO	NO
AT1G03870	NO	YES	NO
AT1G03920	NO	NO	NO
AT1G04020	NO	NO	NO
AT1G04040	NO	NO	NO
AT1G04160	NO	NO	NO
AT1G04240	NO	YES	NO
AT1G04250	NO	YES	NO
AT1G04350	NO	YES	NO
AT1G04430	NO	YES	NO
AT1G04610	NO	NO	NO
AT1G04700	NO	NO	NO
AT1G05000	NO	YES	NO
AT1G05020	NO	NO	NO
AT1G05140	NO	YES	NO
AT1G05150	NO	YES	NO
AT1G05190	NO	NO	NO
AT1G05220	NO	NO	NO
AT1G05240	NO	NO	NO
AT1G05250	NO	NO	NO
AT1G05260	NO	NO	NO
AT1G05320	NO	YES	NO
AT1G05430	NO	YES	NO
AT1G05570	NO	YES	NO
AT1G05590	NO	NO	NO
AT1G05630	NO	NO	NO
AT1G05640	NO	YES	NO
AT1G05700	YES	NO	NO
AT1G05850	NO	YES	NO
AT1G05990	NO	NO	NO
AT1G06000	NO	YES	NO
AT1G06002	NO	YES	NO
AT1G06120	NO	NO	NO
AT1G06640	NO	YES	NO
AT1G06660	NO	NO	NO
AT1G06680	NO	NO	NO
AT1G06923	NO	NO	NO
AT1G07119	NO	NO	NO
AT1G07120	NO	NO	NO
AT1G07320	NO	YES	NO
AT1G07550	NO	YES	NO
AT1G07560	NO	NO	NO
AT1G07610	NO	NO	NO
AT1G07650	NO	YES	NO
AT1G07740	NO	NO	NO
AT1G07730	NO	NO	NO
AT1G07880	NO	NO	NO
AT1G08010	NO	YES	NO
AT1G08040	NO	YES	NO
AT1G08190	NO	YES	NO
AT1G08280	NO	YES	NO
AT1G08320	NO	YES	NO
AT1G08340	NO	NO	NO
AT1G08500	NO	NO	NO
AT1G08540	NO	NO	NO
AT1G08560	NO	NO	NO
AT1G08590	YES	YES	NO
AT1G08592	NO	YES	NO
AT1G08650	NO	YES	NO
AT1G08670	NO	NO	NO
AT1G08730	NO	NO	NO
AT1G08980	NO	YES	NO
AT1G08990	NO	YES	NO
AT1G09010	NO	YES	NO
AT1G09155	NO	NO	NO
AT1G09170	NO	NO	NO
AT1G09340	NO	NO	NO
AT1G09390	NO	YES	NO
AT1G09540	NO	NO	NO
AT1G09560	NO	YES	NO
AT1G09750	NO	NO	NO
AT1G09850	NO	YES	NO
AT1G10090	YES	YES	NO
AT1G10120	NO	YES	NO
AT1G10140	YES	YES	YES
AT1G10200	NO	YES	NO
AT1G10340	YES	YES	NO
AT1G10350	NO	YES	NO
AT1G10360	NO	NO	NO
AT1G10550	NO	NO	NO
AT1G10610	NO	NO	NO
AT1G10640	NO	NO	NO
AT1G11130	NO	YES	NO
AT1G11175	NO	YES	NO
AT1G11210	YES	YES	YES
AT1G11220	NO	YES	NO
AT1G11260	YES	YES	YES
AT1G11380	YES	YES	NO
AT1G11440	NO	YES	NO
AT1G11460	NO	NO	NO
AT1G11530	NO	YES	NO
AT1G11540	NO	NO	NO
AT1G11545	NO	NO	NO
AT1G11600	NO	NO	NO
AT1G11655	NO	NO	NO
AT1G11670	YES	NO	YES
AT1G11740	NO	NO	NO
AT1G11860	NO	YES	NO
AT1G12040	NO	NO	NO
AT1G12080	NO	NO	NO
AT1G12090	NO	NO	NO
AT1G12110	NO	YES	NO
AT1G12120	NO	YES	NO
AT1G12150	NO	NO	NO
AT1G12240	NO	YES	NO
AT1G12500	NO	YES	NO
AT1G12530	NO	YES	NO
AT1G12550	NO	YES	NO
AT1G12560	NO	NO	NO
AT1G12580	NO	YES	NO
AT1G12950	YES	YES	YES
AT1G13080	NO	NO	NO
AT1G13250	NO	NO	NO
AT1G13300	YES	YES	NO
AT1G13420	NO	NO	NO
AT1G13430	NO	NO	NO
AT1G13450	NO	YES	NO
AT1G13460	NO	YES	NO
AT1G13480	NO	NO	NO
AT1G13600	NO	NO	NO
AT1G13635	NO	NO	NO
AT1G13670	NO	NO	NO
AT1G13830	NO	YES	NO
AT1G13930	NO	YES	NO
AT1G13970	NO	YES	NO
AT1G14070	NO	YES	NO
AT1G14160	NO	NO	NO
AT1G14170	NO	NO	NO
AT1G14185	NO	YES	NO
AT1G14210	NO	YES	NO
AT1G14220	NO	NO	NO
AT1G14270	NO	NO	NO
AT1G14280	NO	NO	NO
AT1G14290	NO	NO	NO
AT1G14310	NO	YES	NO
AT1G14380	NO	YES	NO
AT1G14455	NO	NO	NO
AT1G14580	NO	NO	NO
AT1G14720	NO	YES	NO
AT1G14730	NO	YES	NO
AT1G15210	NO	YES	NO
AT1G15290	YES	NO	NO
AT1G15340	NO	YES	NO
AT1G15380	YES	NO	YES
AT1G15460	NO	NO	NO
AT1G15640	YES	YES	NO
AT1G15670	YES	YES	YES
AT1G15710	NO	YES	NO
AT1G15830	NO	YES	YES
AT1G16110	NO	YES	NO
AT1G16170	NO	YES	NO
AT1G16370	YES	YES	YES
AT1G16400	NO	NO	NO
AT1G16440	NO	NO	NO
AT1G16630	NO	NO	NO
AT1G16800	NO	NO	NO
AT1G16858	NO	YES	NO
AT1G16860	NO	YES	NO
AT1G16880	NO	YES	NO
AT1G16930	NO	YES	NO
AT1G17120	NO	YES	NO
AT1G17190	YES	YES	YES
AT1G17230	YES	NO	NO
AT1G17232	NO	NO	NO
AT1G17480	NO	NO	NO
AT1G17490	NO	YES	NO
AT1G17590	NO	NO	NO
AT1G17940	NO	NO	NO
AT1G17970	NO	YES	NO
AT1G18060	NO	NO	NO
AT1G18100	YES	YES	NO
AT1G18200	YES	YES	NO
AT1G18370	NO	NO	NO
AT1G18415	NO	YES	NO
AT1G18420	NO	YES	NO
AT1G18460	YES	YES	NO
AT1G18490	NO	YES	NO
AT1G18550	NO	NO	NO
AT1G18590	YES	YES	YES
AT1G18840	NO	YES	NO
AT1G18860	YES	NO	NO
AT1G18880	NO	NO	NO
AT1G18940	NO	NO	NO
AT1G19000	NO	YES	NO
AT1G19050	NO	YES	NO
AT1G19170	NO	YES	YES
AT1G19190	NO	YES	YES
AT1G19220	NO	YES	NO
AT1G19330	NO	YES	NO
AT1G19350	NO	YES	NO
AT1G19600	NO	YES	NO
AT1G19700	NO	YES	NO
AT1G19710	NO	YES	NO
AT1G19715	NO	NO	NO
AT1G19720	NO	NO	NO
AT1G19835	NO	YES	NO
AT1G19900	NO	NO	NO
AT1G19920	NO	YES	NO
AT1G19960	NO	YES	NO
AT1G20010	NO	NO	NO
AT1G20340	NO	NO	NO
AT1G20390	NO	NO	NO
AT1G20620	NO	YES	NO
AT1G20650	NO	YES	NO
AT1G20840	NO	YES	NO
AT1G20990	NO	NO	NO
AT1G21050	NO	NO	NO
AT1G21440	YES	NO	NO
AT1G21860	NO	NO	NO
AT1G21920	NO	NO	NO
AT1G22060	NO	YES	NO
AT1G22160	NO	NO	NO
AT1G22260	NO	NO	NO
AT1G22330	NO	NO	NO
AT1G22350	NO	NO	YES
AT1G22430	YES	YES	NO
AT1G22440	NO	YES	NO
AT1G22500	NO	YES	NO
AT1G22540	NO	YES	NO
AT1G22550	YES	YES	NO
AT1G23000	NO	NO	NO
AT1G23020	NO	YES	NO
AT1G23030	NO	YES	NO
AT1G23052	NO	YES	NO
AT1G23050	NO	YES	NO
AT1G23090	NO	NO	NO
AT1G23120	YES	YES	YES
AT1G23160	NO	NO	NO
AT1G23210	NO	NO	NO
AT1G23760	YES	YES	NO
AT1G23790	NO	NO	NO
AT1G23870	YES	YES	YES
AT1G24100	YES	YES	NO
AT1G24120	NO	YES	NO
AT1G24130	NO	NO	NO
AT1G24160	NO	YES	NO
AT1G24280	NO	NO	NO
AT1G24320	NO	NO	NO
AT1G24405	NO	NO	NO
AT1G24420	NO	NO	NO
AT1G24430	NO	NO	NO
AT1G24450	NO	YES	NO
AT1G24530	YES	NO	NO
AT1G24625	NO	YES	NO
AT1G24792	NO	NO	NO
AT1G24879	NO	NO	NO
AT1G25053	NO	NO	NO
AT1G25141	NO	NO	NO
AT1G25230	YES	YES	NO
AT1G25240	NO	NO	NO
AT1G25422	NO	NO	NO
AT1G25450	NO	NO	NO
AT1G26130	NO	NO	NO
AT1G26150	NO	YES	NO
AT1G26208	NO	NO	NO
AT1G26210	NO	NO	NO
AT1G26250	YES	NO	YES
AT1G26360	NO	NO	NO
AT1G26650	NO	NO	NO
AT1G26760	NO	NO	NO
AT1G26960	NO	YES	NO
AT1G27140	NO	NO	NO
AT1G27380	NO	NO	NO
AT1G27440	NO	YES	NO
AT1G27660	NO	NO	NO
AT1G27670	NO	YES	NO
AT1G27740	NO	NO	NO
AT1G27920	NO	NO	NO
AT1G27921	NO	YES	NO
AT1G27940	NO	NO	NO
AT1G28130	NO	YES	NO
AT1G28330	YES	YES	YES
AT1G28400	NO	YES	NO
AT1G28440	NO	YES	NO
AT1G28590	NO	NO	NO
AT1G28620	NO	YES	NO
AT1G28660	NO	NO	NO
AT1G29020	YES	NO	NO
AT1G29050	NO	YES	NO
AT1G29170	NO	NO	NO
AT1G29179	YES	YES	NO
AT1G29240	NO	NO	NO
AT1G29280	NO	YES	NO
AT1G29470	NO	YES	NO
AT1G29520	NO	NO	NO
AT1G29540	NO	NO	NO
AT1G29700	NO	NO	NO
AT1G29790	NO	YES	NO
AT1G30130	NO	YES	NO
AT1G30140	NO	NO	NO
AT1G30260	YES	YES	NO
AT1G30280	NO	NO	NO
AT1G30282	NO	NO	NO
AT1G30360	NO	YES	NO
AT1G30380	NO	NO	NO
AT1G30510	NO	YES	NO
AT1G30530	YES	NO	NO
AT1G30560	NO	NO	NO
AT1G30570	NO	YES	NO
AT1G30610	NO	YES	NO
AT1G30650	NO	NO	NO
AT1G30720	YES	YES	YES
AT1G30750	NO	NO	YES
AT1G30840	NO	NO	NO
AT1G30850	NO	NO	NO
AT1G30870	NO	NO	NO
AT1G30900	NO	NO	NO
AT1G30990	NO	NO	NO
AT1G31040	NO	NO	NO
AT1G31070	NO	YES	NO
AT1G31120	NO	YES	NO
AT1G31230	NO	NO	NO
AT1G31300	NO	YES	NO
AT1G31320	NO	YES	NO
AT1G31330	NO	NO	NO
AT1G31710	NO	YES	NO
AT1G31750	NO	NO	NO
AT1G31830	NO	YES	NO
AT1G31885	NO	YES	NO
AT1G32070	NO	YES	NO
AT1G32450	NO	NO	NO
AT1G32470	NO	NO	NO
AT1G32640	YES	NO	YES
AT1G32690	NO	YES	NO
AT1G32700	YES	NO	YES
AT1G33240	NO	YES	NO
AT1G33260	NO	YES	NO
AT1G33670	NO	NO	NO
AT1G33800	NO	YES	NO
AT1G34040	NO	YES	NO
AT1G34060	NO	NO	NO
AT1G34110	NO	YES	NO
AT1G34130	NO	YES	NO
AT1G34330	NO	NO	NO
AT1G34355	NO	NO	NO
AT1G34420	YES	YES	NO
AT1G34510	NO	NO	NO
AT1G34520	NO	NO	NO
AT1G34540	NO	NO	NO
AT1G34760	NO	NO	NO
AT1G35186	NO	NO	NO
AT1G35240	NO	NO	NO
AT1G35250	NO	NO	NO
AT1G35255	NO	YES	NO
AT1G35260	NO	YES	NO
AT1G35330	NO	NO	NO
AT1G35420	NO	NO	NO
AT1G35515	YES	YES	NO
AT1G35560	NO	YES	NO
AT1G35612	NO	YES	NO
AT1G35620	NO	YES	NO
AT1G38065	NO	NO	NO
AT1G38131	NO	YES	NO
AT1G41830	NO	NO	NO
AT1G42540	NO	YES	NO
AT1G42550	YES	NO	NO
AT1G43020	NO	NO	NO
AT1G43650	NO	NO	NO
AT1G44000	NO	YES	NO
AT1G44020	NO	NO	NO
AT1G44030	NO	NO	NO
AT1G44050	YES	NO	NO
AT1G44160	NO	NO	NO
AT1G44542	NO	NO	NO
AT1G44575	NO	NO	NO
AT1G44800	YES	NO	NO
AT1G44920	NO	NO	NO
AT1G44970	NO	NO	NO
AT1G45015	YES	NO	NO
AT1G45020	NO	NO	NO
AT1G45163	NO	YES	NO
AT1G45165	NO	YES	YES
AT1G45201	YES	NO	NO
AT1G45249	NO	YES	NO
AT1G45474	NO	NO	NO
AT1G45545	NO	NO	NO
AT1G46768	NO	YES	YES
AT1G47395	YES	NO	NO
AT1G47480	NO	YES	NO
AT1G47610	YES	NO	NO
AT1G47655	NO	NO	NO
AT1G47670	NO	NO	NO
AT1G47740	NO	YES	NO
AT1G47820	NO	NO	NO
AT1G47860	NO	NO	NO
AT1G48050	NO	YES	NO
AT1G48280	NO	NO	NO
AT1G48500	YES	NO	NO
AT1G48670	NO	NO	NO
AT1G48690	NO	YES	NO
AT1G48760	NO	YES	NO
AT1G48750	NO	YES	NO
AT1G48800	NO	NO	NO
AT1G48870	NO	NO	NO
AT1G48930	NO	NO	NO
AT1G48960	NO	YES	NO
AT1G49000	NO	YES	NO
AT1G49160	NO	NO	NO
AT1G49200	YES	NO	NO
AT1G49230	NO	NO	NO
AT1G49320	NO	YES	NO
AT1G49450	NO	YES	NO
AT1G49480	NO	YES	NO
AT1G49490	YES	YES	NO
AT1G49500	YES	YES	NO
AT1G49580	NO	YES	NO
AT1G49660	NO	YES	NO
AT1G49720	NO	YES	NO
AT1G49820	NO	YES	NO
AT1G49860	NO	NO	NO
AT1G49870	NO	NO	NO
AT1G50060	NO	NO	NO
AT1G50560	NO	NO	NO
AT1G50790	NO	YES	NO
AT1G50900	NO	NO	NO
AT1G50930	NO	NO	NO
AT1G51100	NO	YES	NO
AT1G51140	NO	YES	NO
AT1G51260	NO	NO	NO
AT1G51400	NO	NO	NO
AT1G51402	NO	YES	NO
AT1G51405	NO	NO	NO
AT1G51440	NO	NO	NO
AT1G51620	YES	NO	NO
AT1G51630	NO	YES	NO
AT1G51790	YES	NO	NO
AT1G51820	YES	NO	NO
AT1G51830	NO	NO	NO
AT1G51840	NO	YES	NO
AT1G51850	NO	YES	NO
AT1G51860	NO	NO	NO
AT1G51870	NO	NO	NO
AT1G51880	NO	NO	NO
AT1G51890	YES	NO	NO
AT1G52060	NO	NO	NO
AT1G52070	NO	NO	NO
AT1G52100	YES	NO	YES
AT1G52120	NO	NO	NO
AT1G52140	NO	NO	YES
AT1G52190	NO	NO	NO
AT1G52240	YES	YES	NO
AT1G52410	NO	NO	NO
AT1G52618	NO	YES	NO
AT1G52660	NO	NO	NO
AT1G52710	NO	YES	NO
AT1G52750	NO	NO	NO
AT1G52820	NO	NO	NO
AT1G52825	NO	YES	NO
AT1G52910	NO	NO	NO
AT1G53070	NO	NO	NO
AT1G53140	NO	NO	NO
AT1G53163	NO	NO	NO
AT1G53210	NO	YES	NO
AT1G53300	NO	YES	NO
AT1G53500	NO	NO	NO
AT1G53510	NO	YES	NO
AT1G53610	NO	NO	NO
AT1G53633	NO	YES	NO
AT1G53635	NO	NO	NO
AT1G53640	NO	NO	NO
AT1G53680	NO	NO	NO
AT1G53710	NO	YES	NO
AT1G53800	NO	YES	NO
AT1G53801	NO	NO	NO
AT1G53830	NO	NO	YES
AT1G53885	YES	NO	NO
AT1G53903	YES	NO	NO
AT1G53920	YES	NO	NO
AT1G53940	NO	NO	NO
AT1G54010	YES	NO	YES
AT1G54180	NO	NO	NO
AT1G54360	NO	NO	NO
AT1G54410	NO	NO	YES
AT1G54500	NO	YES	NO
AT1G54510	NO	YES	NO
AT1G54530	NO	NO	NO
AT1G54660	NO	NO	NO
AT1G54740	YES	NO	NO
AT1G54920	NO	YES	NO
AT1G54940	NO	NO	NO
AT1G54970	YES	NO	NO
AT1G55130	NO	NO	NO
AT1G55152	NO	YES	NO
AT1G55240	NO	NO	NO
AT1G55290	NO	NO	NO
AT1G55360	NO	YES	NO
AT1G55420	NO	NO	NO
AT1G55550	NO	NO	NO
AT1G55580	YES	YES	YES
AT1G55630	NO	YES	NO
AT1G55640	NO	NO	NO
AT1G55910	NO	NO	NO
AT1G56010	NO	YES	NO
AT1G56020	NO	YES	NO
AT1G56160	NO	NO	NO
AT1G56220	NO	YES	NO
AT1G56550	NO	NO	NO
AT1G56660	YES	YES	NO
AT1G56720	NO	NO	NO
AT1G57560	NO	NO	NO
AT1G57570	NO	NO	NO
AT1G57590	NO	NO	NO
AT1G57620	NO	YES	NO
AT1G57870	NO	YES	NO
AT1G57980	NO	YES	NO
AT1G58037	NO	NO	NO
AT1G58210	NO	YES	NO
AT1G58270	NO	YES	NO
AT1G58350	NO	YES	NO
AT1G58520	NO	NO	NO
AT1G59580	NO	YES	NO
AT1G59740	YES	YES	NO
AT1G59750	NO	YES	NO
AT1G59840	NO	NO	NO
AT1G59850	NO	NO	YES
AT1G59970	NO	YES	NO
AT1G60050	NO	NO	NO
AT1G60095	NO	NO	NO
AT1G60140	YES	YES	NO
AT1G60160	NO	YES	NO
AT1G60190	YES	YES	YES
AT1G60260	NO	NO	NO
AT1G60270	NO	NO	NO
AT1G60390	NO	NO	NO
AT1G60505	NO	YES	NO
AT1G60510	NO	YES	NO
AT1G60520	NO	NO	NO
AT1G60560	NO	YES	NO
AT1G60680	NO	NO	NO
AT1G60690	NO	NO	NO
AT1G60790	NO	YES	NO
AT1G60800	NO	YES	NO
AT1G60950	NO	YES	NO
AT1G61050	NO	YES	NO
AT1G61080	NO	NO	NO
AT1G61480	NO	NO	NO
AT1G61590	NO	NO	NO
AT1G61600	NO	NO	NO
AT1G61740	YES	YES	NO
AT1G61840	NO	NO	NO
AT1G61930	NO	NO	NO
AT1G61950	NO	NO	NO
AT1G61970	NO	YES	NO
AT1G62190	NO	NO	NO
AT1G62262	NO	NO	NO
AT1G62280	NO	NO	NO
AT1G62310	NO	YES	NO
AT1G62370	NO	YES	NO
AT1G62440	NO	NO	YES
AT1G62500	NO	NO	NO
AT1G62540	NO	NO	NO
AT1G62660	YES	YES	NO
AT1G62680	NO	YES	NO
AT1G62770	NO	NO	NO
AT1G62800	NO	YES	NO
AT1G62870	NO	NO	NO
AT1G62930	NO	YES	NO
AT1G62975	YES	YES	NO
AT1G62980	NO	NO	NO
AT1G63000	NO	YES	NO
AT1G63050	NO	NO	NO
AT1G63100	NO	NO	NO
AT1G63130	NO	YES	NO
AT1G63240	NO	YES	NO
AT1G63350	NO	NO	NO
AT1G63380	NO	YES	NO
AT1G63390	NO	YES	YES
AT1G63600	NO	NO	NO
AT1G63610	NO	YES	NO
AT1G63930	NO	NO	YES
AT1G64170	NO	YES	NO
AT1G64210	NO	YES	NO
AT1G64270	NO	NO	NO
AT1G64330	NO	YES	NO
AT1G64370	NO	NO	NO
AT1G64380	YES	YES	NO
AT1G64390	NO	YES	NO
AT1G64405	NO	NO	NO
AT1G64500	YES	NO	NO
AT1G64510	NO	YES	NO
AT1G64530	NO	YES	NO
AT1G64720	NO	YES	YES
AT1G64890	NO	YES	NO
AT1G64910	NO	NO	NO
AT1G65010	NO	YES	NO
AT1G65060	YES	NO	NO
AT1G65180	NO	NO	NO
AT1G65310	NO	NO	NO
AT1G65320	NO	YES	NO
AT1G65484	NO	NO	NO
AT1G65486	NO	NO	NO
AT1G65590	NO	YES	NO
AT1G65610	NO	NO	NO
AT1G65845	NO	YES	NO
AT1G65850	NO	YES	NO
AT1G65900	NO	NO	NO
AT1G65985	NO	YES	NO
AT1G66140	NO	NO	NO
AT1G66180	NO	NO	NO
AT1G66190	NO	YES	NO
AT1G66200	NO	YES	NO
AT1G66230	YES	NO	NO
AT1G66250	NO	YES	NO
AT1G66280	YES	YES	YES
AT1G66430	NO	YES	NO
AT1G66440	NO	YES	NO
AT1G66800	YES	NO	NO
AT1G67080	NO	YES	NO
AT1G67090	NO	NO	NO
AT1G67110	YES	NO	NO
AT1G67328	NO	YES	NO
AT1G67330	NO	YES	NO
AT1G67410	NO	YES	NO
AT1G67510	NO	YES	NO
AT1G67710	NO	NO	NO
AT1G67750	NO	NO	NO
AT1G67870	YES	NO	NO
AT1G67880	NO	YES	NO
AT1G67910	NO	NO	NO
AT1G67940	NO	YES	NO
AT1G68020	YES	YES	NO
AT1G68060	NO	YES	NO
AT1G68220	NO	YES	NO
AT1G68238	NO	YES	NO
AT1G68540	NO	NO	YES
AT1G68560	NO	YES	NO
AT1G68570	NO	NO	NO
AT1G68568	NO	NO	NO
AT1G68590	NO	YES	NO
AT1G68740	NO	NO	NO
AT1G68795	NO	YES	NO
AT1G68880	NO	NO	NO
AT1G68890	NO	NO	NO
AT1G68940	NO	YES	NO
AT1G68935	NO	NO	NO
AT1G69080	NO	NO	NO
AT1G69160	NO	NO	NO
AT1G69230	NO	NO	NO
AT1G69240	NO	NO	NO
AT1G69252	NO	YES	NO
AT1G69310	YES	NO	NO
AT1G69440	NO	YES	NO
AT1G69550	NO	YES	NO
AT1G69588	NO	NO	NO
AT1G69780	NO	YES	NO
AT1G69830	NO	YES	NO
AT1G69870	YES	NO	NO
AT1G70100	NO	NO	NO
AT1G70200	NO	YES	NO
AT1G70210	YES	YES	NO
AT1G70230	NO	YES	NO
AT1G70290	YES	YES	YES
AT1G70330	NO	YES	NO
AT1G70340	NO	YES	NO
AT1G70370	NO	YES	NO
AT1G70410	NO	YES	NO
AT1G70460	NO	NO	NO
AT1G70470	NO	NO	NO
AT1G70690	NO	YES	NO
AT1G70710	NO	NO	NO
AT1G70850	NO	YES	NO
AT1G70860	NO	YES	NO
AT1G70880	NO	YES	NO
AT1G70885	NO	YES	NO
AT1G70890	NO	YES	NO
AT1G70895	NO	YES	NO
AT1G70900	NO	YES	NO
AT1G70920	YES	YES	YES
AT1G70990	NO	YES	NO
AT1G71050	NO	NO	NO
AT1G71090	NO	NO	YES
AT1G71720	NO	NO	NO
AT1G71740	NO	NO	NO
AT1G71910	NO	YES	NO
AT1G71960	NO	NO	NO
AT1G71980	NO	YES	NO
AT1G72125	NO	YES	NO
AT1G72130	NO	YES	NO
AT1G72140	YES	YES	NO
AT1G72160	NO	YES	NO
AT1G72180	NO	YES	NO
AT1G72200	NO	YES	NO
AT1G72220	NO	YES	NO
AT1G72300	NO	YES	NO
AT1G72310	NO	YES	NO
AT1G72360	YES	YES	NO
AT1G72410	NO	NO	NO
AT1G72430	NO	YES	NO
AT1G72500	NO	YES	NO
AT1G72810	NO	YES	NO
AT1G72820	YES	YES	NO
AT1G72860	NO	YES	NO
AT1G72855	NO	YES	NO
AT1G72870	NO	YES	NO
AT1G73020	NO	YES	NO
AT1G73090	NO	NO	NO
AT1G73120	NO	NO	NO
AT1G73170	NO	YES	NO
AT1G73210	YES	YES	NO
AT1G73220	NO	NO	NO
AT1G73270	NO	NO	YES
AT1G73280	NO	YES	NO
AT1G73300	NO	NO	NO
AT1G73310	NO	NO	NO
AT1G73330	NO	YES	NO
AT1G73340	YES	NO	NO
AT1G73390	NO	YES	NO
AT1G73580	NO	NO	NO
AT1G73640	NO	YES	NO
AT1G73660	NO	YES	NO
AT1G73680	NO	NO	NO
AT1G73780	NO	NO	NO
AT1G73860	NO	NO	NO
AT1G74070	NO	NO	YES
AT1G74090	NO	YES	YES
AT1G74100	YES	YES	YES
AT1G74120	NO	YES	NO
AT1G74180	NO	NO	NO
AT1G74210	NO	YES	NO
AT1G74430	YES	YES	NO
AT1G74440	NO	YES	NO
AT1G74458	YES	YES	NO
AT1G74470	NO	NO	NO
AT1G74520	NO	YES	NO
AT1G74580	NO	YES	NO
AT1G74660	NO	YES	NO
AT1G74680	NO	YES	NO
AT1G74770	NO	NO	NO
AT1G74830	NO	NO	NO
AT1G74940	NO	YES	NO
AT1G75140	NO	YES	NO
AT1G75160	NO	NO	NO
AT1G75220	YES	YES	YES
AT1G75310	NO	YES	NO
AT1G75380	NO	YES	NO
AT1G75410	NO	YES	NO
AT1G75420	NO	YES	NO
AT1G75520	NO	NO	NO
AT1G75540	NO	YES	NO
AT1G75620	NO	NO	NO
AT1G75640	NO	NO	NO
AT1G75680	NO	YES	NO
AT1G75780	NO	NO	NO
AT1G75800	NO	NO	NO
AT1G75840	NO	YES	NO
AT1G76020	NO	YES	NO
AT1G76160	YES	YES	YES
AT1G76180	YES	YES	YES
AT1G76240	NO	NO	NO
AT1G76460	NO	YES	NO
AT1G76540	NO	NO	NO
AT1G76560	NO	YES	NO
AT1G76620	NO	NO	NO
AT1G76790	YES	YES	YES
AT1G76800	NO	NO	NO
AT1G76890	NO	NO	NO
AT1G76892	NO	NO	NO
AT1G76952	NO	NO	NO
AT1G77130	NO	NO	NO
AT1G77145	NO	NO	YES
AT1G77260	NO	YES	NO
AT1G77520	NO	YES	NO
AT1G77525	NO	YES	NO
AT1G77530	NO	YES	NO
AT1G77580	NO	NO	NO
AT1G77690	NO	NO	NO
AT1G77730	NO	NO	NO
AT1G77740	NO	YES	NO
AT1G77885	NO	YES	NO
AT1G77990	NO	NO	NO
AT1G77992	NO	NO	NO
AT1G78020	NO	NO	NO
AT1G78090	NO	NO	NO
AT1G78100	NO	NO	NO
AT1G78120	NO	YES	NO
AT1G78230	YES	NO	NO
AT1G78260	NO	NO	NO
AT1G78270	NO	YES	NO
AT1G78265	NO	YES	NO
AT1G78290	NO	YES	NO
AT1G78320	NO	NO	NO
AT1G78370	YES	NO	NO
AT1G78440	NO	NO	NO
AT1G78476	NO	YES	NO
AT1G78480	NO	YES	NO
AT1G78530	YES	NO	NO
AT1G78630	NO	YES	NO
AT1G78680	NO	YES	NO
AT1G78780	NO	YES	NO
AT1G78950	NO	NO	NO
AT1G78970	NO	NO	NO
AT1G78990	NO	NO	NO
AT1G79030	NO	YES	NO
AT1G79040	NO	YES	NO
AT1G79110	NO	YES	NO
AT1G79250	NO	NO	NO
AT1G79320	NO	NO	NO
AT1G79420	NO	NO	NO
AT1G79470	NO	NO	NO
AT1G79630	NO	YES	NO
AT1G79760	NO	NO	NO
AT1G79850	NO	YES	NO
AT1G79860	NO	NO	NO
AT1G79870	NO	YES	NO
AT1G80050	NO	NO	NO
AT1G80180	NO	YES	NO
AT1G80290	NO	YES	YES
AT1G80340	NO	NO	NO
AT1G80420	NO	YES	YES
AT1G80440	YES	YES	YES
AT1G80570	NO	YES	NO
AT1G80630	NO	NO	NO
AT1G80640	NO	YES	NO
AT1G80650	YES	YES	NO
AT1G80660	NO	NO	NO
AT1G80730	NO	NO	NO
AT1G80830	NO	YES	NO
AT1G80870	YES	YES	NO
AT2G01520	NO	YES	NO
AT2G01530	NO	NO	NO
AT2G01570	NO	NO	NO
AT2G01580	NO	NO	NO
AT2G01820	NO	YES	NO
AT2G01830	NO	YES	NO
AT2G01860	NO	YES	NO
AT2G01880	YES	YES	NO
AT2G01890	NO	NO	NO
AT2G01900	NO	NO	NO
AT2G01910	NO	YES	NO
AT2G01950	NO	YES	NO
AT2G02020	NO	NO	NO
AT2G02070	NO	YES	NO
AT2G02620	NO	NO	NO
AT2G02950	NO	NO	NO
AT2G03090	NO	NO	NO
AT2G03440	NO	YES	NO
AT2G03450	NO	YES	NO
AT2G03720	NO	NO	NO
AT2G03810	NO	YES	NO
AT2G03890	NO	YES	NO
AT2G03980	NO	NO	NO
AT2G04025	NO	NO	NO
AT2G04090	NO	YES	NO
AT2G04270	NO	NO	NO
AT2G04280	NO	YES	NO
AT2G04650	NO	YES	NO
AT2G04660	NO	YES	NO
AT2G04680	NO	NO	NO
AT2G04690	NO	YES	NO
AT2G04780	NO	YES	NO
AT2G04800	NO	YES	NO
AT2G04842	NO	YES	NO
AT2G05160	NO	NO	NO
AT2G05180	NO	NO	NO
AT2G05185	NO	NO	NO
AT2G05260	NO	YES	NO
AT2G05310	NO	NO	NO
AT2G05440	NO	YES	NO
AT2G05518	NO	YES	NO
AT2G05920	NO	NO	NO
AT2G06520	NO	NO	NO
AT2G06850	NO	YES	NO
AT2G06925	NO	NO	NO
AT2G11240	NO	YES	NO
AT2G11880	NO	YES	NO
AT2G12400	NO	YES	NO
AT2G12462	NO	NO	NO
AT2G13360	YES	YES	NO
AT2G13690	NO	YES	NO
AT2G13910	NO	NO	NO
AT2G13975	NO	YES	NO
AT2G14045	NO	YES	NO
AT2G14090	NO	YES	NO
AT2G14100	NO	YES	NO
AT2G14510	NO	NO	NO
AT2G14760	NO	NO	NO
AT2G14890	NO	YES	NO
AT2G14960	NO	NO	NO
AT2G15300	NO	YES	NO
AT2G15320	NO	YES	NO
AT2G15350	NO	NO	NO
AT2G15370	NO	NO	NO
AT2G15390	YES	YES	YES
AT2G15560	NO	YES	NO
AT2G15620	NO	NO	NO
AT2G15880	YES	NO	NO
AT2G15890	YES	NO	YES
AT2G15970	NO	NO	NO
AT2G16005	NO	NO	NO
AT2G16380	YES	YES	NO
AT2G16390	YES	NO	NO
AT2G16400	NO	YES	NO
AT2G16430	NO	NO	NO
AT2G16720	NO	YES	NO
AT2G16750	NO	NO	NO
AT2G16880	NO	YES	NO
AT2G16890	YES	NO	NO
AT2G16895	YES	NO	NO
AT2G16970	NO	YES	NO
AT2G16980	NO	NO	NO
AT2G16990	NO	YES	NO
AT2G17050	NO	NO	NO
AT2G17060	NO	NO	NO
AT2G17590	NO	NO	NO
AT2G17820	YES	YES	NO
AT2G17970	NO	NO	NO
AT2G18050	NO	NO	NO
AT2G18280	NO	YES	NO
AT2G18270	NO	YES	YES
AT2G18350	YES	YES	NO
AT2G18360	NO	NO	NO
AT2G18370	NO	NO	NO
AT2G18450	NO	NO	NO
AT2G18560	NO	YES	NO
AT2G18570	NO	YES	NO
AT2G18650	NO	YES	NO
AT2G18800	NO	NO	NO
AT2G18940	NO	YES	NO
AT2G18950	NO	YES	NO
AT2G18980	NO	NO	NO
AT2G19060	YES	NO	NO
AT2G19410	NO	NO	NO
AT2G19810	YES	NO	YES
AT2G19970	NO	NO	NO
AT2G19990	YES	NO	NO
AT2G20000	NO	YES	NO
AT2G20030	NO	NO	NO
AT2G20050	NO	YES	NO
AT2G20180	NO	YES	NO
AT2G20340	NO	NO	NO
AT2G20440	NO	YES	NO
AT2G20520	NO	NO	NO
AT2G20610	YES	NO	YES
AT2G20750	NO	NO	NO
AT2G20890	NO	YES	NO
AT2G21020	NO	NO	NO
AT2G21045	NO	YES	NO
AT2G21540	NO	NO	NO
AT2G21560	NO	NO	NO
AT2G21830	NO	NO	NO
AT2G21850	NO	NO	NO
AT2G21880	NO	NO	NO
AT2G22000	NO	NO	NO
AT2G22080	NO	YES	NO
AT2G22122	NO	YES	NO
AT2G22125	NO	YES	NO
AT2G22140	NO	NO	NO
AT2G22170	NO	NO	NO
AT2G22190	NO	YES	NO
AT2G22290	NO	NO	NO
AT2G22330	YES	YES	YES
AT2G22430	YES	NO	NO
AT2G22460	NO	NO	NO
AT2G22590	YES	NO	NO
AT2G22610	NO	NO	NO
AT2G22620	NO	NO	NO
AT2G22630	NO	YES	NO
AT2G22660	NO	YES	NO
AT2G22770	YES	YES	YES
AT2G22795	NO	YES	NO
AT2G22800	YES	NO	NO
AT2G22850	YES	YES	YES
AT2G22900	NO	YES	NO
AT2G22920	NO	YES	NO
AT2G22930	NO	NO	NO
AT2G22970	NO	YES	NO
AT2G22990	YES	NO	NO
AT2G23030	YES	YES	YES
AT2G23120	YES	YES	NO
AT2G23200	NO	YES	NO
AT2G23340	NO	NO	NO
AT2G23430	NO	YES	NO
AT2G23520	NO	YES	NO
AT2G23610	NO	NO	NO
AT2G23620	YES	YES	NO
AT2G23700	NO	YES	NO
AT2G23760	YES	YES	NO
AT2G23910	YES	NO	NO
AT2G24000	NO	NO	NO
AT2G24020	NO	YES	NO
AT2G24170	NO	YES	NO
AT2G24220	NO	YES	NO
AT2G24230	NO	NO	NO
AT2G24300	NO	NO	NO
AT2G24530	NO	YES	NO
AT2G24545	NO	NO	NO
AT2G24540	NO	NO	NO
AT2G24580	YES	NO	NO
AT2G24755	NO	YES	NO
AT2G24762	NO	NO	NO
AT2G24790	NO	NO	NO
AT2G24980	NO	NO	NO
AT2G25050	NO	NO	NO
AT2G25090	YES	YES	NO
AT2G25150	NO	NO	NO
AT2G25160	NO	NO	NO
AT2G25240	NO	NO	NO
AT2G25260	NO	YES	NO
AT2G25590	NO	YES	NO
AT2G25680	NO	NO	NO
AT2G25880	NO	NO	NO
AT2G25980	NO	NO	NO
AT2G26110	NO	YES	NO
AT2G26260	NO	NO	NO
AT2G26360	NO	YES	NO
AT2G26370	YES	NO	YES
AT2G26410	NO	NO	NO
AT2G26420	NO	NO	NO
AT2G26640	NO	YES	NO
AT2G26650	NO	YES	NO
AT2G26690	NO	NO	NO
AT2G26692	NO	NO	NO
AT2G26730	NO	YES	NO
AT2G26760	NO	NO	NO
AT2G26790	NO	YES	NO
AT2G26820	NO	NO	NO
AT2G26980	NO	YES	NO
AT2G27000	NO	YES	NO
AT2G27060	NO	YES	NO
AT2G27310	YES	NO	YES
AT2G27360	NO	YES	NO
AT2G27370	NO	NO	NO
AT2G27440	NO	NO	NO
AT2G27660	NO	YES	NO
AT2G27740	NO	NO	NO
AT2G27920	NO	NO	NO
AT2G28110	NO	NO	YES
AT2G28200	NO	YES	NO
AT2G28240	NO	YES	NO
AT2G28250	NO	YES	NO
AT2G28270	NO	NO	NO
AT2G28310	NO	YES	NO
AT2G28470	NO	NO	NO
AT2G28550	NO	YES	NO
AT2G28620	NO	NO	NO
AT2G28671	NO	YES	YES
AT2G28670	NO	YES	YES
AT2G28720	NO	YES	NO
AT2G28780	NO	NO	NO
AT2G28860	YES	NO	NO
AT2G28960	NO	NO	NO
AT2G28970	NO	NO	NO
AT2G28990	NO	NO	NO
AT2G29000	NO	NO	NO
AT2G29010	NO	NO	NO
AT2G29060	NO	YES	NO
AT2G29130	NO	NO	NO
AT2G29320	NO	NO	NO
AT2G29620	NO	NO	NO
AT2G29660	NO	YES	NO
AT2G29730	NO	YES	NO
AT2G29740	NO	YES	NO
AT2G29750	NO	YES	NO
AT2G29890	NO	NO	NO
AT2G29970	NO	YES	NO
AT2G29995	NO	NO	NO
AT2G30100	YES	YES	YES
AT2G30210	NO	NO	NO
AT2G30360	YES	YES	NO
AT2G30362	NO	YES	NO
AT2G30390	NO	YES	NO
AT2G30600	YES	YES	NO
AT2G30695	NO	NO	NO
AT2G30860	YES	YES	NO
AT2G31070	NO	NO	NO
AT2G31083	NO	NO	NO
AT2G31085	NO	NO	NO
AT2G31310	NO	NO	NO
AT2G31340	NO	YES	NO
AT2G31480	NO	NO	NO
AT2G31540	NO	NO	NO
AT2G31730	NO	YES	NO
AT2G31790	YES	NO	NO
AT2G32010	NO	YES	NO
AT2G32100	NO	NO	NO
AT2G32300	NO	NO	NO
AT2G32380	NO	NO	NO
AT2G32390	NO	NO	NO
AT2G32400	NO	NO	NO
AT2G32450	NO	YES	NO
AT2G32480	NO	YES	NO
AT2G32510	YES	NO	YES
AT2G32530	YES	NO	NO
AT2G32580	NO	YES	NO
AT2G32660	YES	NO	YES
AT2G32740	NO	YES	NO
AT2G32810	NO	NO	NO
AT2G32860	NO	NO	NO
AT2G32990	NO	NO	NO
AT2G33020	NO	NO	NO
AT2G33050	NO	YES	NO
AT2G33051	NO	YES	NO
AT2G33060	NO	YES	NO
AT2G33205	NO	NO	NO
AT2G33360	NO	YES	NO
AT2G33390	NO	YES	NO
AT2G33400	NO	NO	NO
AT2G33460	NO	NO	NO
AT2G33540	NO	YES	NO
AT2G33550	NO	YES	NO
AT2G33560	NO	NO	NO
AT2G33770	NO	YES	NO
AT2G33790	NO	NO	NO
AT2G33800	NO	YES	NO
AT2G33830	YES	YES	YES
AT2G33850	NO	NO	NO
AT2G33860	NO	YES	NO
AT2G33990	NO	YES	NO
AT2G34060	NO	NO	NO
AT2G34150	NO	NO	NO
AT2G34180	YES	NO	NO
AT2G34330	NO	NO	NO
AT2G34350	YES	NO	YES
AT2G34420	NO	NO	NO
AT2G34490	NO	YES	NO
AT2G34585	NO	YES	NO
AT2G34610	YES	NO	NO
AT2G34680	NO	YES	NO
AT2G34810	NO	NO	NO
AT2G34910	NO	NO	NO
AT2G34940	NO	NO	NO
AT2G35000	NO	YES	NO
AT2G35150	NO	NO	NO
AT2G35210	NO	NO	NO
AT2G35260	NO	NO	NO
AT2G35270	NO	NO	NO
AT2G35470	NO	YES	NO
AT2G35530	NO	NO	NO
AT2G35585	NO	YES	NO
AT2G35620	NO	NO	NO
AT2G35650	NO	NO	NO
AT2G35780	NO	YES	NO
AT2G35810	NO	YES	NO
AT2G35850	NO	NO	NO
AT2G35859	NO	YES	NO
AT2G35860	NO	YES	NO
AT2G35890	NO	NO	NO
AT2G35910	NO	YES	NO
AT2G35940	YES	YES	YES
AT2G35945	NO	YES	NO
AT2G35990	NO	NO	NO
AT2G36000	NO	YES	NO
AT2G36080	NO	NO	YES
AT2G36090	NO	NO	NO
AT2G36100	NO	NO	NO
AT2G36120	NO	NO	NO
AT2G36210	NO	NO	NO
AT2G36307	NO	YES	NO
AT2G36420	NO	YES	NO
AT2G36430	NO	YES	NO
AT2G36500	NO	NO	NO
AT2G36690	YES	YES	NO
AT2G36695	NO	NO	NO
AT2G36830	NO	NO	NO
AT2G36870	NO	NO	NO
AT2G36890	NO	YES	NO
AT2G36990	NO	NO	NO
AT2G37130	NO	YES	NO
AT2G37170	NO	YES	NO
AT2G37180	NO	NO	NO
AT2G37260	YES	NO	NO
AT2G37370	NO	NO	NO
AT2G37420	NO	NO	NO
AT2G37450	NO	YES	NO
AT2G37460	NO	NO	NO
AT2G37660	NO	NO	NO
AT2G37670	NO	NO	NO
AT2G37700	NO	NO	NO
AT2G37710	NO	YES	NO
AT2G37750	YES	YES	YES
AT2G37820	NO	NO	NO
AT2G37950	NO	NO	NO
AT2G38050	YES	YES	NO
AT2G38080	NO	NO	NO
AT2G38090	NO	NO	NO
AT2G38100	NO	NO	NO
AT2G38140	NO	YES	NO
AT2G38152	NO	NO	NO
AT2G38170	NO	NO	NO
AT2G38380	YES	NO	NO
AT2G38390	NO	NO	NO
AT2G38460	NO	NO	NO
AT2G38500	NO	NO	NO
AT2G38750	YES	NO	YES
AT2G38760	YES	YES	YES
AT2G38940	NO	NO	NO
AT2G39040	NO	NO	NO
AT2G39200	YES	YES	NO
AT2G39210	YES	YES	YES
AT2G39310	NO	NO	NO
AT2G39360	NO	YES	NO
AT2G39380	YES	YES	NO
AT2G39430	NO	NO	NO
AT2G39450	NO	YES	NO
AT2G39510	NO	NO	NO
AT2G39518	YES	YES	NO
AT2G39520	YES	YES	YES
AT2G39570	NO	YES	NO
AT2G39690	NO	NO	NO
AT2G39890	NO	YES	NO
AT2G39900	NO	YES	NO
AT2G39980	YES	NO	NO
AT2G40080	NO	YES	YES
AT2G40113	YES	NO	NO
AT2G40150	NO	YES	NO
AT2G40230	NO	YES	NO
AT2G40320	NO	NO	NO
AT2G40420	NO	YES	NO
AT2G40460	NO	YES	NO
AT2G40480	NO	NO	NO
AT2G40490	NO	YES	NO
AT2G40760	NO	YES	NO
AT2G40900	NO	YES	NO
AT2G40920	NO	NO	NO
AT2G41240	NO	NO	NO
AT2G41310	NO	YES	NO
AT2G41312	NO	NO	NO
AT2G41350	NO	YES	NO
AT2G41370	NO	YES	NO
AT2G41475	NO	YES	NO
AT2G41480	YES	NO	NO
AT2G41510	NO	NO	NO
AT2G41560	NO	YES	NO
AT2G41690	YES	NO	YES
AT2G41870	YES	YES	NO
AT2G41970	NO	NO	NO
AT2G41980	NO	YES	NO
AT2G42110	NO	NO	NO
AT2G42140	YES	NO	NO
AT2G42290	NO	YES	NO
AT2G42320	NO	YES	NO
AT2G42350	NO	YES	YES
AT2G42380	NO	NO	NO
AT2G42610	NO	NO	NO
AT2G42620	YES	NO	YES
AT2G42760	YES	YES	NO
AT2G42850	NO	NO	NO
AT2G42880	NO	YES	NO
AT2G43030	NO	YES	NO
AT2G43050	NO	YES	YES
AT2G43100	YES	NO	NO
AT2G43140	NO	NO	YES
AT2G43280	NO	YES	NO
AT2G43550	YES	YES	NO
AT2G43700	NO	YES	NO
AT2G43900	NO	YES	NO
AT2G43910	NO	YES	NO
AT2G44060	NO	YES	NO
AT2G44110	NO	NO	NO
AT2G44130	YES	YES	NO
AT2G44340	NO	YES	NO
AT2G44380	NO	YES	NO
AT2G44735	NO	YES	NO
AT2G44740	NO	NO	NO
AT2G44940	NO	NO	YES
AT2G45210	NO	YES	NO
AT2G45220	YES	NO	NO
AT2G45430	NO	YES	NO
AT2G45470	NO	YES	NO
AT2G45590	NO	YES	NO
AT2G45660	NO	YES	NO
AT2G45720	NO	YES	NO
AT2G45740	YES	YES	NO
AT2G45750	NO	YES	NO
AT2G45810	NO	YES	NO
AT2G45820	NO	YES	NO
AT2G45830	NO	YES	NO
AT2G45890	NO	NO	NO
AT2G46100	NO	YES	NO
AT2G46150	YES	YES	YES
AT2G46270	YES	YES	YES
AT2G46480	NO	NO	NO
AT2G46535	NO	YES	NO
AT2G46550	NO	YES	NO
AT2G46572	NO	NO	NO
AT2G46570	NO	NO	NO
AT2G46650	YES	YES	YES
AT2G46660	YES	NO	NO
AT2G46680	YES	NO	NO
AT2G46690	NO	YES	NO
AT2G46750	YES	YES	YES
AT2G46860	NO	NO	NO
AT2G46970	NO	NO	NO
AT2G47220	NO	NO	NO
AT2G47360	NO	YES	NO
AT2G47400	NO	YES	NO
AT2G47460	NO	YES	NO
AT2G47500	NO	NO	NO
AT2G47530	NO	NO	NO
AT2G47540	NO	NO	NO
AT2G47560	NO	NO	NO
AT2G47810	NO	NO	NO
AT2G48030	NO	YES	NO
AT2G48060	NO	YES	NO
AT2G48080	NO	NO	NO
AT3G01080	NO	NO	NO
AT3G01180	NO	YES	NO
AT3G01190	NO	NO	NO
AT3G01220	NO	YES	NO
AT3G01260	YES	NO	NO
AT3G01345	NO	NO	NO
AT3G01350	NO	NO	NO
AT3G01410	NO	YES	NO
AT3G01480	YES	NO	NO
AT3G01670	NO	NO	NO
AT3G01680	NO	NO	NO
AT3G01690	NO	YES	NO
AT3G01720	NO	YES	NO
AT3G01730	NO	NO	NO
AT3G01810	NO	NO	NO
AT3G01860	NO	YES	NO
AT3G02020	NO	NO	NO
AT3G02110	NO	NO	NO
AT3G02120	NO	NO	NO
AT3G02130	NO	YES	NO
AT3G02180	NO	YES	NO
AT3G02250	NO	YES	NO
AT3G02493	NO	NO	NO
AT3G02620	YES	NO	NO
AT3G02885	YES	NO	NO
AT3G02910	NO	YES	NO
AT3G02920	NO	YES	NO
AT3G02950	NO	YES	NO
AT3G03130	NO	NO	NO
AT3G03180	NO	YES	NO
AT3G03190	NO	NO	NO
AT3G03210	NO	YES	NO
AT3G03360	NO	NO	NO
AT3G03680	NO	YES	NO
AT3G03690	NO	NO	NO
AT3G03702	NO	NO	NO
AT3G03700	NO	NO	NO
AT3G04060	NO	YES	NO
AT3G04070	YES	YES	YES
AT3G04110	NO	YES	NO
AT3G04330	NO	NO	NO
AT3G04350	NO	YES	NO
AT3G04370	YES	NO	NO
AT3G04440	NO	NO	NO
AT3G04530	NO	YES	NO
AT3G04550	NO	YES	NO
AT3G04790	NO	NO	NO
AT3G04910	NO	YES	NO
AT3G04940	NO	YES	NO
AT3G05150	NO	NO	NO
AT3G05155	YES	YES	NO
AT3G05160	NO	YES	NO
AT3G05330	NO	NO	NO
AT3G05345	NO	NO	NO
AT3G05490	NO	YES	NO
AT3G05640	YES	NO	NO
AT3G05800	NO	YES	NO
AT3G05905	NO	YES	NO
AT3G05900	NO	YES	NO
AT3G05980	NO	NO	NO
AT3G06035	NO	YES	NO
AT3G06070	NO	NO	NO
AT3G06125	NO	YES	NO
AT3G06145	NO	NO	NO
AT3G06300	NO	YES	NO
AT3G06330	YES	YES	NO
AT3G06340	NO	YES	NO
AT3G06430	NO	NO	NO
AT3G06433	NO	NO	NO
AT3G06440	NO	NO	NO
AT3G06460	NO	NO	NO
AT3G06550	NO	YES	NO
AT3G06750	NO	YES	YES
AT3G06770	NO	NO	NO
AT3G07010	NO	YES	NO
AT3G07070	NO	NO	NO
AT3G07140	NO	YES	NO
AT3G07310	NO	YES	NO
AT3G07360	NO	YES	NO
AT3G07490	NO	NO	NO
AT3G07690	NO	YES	NO
AT3G07880	NO	YES	NO
AT3G07900	NO	NO	NO
AT3G07940	NO	YES	NO
AT3G08500	NO	NO	NO
AT3G08660	NO	NO	NO
AT3G09210	NO	YES	NO
AT3G09220	NO	NO	NO
AT3G09250	NO	YES	NO
AT3G09260	YES	YES	NO
AT3G09490	NO	YES	NO
AT3G09540	NO	YES	NO
AT3G09710	NO	NO	NO
AT3G09925	NO	NO	NO
AT3G10200	NO	NO	NO
AT3G10230	NO	YES	NO
AT3G10260	NO	YES	YES
AT3G10360	NO	NO	NO
AT3G10470	NO	NO	NO
AT3G10660	NO	NO	NO
AT3G10710	NO	NO	NO
AT3G10730	NO	NO	NO
AT3G10740	NO	YES	NO
AT3G10810	NO	YES	NO
AT3G10910	NO	YES	NO
AT3G10912	NO	YES	NO
AT3G11280	YES	YES	YES
AT3G11490	NO	YES	NO
AT3G11550	NO	NO	NO
AT3G11600	NO	YES	NO
AT3G11650	NO	YES	NO
AT3G11950	NO	NO	NO
AT3G12110	NO	NO	NO
AT3G12540	NO	NO	NO
AT3G12550	NO	YES	NO
AT3G12720	YES	NO	NO
AT3G12820	NO	NO	NO
AT3G12830	NO	YES	NO
AT3G12870	NO	NO	NO
AT3G12900	NO	NO	NO
AT3G12955	NO	NO	NO
AT3G12977	NO	YES	NO
AT3G13040	NO	YES	NO
AT3G13480	NO	YES	NO
AT3G13510	NO	NO	NO
AT3G13750	YES	YES	NO
AT3G13760	NO	YES	NO
AT3G13790	YES	YES	YES
AT3G13810	NO	YES	NO
AT3G13840	NO	NO	NO
AT3G14060	NO	YES	NO
AT3G14240	NO	NO	NO
AT3G14260	YES	YES	YES
AT3G14280	NO	YES	NO
AT3G14330	NO	NO	NO
AT3G14340	NO	NO	NO
AT3G14350	NO	YES	NO
AT3G14540	NO	NO	NO
AT3G14550	NO	NO	NO
AT3G14560	NO	NO	NO
AT3G14595	NO	YES	NO
AT3G14740	NO	NO	NO
AT3G14810	NO	NO	NO
AT3G14850	NO	NO	NO
AT3G15250	NO	NO	NO
AT3G15353	NO	NO	NO
AT3G15480	NO	YES	NO
AT3G15550	NO	NO	NO
AT3G15610	NO	YES	NO
AT3G15630	YES	YES	YES
AT3G15700	NO	NO	NO
AT3G15710	NO	YES	NO
AT3G15790	NO	YES	NO
AT3G15820	NO	YES	NO
AT3G15900	NO	NO	NO
AT3G15950	YES	YES	NO
AT3G16000	NO	NO	NO
AT3G16070	NO	NO	NO
AT3G16180	NO	NO	NO
AT3G16200	NO	YES	NO
AT3G16240	NO	NO	NO
AT3G16250	NO	NO	NO
AT3G16280	NO	YES	NO
AT3G16350	YES	YES	YES
AT3G16420	YES	YES	NO
AT3G16430	YES	YES	YES
AT3G16450	YES	YES	YES
AT3G16470	NO	YES	NO
AT3G16520	NO	YES	NO
AT3G16560	NO	YES	NO
AT3G16570	NO	YES	NO
AT3G16690	YES	YES	NO
AT3G16850	NO	YES	NO
AT3G17040	NO	NO	NO
AT3G17120	YES	YES	NO
AT3G17130	NO	NO	NO
AT3G17210	NO	YES	NO
AT3G17350	YES	NO	NO
AT3G17440	NO	YES	NO
AT3G17510	NO	YES	NO
AT3G17580	NO	NO	NO
AT3G17998	NO	NO	NO
AT3G18000	NO	NO	NO
AT3G18090	NO	NO	NO
AT3G18110	NO	NO	NO
AT3G18170	NO	YES	NO
AT3G18200	NO	NO	NO
AT3G18390	NO	YES	NO
AT3G18660	NO	NO	NO
AT3G18750	NO	NO	NO
AT3G18773	YES	NO	NO
AT3G18970	NO	NO	NO
AT3G19030	YES	YES	NO
AT3G19040	YES	YES	NO
AT3G19050	NO	NO	NO
AT3G19240	YES	NO	NO
AT3G19320	NO	NO	NO
AT3G19340	NO	YES	NO
AT3G19370	NO	YES	NO
AT3G19400	NO	YES	NO
AT3G19430	NO	NO	NO
AT3G19450	NO	YES	NO
AT3G19470	NO	YES	NO
AT3G19700	YES	NO	NO
AT3G19710	YES	NO	NO
AT3G19930	YES	YES	YES
AT3G20015	NO	YES	NO
AT3G20080	NO	YES	NO
AT3G20083	NO	NO	NO
AT3G20090	NO	YES	NO
AT3G20270	NO	YES	NO
AT3G20370	YES	YES	NO
AT3G20380	NO	NO	NO
AT3G20460	NO	NO	NO
AT3G20570	NO	NO	NO
AT3G20810	NO	NO	NO
AT3G20820	NO	YES	YES
AT3G20830	NO	NO	NO
AT3G20850	NO	NO	NO
AT3G20935	NO	NO	NO
AT3G20960	NO	YES	NO
AT3G21055	NO	NO	NO
AT3G21090	NO	NO	NO
AT3G21180	NO	NO	NO
AT3G21190	NO	YES	NO
AT3G21230	YES	YES	NO
AT3G21340	NO	NO	NO
AT3G21351	YES	NO	NO
AT3G21620	NO	NO	NO
AT3G21670	NO	NO	NO
AT3G21770	YES	YES	YES
AT3G21800	YES	NO	NO
AT3G21890	NO	NO	NO
AT3G22250	YES	NO	NO
AT3G22400	NO	YES	NO
AT3G22540	NO	NO	NO
AT3G22740	YES	NO	NO
AT3G22790	NO	NO	NO
AT3G22800	NO	NO	NO
AT3G22830	YES	NO	NO
AT3G22970	NO	NO	NO
AT3G22968	NO	NO	NO
AT3G23175	NO	NO	NO
AT3G23180	NO	YES	NO
AT3G23190	NO	NO	NO
AT3G23310	NO	YES	NO
AT3G23340	NO	NO	NO
AT3G23430	NO	NO	NO
AT3G23510	YES	NO	NO
AT3G23670	NO	NO	NO
AT3G23730	NO	NO	NO
AT3G23805	NO	NO	NO
AT3G23820	NO	NO	NO
AT3G23890	NO	NO	NO
AT3G24020	NO	NO	NO
AT3G24040	NO	YES	NO
AT3G24300	NO	NO	NO
AT3G24310	YES	NO	NO
AT3G24480	NO	YES	NO
AT3G24518	NO	NO	NO
AT3G24520	NO	NO	NO
AT3G24535	NO	NO	NO
AT3G24630	NO	NO	NO
AT3G24715	NO	NO	NO
AT3G25010	NO	NO	NO
AT3G25020	NO	NO	NO
AT3G25040	NO	YES	NO
AT3G25060	NO	YES	NO
AT3G25130	NO	NO	NO
AT3G25140	NO	YES	NO
AT3G25190	NO	NO	NO
AT3G25500	NO	YES	NO
AT3G25510	NO	YES	NO
AT3G25540	NO	YES	NO
AT3G25560	NO	YES	NO
AT3G25640	YES	NO	NO
AT3G25680	NO	YES	NO
AT3G25690	NO	NO	NO
AT3G25710	NO	YES	NO
AT3G25717	NO	YES	NO
AT3G25790	NO	YES	NO
AT3G25795	NO	NO	NO
AT3G25820	NO	NO	NO
AT3G25830	NO	NO	NO
AT3G25870	NO	YES	NO
AT3G25882	NO	NO	NO
AT3G25920	NO	YES	NO
AT3G25950	NO	NO	NO
AT3G25980	NO	NO	NO
AT3G26050	NO	NO	NO
AT3G26160	NO	NO	NO
AT3G26210	NO	YES	NO
AT3G26290	NO	NO	NO
AT3G26330	NO	YES	NO
AT3G26520	NO	NO	NO
AT3G26550	NO	YES	NO
AT3G26610	NO	NO	NO
AT3G26650	NO	NO	NO
AT3G26710	NO	YES	NO
AT3G26720	NO	YES	NO
AT3G26760	NO	NO	NO
AT3G26770	NO	YES	NO
AT3G26890	NO	YES	NO
AT3G26950	NO	YES	NO
AT3G27020	NO	NO	NO
AT3G27025	NO	NO	NO
AT3G27027	NO	NO	NO
AT3G27090	NO	YES	NO
AT3G27170	NO	NO	NO
AT3G27180	NO	NO	NO
AT3G27210	NO	NO	NO
AT3G27470	NO	YES	NO
AT3G27510	NO	NO	NO
AT3G27830	NO	YES	NO
AT3G27850	NO	YES	NO
AT3G27884	NO	NO	NO
AT3G27906	NO	YES	NO
AT3G27940	NO	NO	NO
AT3G27960	YES	YES	NO
AT3G28040	NO	NO	NO
AT3G28050	NO	YES	NO
AT3G28100	NO	YES	NO
AT3G28130	NO	YES	NO
AT3G28160	NO	NO	NO
AT3G28345	NO	NO	NO
AT3G28550	NO	NO	NO
AT3G29410	NO	NO	NO
AT3G29630	NO	NO	NO
AT3G29767	NO	NO	NO
AT3G29780	NO	YES	NO
AT3G30875	NO	NO	NO
AT3G32030	NO	NO	NO
AT3G32040	NO	NO	NO
AT3G32047	NO	NO	NO
AT3G32980	NO	NO	NO
AT3G43190	NO	NO	NO
AT3G43670	NO	YES	NO
AT3G43890	NO	NO	NO
AT3G43930	NO	NO	NO
AT3G43955	NO	YES	NO
AT3G43960	NO	NO	NO
AT3G44050	NO	NO	NO
AT3G44205	NO	YES	NO
AT3G44220	NO	NO	NO
AT3G44280	NO	YES	NO
AT3G44326	YES	YES	YES
AT3G44450	NO	NO	NO
AT3G44765	NO	NO	NO
AT3G44770	NO	NO	NO
AT3G44798	NO	YES	NO
AT3G44940	NO	YES	NO
AT3G44990	NO	NO	NO
AT3G45070	NO	NO	NO
AT3G45080	NO	NO	NO
AT3G45095	NO	NO	NO
AT3G45160	NO	NO	NO
AT3G45390	NO	NO	NO
AT3G45410	NO	NO	NO
AT3G45443	NO	YES	NO
AT3G45600	NO	YES	NO
AT3G45650	NO	YES	NO
AT3G45680	NO	NO	NO
AT3G45700	YES	NO	NO
AT3G45710	NO	NO	NO
AT3G45780	NO	NO	NO
AT3G45840	NO	NO	NO
AT3G45850	NO	YES	NO
AT3G45920	NO	NO	NO
AT3G45930	NO	NO	NO
AT3G46250	NO	NO	NO
AT3G46270	NO	NO	NO
AT3G46290	NO	YES	NO
AT3G46330	NO	NO	NO
AT3G46370	NO	NO	NO
AT3G46530	NO	NO	NO
AT3G46540	YES	YES	NO
AT3G46590	NO	YES	NO
AT3G46650	YES	YES	NO
AT3G46690	YES	YES	YES
AT3G46700	YES	YES	NO
AT3G46710	NO	YES	NO
AT3G46720	NO	YES	NO
AT3G46760	NO	NO	NO
AT3G46900	NO	NO	NO
AT3G47040	NO	NO	NO
AT3G47110	NO	NO	NO
AT3G47160	NO	NO	NO
AT3G47220	NO	YES	NO
AT3G47470	NO	NO	NO
AT3G47500	NO	YES	NO
AT3G47620	NO	YES	YES
AT3G47650	NO	NO	NO
AT3G47670	NO	YES	NO
AT3G47710	NO	NO	NO
AT3G47740	NO	NO	NO
AT3G47770	NO	NO	NO
AT3G47790	NO	NO	NO
AT3G48080	NO	NO	NO
AT3G48190	NO	NO	NO
AT3G48340	NO	NO	NO
AT3G48350	NO	YES	NO
AT3G48400	NO	YES	NO
AT3G48500	NO	NO	NO
AT3G48710	NO	YES	NO
AT3G48740	YES	NO	NO
AT3G48800	NO	YES	NO
AT3G48940	NO	NO	NO
AT3G49120	YES	YES	NO
AT3G49140	NO	NO	NO
AT3G49190	NO	NO	NO
AT3G49220	NO	NO	NO
AT3G49330	NO	NO	NO
AT3G49500	NO	NO	NO
AT3G49650	NO	NO	NO
AT3G49670	NO	YES	NO
AT3G49690	YES	NO	NO
AT3G49750	NO	YES	NO
AT3G49760	NO	YES	NO
AT3G49790	YES	YES	YES
AT3G49860	NO	NO	NO
AT3G49880	NO	YES	NO
AT3G49930	NO	YES	NO
AT3G49940	NO	NO	NO
AT3G49960	NO	NO	NO
AT3G50120	NO	YES	NO
AT3G50130	NO	NO	NO
AT3G50190	NO	NO	NO
AT3G50240	NO	NO	NO
AT3G50300	NO	YES	NO
AT3G50350	NO	YES	NO
AT3G50460	YES	NO	NO
AT3G50560	YES	NO	NO
AT3G50630	NO	YES	NO
AT3G50660	NO	NO	NO
AT3G50700	NO	NO	NO
AT3G50740	NO	NO	NO
AT3G50820	NO	YES	NO
AT3G51080	NO	NO	NO
AT3G51230	NO	NO	NO
AT3G51238	NO	NO	NO
AT3G51240	YES	NO	NO
AT3G51280	NO	NO	NO
AT3G51330	NO	NO	NO
AT3G51350	NO	NO	NO
AT3G51470	NO	NO	NO
AT3G51540	YES	NO	NO
AT3G51570	NO	NO	NO
AT3G51650	NO	NO	NO
AT3G51680	YES	NO	YES
AT3G51710	NO	YES	NO
AT3G51720	NO	NO	NO
AT3G51740	NO	YES	NO
AT3G51820	NO	NO	NO
AT3G51830	NO	YES	NO
AT3G51930	NO	NO	NO
AT3G51950	NO	YES	NO
AT3G52060	NO	YES	NO
AT3G52072	NO	YES	NO
AT3G52070	NO	YES	NO
AT3G52110	NO	YES	NO
AT3G52150	NO	YES	NO
AT3G52370	NO	YES	NO
AT3G52460	NO	YES	NO
AT3G52480	NO	YES	NO
AT3G52500	NO	YES	NO
AT3G52720	NO	NO	NO
AT3G52840	YES	NO	NO
AT3G52900	NO	NO	NO
AT3G53010	NO	NO	NO
AT3G53100	NO	NO	NO
AT3G53240	NO	YES	NO
AT3G53235	NO	YES	NO
AT3G53350	NO	YES	NO
AT3G53370	NO	NO	NO
AT3G53420	NO	YES	NO
AT3G53460	NO	YES	NO
AT3G53770	NO	NO	NO
AT3G53920	NO	YES	NO
AT3G53950	NO	YES	NO
AT3G53960	YES	NO	NO
AT3G53980	NO	NO	NO
AT3G54040	YES	YES	NO
AT3G54140	YES	YES	NO
AT3G54210	NO	YES	NO
AT3G54260	NO	NO	NO
AT3G54560	NO	NO	NO
AT3G54580	NO	NO	NO
AT3G54590	NO	NO	NO
AT3G54600	NO	NO	YES
AT3G54720	NO	NO	NO
AT3G54770	NO	NO	NO
AT3G54790	NO	YES	NO
AT3G54870	NO	NO	NO
AT3G54880	YES	YES	YES
AT3G54900	NO	YES	NO
AT3G54990	NO	YES	NO
AT3G55120	YES	NO	NO
AT3G55150	NO	YES	NO
AT3G55230	NO	NO	NO
AT3G55250	NO	NO	YES
AT3G55260	NO	YES	NO
AT3G55290	NO	NO	NO
AT3G55310	NO	NO	NO
AT3G55660	NO	NO	NO
AT3G55920	NO	YES	NO
AT3G55990	NO	NO	NO
AT3G56000	YES	NO	YES
AT3G56080	NO	NO	NO
AT3G56100	NO	NO	NO
AT3G56230	NO	NO	NO
AT3G56270	NO	NO	NO
AT3G56370	NO	YES	NO
AT3G56408	NO	YES	NO
AT3G56410	NO	YES	NO
AT3G56590	NO	YES	NO
AT3G56910	NO	YES	NO
AT3G56940	NO	NO	NO
AT3G56970	NO	NO	NO
AT3G56980	YES	NO	NO
AT3G57010	YES	YES	NO
AT3G57157	NO	NO	NO
AT3G57190	NO	NO	NO
AT3G57230	NO	YES	NO
AT3G57420	NO	YES	NO
AT3G57470	NO	YES	NO
AT3G57540	NO	YES	NO
AT3G57780	NO	NO	NO
AT3G57790	NO	YES	NO
AT3G58000	NO	NO	NO
AT3G58090	NO	YES	NO
AT3G58120	NO	YES	NO
AT3G58190	NO	NO	NO
AT3G58550	NO	NO	NO
AT3G58650	NO	NO	NO
AT3G58690	NO	NO	NO
AT3G58710	YES	YES	YES
AT3G58990	YES	NO	NO
AT3G59220	YES	NO	NO
AT3G59320	NO	NO	NO
AT3G59330	NO	NO	NO
AT3G59340	YES	NO	NO
AT3G59370	NO	NO	NO
AT3G59400	YES	NO	NO
AT3G59680	NO	NO	NO
AT3G59770	NO	YES	NO
AT3G59780	NO	NO	NO
AT3G59880	YES	NO	NO
AT3G59940	YES	YES	NO
AT3G59970	NO	YES	NO
AT3G60280	NO	NO	NO
AT3G60330	NO	NO	NO
AT3G60380	NO	YES	NO
AT3G60400	NO	YES	NO
AT3G60490	YES	NO	YES
AT3G60520	NO	YES	NO
AT3G60840	YES	NO	NO
AT3G60965	NO	YES	NO
AT3G61010	NO	YES	NO
AT3G61210	YES	NO	NO
AT3G61300	NO	YES	NO
AT3G61380	NO	NO	NO
AT3G61420	NO	YES	NO
AT3G61430	NO	YES	NO
AT3G61460	NO	YES	NO
AT3G61750	NO	NO	NO
AT3G61780	NO	YES	NO
AT3G61830	NO	YES	NO
AT3G61870	NO	NO	NO
AT3G61890	YES	YES	YES
AT3G61900	NO	YES	NO
AT3G61930	NO	NO	NO
AT3G62000	NO	YES	YES
AT3G62030	NO	NO	NO
AT3G62040	NO	YES	NO
AT3G62110	NO	NO	NO
AT3G62270	NO	YES	NO
AT3G62280	NO	YES	NO
AT3G62390	NO	YES	NO
AT3G62660	NO	YES	NO
AT3G62680	NO	YES	NO
AT3G62725	NO	NO	NO
AT3G62740	NO	NO	NO
AT3G62760	NO	NO	NO
AT3G62780	NO	YES	NO
AT3G63200	NO	NO	NO
AT3G63210	NO	YES	NO
AT3G63430	NO	NO	NO
AT3G63470	NO	NO	NO
AT3G63540	NO	NO	NO
AT4G00130	NO	NO	NO
AT4G00400	NO	NO	NO
AT4G00651	NO	NO	NO
AT4G00680	NO	NO	NO
AT4G00700	NO	YES	NO
AT4G00780	YES	NO	NO
AT4G00950	NO	NO	NO
AT4G01050	NO	NO	NO
AT4G01110	NO	NO	NO
AT4G01310	NO	NO	NO
AT4G01330	YES	YES	NO
AT4G01350	NO	YES	NO
AT4G01430	NO	NO	NO
AT4G01440	NO	NO	NO
AT4G01450	YES	NO	YES
AT4G01540	YES	NO	NO
AT4G01593	NO	NO	NO
AT4G01595	NO	NO	NO
AT4G01720	YES	YES	NO
AT4G01740	NO	YES	NO
AT4G01750	NO	YES	NO
AT4G01830	NO	NO	NO
AT4G01890	NO	NO	NO
AT4G01910	NO	YES	NO
AT4G01970	NO	NO	NO
AT4G02050	NO	YES	NO
AT4G02090	NO	NO	NO
AT4G02180	NO	NO	NO
AT4G02270	NO	NO	NO
AT4G02290	NO	NO	NO
AT4G02330	NO	NO	NO
AT4G02390	NO	NO	NO
AT4G02485	NO	YES	NO
AT4G02500	NO	NO	NO
AT4G02630	NO	NO	NO
AT4G03100	NO	NO	NO
AT4G03150	NO	YES	NO
AT4G03280	NO	NO	NO
AT4G03330	NO	NO	NO
AT4G03415	NO	NO	NO
AT4G03480	NO	NO	NO
AT4G04040	NO	YES	NO
AT4G04340	NO	YES	NO
AT4G04350	NO	NO	NO
AT4G04460	NO	NO	NO
AT4G04630	NO	NO	NO
AT4G04640	NO	YES	NO
AT4G04695	NO	NO	NO
AT4G04745	NO	YES	NO
AT4G04750	NO	NO	NO
AT4G04840	YES	NO	NO
AT4G04990	YES	NO	NO
AT4G05090	NO	YES	NO
AT4G05100	YES	NO	NO
AT4G05150	NO	YES	NO
AT4G05190	NO	NO	NO
AT4G05520	NO	NO	NO
AT4G06534	NO	NO	NO
AT4G06536	NO	NO	NO
AT4G06744	YES	NO	NO
AT4G07825	NO	YES	NO
AT4G07960	NO	NO	NO
AT4G08150	NO	NO	NO
AT4G08160	NO	NO	NO
AT4G08290	NO	NO	NO
AT4G08300	NO	NO	NO
AT4G08400	NO	NO	NO
AT4G08410	NO	NO	NO
AT4G08570	NO	NO	NO
AT4G08810	NO	YES	NO
AT4G08920	NO	YES	NO
AT4G08930	NO	YES	NO
AT4G09000	NO	YES	NO
AT4G09420	NO	YES	NO
AT4G09500	NO	NO	NO
AT4G09630	NO	YES	NO
AT4G09650	NO	YES	NO
AT4G09770	YES	NO	NO
AT4G09890	NO	YES	NO
[truncated: 2,959 more rows]
