# Supplementary material for: Histone acetylation orchestrates wound-induced transcriptional activation and cellular reprogramming in Arabidopsis
Source: Commun Biol. 2019 Nov 4;2:404. doi: 10.1038/s42003-019-0646-5 (PMC6828771; doi:10.1038/s42003-019-0646-5)
Supplement: Supplementary file 10 — Supplementary Data 8 [file 42003_2019_646_MOESM10_ESM.xlsx]

## Sheet: Source_data_phenotyping
Supplementary Table 8: Source values obtained from wounding assays and used in Figure 6 and Supplementary Figure S11
Percentage of post-wound callus formation in wild-type hypocotyls exposed for 24h to DMSO or various concentrations of MB3 (Figure 6a)
Condition	Average	Standard deviation	p value (Student's t-test)	Values
DMSO	63.5853	1.8742		65.22 (15/23)	61.54 (16/26)	64.00 (16/25)
25 µM MB3	18.2375	5.47075	0.00223799	24.14 (7/29)	13.33 (4/30)	17.24 (5/29)
50 µM MB3	17.1008	5.53873	0.00220936	20.59 (7/34)	20.00 (6/30)	10.71 (3/28)
100 µM MB3	9.70626	2.43328	1.23407e-05	11.11 (3/27)	6.90 (2/29)	11.11 (3/27)
Area (in µm²) of post-wound calli from wild-type hypocotyls exposed for 24h to DMSO or various concentrations of MB3 (Figure 6b)
Condition	Average	Standard deviation	p value (Student's t-test)	Values
DMSO	5412.5	6228.43		1400	8200	4200	1600	1800	3100	2500	2600	3200	3400	5800	3800	2900	29500	3900	800	6200	5900	3300	5400	18500	6900	2400	2600
25 µM MB3	1041.18	826.936	0.00236617	800	2400	1500	200	2700	2000	1100	1300	1000	2100	400	500	200	200	300	500	500
50 µM MB3	914.286	734.697	0.00185084	2100	1500	900	2000	2300	300	700	500	500	400	400	200	600	400
100 µM MB3	599.553	478.526	0.000972863	500	1800	1400	400	400	700	1200	400	200	500	32	500	900	60.4	400	600	200
Percentage of post-wound callus formation in wild-type, hag1 or hag3 hypocotyls (Figure 6d)
Genotype	Average	Standard deviation	p value (Student's t-test)	Values
Wild-type	65.0465	3.74264		70.37 (38/54)	61.22 (30/49)	62.50 (35/56)	63.83 (30/47)	67.31 (35/52)
hag1-1	41.25	5.3033	0.000225525	37.50 (15/40)	45.00 (18/40)
hag1-2	36.4618	1.05714	2.53807e-05	35.71 (10/28)	37.21 (16/43)
hag3-1	51.9689	5.03642	0.00721249	50.00 (28/56)	48.21 (27/56)	57.69 (30/52)
hag3-2	49.9309	5.08197	0.00210865	55.36 (31/56)	45.28 (24/53)	49.15 (29/59)
Area (in µm²) of post-wound calli from wild-type, hag1 or hag3 hypocotyls (Figure 6e)
Genotype	Average	Standard deviation	p value (Student's t-test)	Values
Wild-type	8736.42	10741.5		16716.4	3109.57	8374.06	7645.96	4252.61	518.047	7870.59	437.028	1839.21	2343.32	4985.85	9698.65	26413.3	5283.99	298.997	80491.9	10139.3	22727.2	17807.6	4016.63	898.062	16684.5	14051.8	2036.39	8690.2	3127.14	2486.5	2735.98	1152.05	12011.5	1454.69	18132.1	5704.09	20918	16497.3	3037.12	24334.5	860.768	2119.99	17821.9	1900.29	1381.17	1362.53	34536	3686.34	26597.9
hag1-1	1999.34	2702.82	4.2418e-09	0	312.286	1515.35	0	5885.42	0	1174.98	424.597	2852.58	381.73	2000.6	0	0	2125.99	1581.15	0	299.64	0	0	996.871	2630.74	0	828.189	3182.66	0	0	0	0	0	280.778	655.436	5205.12	2780.14	1304.23	0	1209.28	739.883	0	523.191	0	4412.76	4653.98	3910.44	4021.63	2014.49	1519.96
hag1-2	1745	2758.07	1.71926e-09	0	0	0	655.955	3494.02	3504.6	0	227.027	0	4341.95	2964.36	837.135	2177.92	247.085	0	12349.4	700.037	0	401.816	0	3660.21	0	2672.97	8174.08	8092.97	1272.9	0	2120.39	0	0	0	4420.86	3702.09	0	6726.18	0	0	0	2235.01	848.377	472.179	0	0	1259	0	2670.18
hag3-1	1515.4	1725.86	3.12146e-10	3411.8	411.955	1034.85	1536.95	1891.6	576.385	3278.23	0	1441.07	1856.33	982.389	1189.58	886.729	5793.6	1706.89	2855.69	3482.78	559.633	1237.63	2575.55	0	1318.96	2993.89	0	5681.19	961.67	2863.85	670.281	2410.68	771.011	1930.39	0	1613.88	0	0	261.412	636.338	0	989.001	2449.47	0	0	0	4140.71	0	990.544
hag3-2	1165.58	1311.17	4.41167e-11	436.642	0	0	216.007	0	1243.14	0	1116.4	0	765.501	0	569.772	0	5106.13	707.311	3481.67	337.455	520.399	2773.26	290.066	2395.47	1960.37	641.187	0	2378.72	559.854	341.202	0	0	4384.05	441.491	2209.88	2989.27	381.097	208.733	3205.27	979.964	985.915	791.069	1886.97	1717.25	321.806	693.645	3523.11	3150.39	1592.72
Percentage of post-wound callus formation in wild-type hypocotyls exposed for 24h to DMSO or 100 µM C646 (Supplementary Figure 11a)
Condition	Average	Standard deviation	p value (Student's t-test)	Values
DMSO	50.8111	6.25287		51.16 (22/43)	55.32 (26/47)	54.90 (28/51)	41.86 (18/43)
100 µM C646	45.4167	4.71332	0.29444	47.22 (17/36)	40.48 (17/42)	51.11 (23/45)	42.86 (18/42)
Percentage of post-wound callus formation in wild-type, hag2, ham1 or ham2 hypocotyls (Supplementary Figure 11b)
Genotype	Average	Standard deviation	p value (Student's t-test)	Values
Wild-type	74.0497	2.01144		71.64 (33/46)	75.41 (46/61)	75.00 (60/80)
hag2	71.4318	4.78665	0.432507	76.92 (60/78)	69.23 (54/78)	68.14 (77/113)
ham1	68.9286	8.5863	0.292482	62.86 (44/70)	75.00 (54/72)
ham2	70.3181	3.19972	0.412816	72.58 (45/62)	68.06 (49/72)
Area (in µm²) of post-wound calli from wild-type, hag2, ham1 or ham2 hypocotyls (Supplementary Figure 11c)
Genotype	Average	Standard deviation	p value (Student's t-test)	Values
Wild-type	12509.7	18849.8		7756.35	4836.67	1232.64	117046	3624.99	3979.17	7472.49	6864.14	7894.14	2304.57	12540	64445.6	21096.6	6216.26	2379.9	18666.5	5590.23	5063.54	5712.07	4763.95	5372.74	3245.48	8624.99	3897.28	9139.88	2196.7	11724.2	3569.74	21026.5	13337.4	8293.74	6791.42	12747.6	6379.16	5933.27	1957.38	28891.8	3151.8	17098.2	2578.83	10254.6	3420.6	5028.6	8611.67	7725.13	7533.41
hag2	5675.68	7076.14	0.0110269	1106.93	8997.13	5797.84	22744.7	681.587	5186.24	5620.27	1820.25	945.224	4345.55	10469.2	1696.8	5969.76	1226.03	5755.67	5663.52	2649.19	22643.4	3071.27	5209.71	1128.66	4705.91	4575.72	4572.24	0	8827.16	87.589	4564.64	920.23	2644.19	490.978	591.173	25251.5	2177.12	0	23510.2	384.914	2914.57	4008.67	11325.3	4629.84	2534.65	6826.31	31301.1	0	2728.52
ham1	5594.5	5825.18	0.0088319	0	2972.36	6947.11	8755.17	4084.72	5699.13	2721.77	5982.11	22382.5	3943.45	1031.72	3974.31	3434.87	1711.13	444.029	6574.15	7716.5	21049.1	5325.96	18864.4	583.128	878.93	1758.73	2836.31	1549.86	2047.14	2109.52	1056.71	1786.33	1166.26	2453.14	17850.1	2632.44	4984.08	1235.81	1880.88	5367.47	10273.3	1128.22	7297.9	5144.04	1675.49	20953.7	16818.8	10273.7	2741.33
ham2	7305.2	6911.54	0.0504514	2640.7	970.648	2890.86	1243.63	192.347	4000.61	332.967	11301.1	11301.1	7377.88	16359.3	3194.05	3356.62	3687.85	25803.7	2881.73	330.142	4097.98	18912.6	11761.9	9660.62	20216.7	2759.15	11289.2	18301.9	13888.6	3570.92	21405.5	238.206	12260.9	2483.13	3480.29	2358.59	3173.62	11709.7	243.857	10892.7	9841.45	22857	3703.07	3163.63	5319.87	6991.23	1471.19	5072.97	2565.72
[truncated: 64 more columns]
